# Supplementary material for: Synthesis and degradation of FtsZ quantitatively predict the first cell division in starved bacteria
Source: Mol Syst Biol. 2018 Nov 5;14(11):e8623. doi: 10.15252/msb.20188623 (PMC6217170; doi:10.15252/msb.20188623)
Supplement: Supplementary file 3 — Dataset EV1 [file MSB-14-e8623-s003.zip]

Archive with 10 entries (7 files):
- Dataset_EV1/
- Dataset_EV1/.DS_Store
- Dataset_EV1/Dataset_EV1_-_All_metabolomics_data.xlsx
- Dataset_EV1/Dataset_EV1_README
- __MACOSX/
- __MACOSX/._Dataset_EV1
- __MACOSX/Dataset_EV1/
- __MACOSX/Dataset_EV1/._.DS_Store
- __MACOSX/Dataset_EV1/._Dataset_EV1_-_All_metabolomics_data.xlsx
- __MACOSX/Dataset_EV1/._Dataset_EV1_README
