# Supplementary material for: Synthesis and degradation of FtsZ quantitatively predict the first cell division in starved bacteria
Source: Mol Syst Biol. 2018 Nov 5;14(11):e8623. doi: 10.15252/msb.20188623 (PMC6217170; doi:10.15252/msb.20188623)
Supplement: Supplementary file 3 — Dataset EV1 [file MSB-14-e8623-s003.zip › Dataset_EV1/Dataset_EV1_-_All_metabolomics_data.xlsx]

## Sheet: Legend
Supplementary Table 1: Annotation and ion counts for all metabolomics data.

## Sheet: annotation, f=0
f = 0 mmol/g/h
id	name	formula	mz	mod	score	rank	mzDelta	ion	TIC correl	average int
C00479	Propanal	C3H6O	57.0353	-H(+)	100	1	-0.000708284	1	-0.230972	4396.29
C00033	Acetate	C2H4O2	59.0139	-H(+)	100	0	-8.83366e-05	2	-0.0817078	12872.9
C00266	Glycolaldehyde	C2H4O2	59.0139	-H(+)	100	0	-8.83366e-05	2	-0.0817078	12872.9
C00086	Urea	CH4N2O	59.0209	-H(+)	40	1	0.00421785	3	0.554383	3058.18
C00288	Bicarbonate	CH2O3	60.9939	-H(+)	100	1	-0.000775142	4	-0.120089	38310.9
C00580	Dimethyl sulfide	C2H6S	61.009	-H(+)	60	1	0.00277421	5	-0.148511	4513.79
C00546	Methylglyoxal	C3H4O2	71.0147	-H(+)	100	1	-0.000817715	6	0.298439	3195.73
C00163	Propionate (n-C3:0)	C3H6O2	73.03	-H(+)	100	-2	-0.000500679	7	-0.0700067	3081.36
C00424	L-Lactaldehyde	C3H6O2	73.03	-H(+)	100	-2	-0.000500679	7	-0.0700067	3081.36
C00937	D-Lactaldehyde	C3H6O2	73.03	-H(+)	100	-2	-0.000500679	7	-0.0700067	3081.36
C05235	Acetol	C3H6O2	73.03	-H(+)	100	-2	-0.000500679	7	-0.0700067	3081.36
C00160	Glycolate	C2H4O3	75.0088	-H(+)	100	1	-4.54899e-05	8	0.3969	2431.22
C11143	Dimethyl sulfoxide	C2H6OS	77.0092	-H(+)	65	1	-0.0025787	9	-0.488217	7631.49
C00094	Sulfite	H2O3S	80.9632	-H(+)	84	1	0.0019843	10	-0.52499	43014.5
C06701	Phosphonate	H3O3P	80.9705	-H(+)	40	1	0.00418559	11	0.0684683	10108.1
C00022	Pyruvate	C3H4O3	87.0038	-H(+)	34	1	0.00494463	12	-0.41047	309899
C00022	Pyruvate	C3H4O3	87.0102	-H(+)	100	1	-0.00138726	13	0.474769	29887.8
C00022	Pyruvate	C3H4O3	87.0133	-H(+)	36	1	-0.00458118	14	-0.268795	30180.3
C00246	Butyrate (n-C4:0)	C4H8O2	87.0457	-H(+)	100	1	-0.000515592	15	-0.264164	6242.23
C00041	L-Alanine	C3H7NO2	88.041	-H(+)	100	-2	-0.000645114	16	0.3076	13642.3
C00099	beta-Alanine	C3H7NO2	88.041	-H(+)	100	-2	-0.000645114	16	0.3076	13642.3
C00133	D-Alanine	C3H7NO2	88.041	-H(+)	100	-2	-0.000645114	16	0.3076	13642.3
C00213	Sarcosine	C3H7NO2	88.041	-H(+)	100	-2	-0.000645114	16	0.3076	13642.3
C00041	L-Alanine	C3H7NO2	88.0439	-H(+)	48	-2	-0.00347201	17	0.584833	7344.35
C00099	beta-Alanine	C3H7NO2	88.0439	-H(+)	48	-2	-0.00347201	17	0.584833	7344.35
C00133	D-Alanine	C3H7NO2	88.0439	-H(+)	48	-2	-0.00347201	17	0.584833	7344.35
C00213	Sarcosine	C3H7NO2	88.0439	-H(+)	48	-2	-0.00347201	17	0.584833	7344.35
C00184	Dihydroxyacetone	C3H6O3	89.0248	-H(+)	100	-2	-0.000343173	18	-0.48771	22955.7
C00186	L-Lactate	C3H6O3	89.0248	-H(+)	100	-2	-0.000343173	18	-0.48771	22955.7
C00256	D-Lactate	C3H6O3	89.0248	-H(+)	100	-2	-0.000343173	18	-0.48771	22955.7
C00577	D-Glyceraldehyde	C3H6O3	89.0248	-H(+)	100	-2	-0.000343173	18	-0.48771	22955.7
C00059	Sulfate	O4S	94.9416	-H(+)	59	1	0.00281701	19	0.250752	5042.49
C00059	Sulfate	O4S	94.9448	-H(+)	100	1	-0.000339068	20	0.247318	5830.88
methanesulfonate	methanesulfonate	CH4O3S	94.9809	-H(+)	100	1	-7.44139e-05	21	-0.539909	7.06989e+06
C00109	2-Oxobutanoate	C4H6O3	101.028	-H(+)	43	-1	-0.00385585	22	-0.691428	291830
C00164	Acetoacetate	C4H6O3	101.028	-H(+)	43	-1	-0.00385585	22	-0.691428	291830
C00232	Succinic semialdehyde	C4H6O3	101.028	-H(+)	43	-1	-0.00385585	22	-0.691428	291830
C00334	4-Aminobutanoate	C4H9NO2	102.057	-H(+)	100	1	-0.000609539	23	0.405382	28895.5
C00168	Hydroxypyruvate	C3H4O4	103.004	-H(+)	100	0	0.000103365	24	-0.626097	13663.8
C01146	2-Hydroxy-3-oxopropanoate	C3H4O4	103.004	-H(+)	100	0	0.000103365	24	-0.626097	13663.8
C00258	(R)-Glycerate	C3H6O4	105.02	-H(+)	100	1	-0.000320099	25	-0.0888081	5584.16
C00530	Hydroquinone	C6H6O2	109.03	-H(+)	100	1	-0.000419593	26	0.453011	9334.8
C00380	Cytosine	C4H5N3O	110.036	-H(+)	100	1	-2.22267e-06	27	-0.31957	7900.01
C00106	Uracil	C4H4N2O2	111.02	-H(+)	100	1	-0.000200864	28	0.602424	253138
C03912	1-Pyrroline-5-carboxylate	C5H7NO2	112.04	-H(+)	100	1	0.000225462	29	0.100916	5202.41
4-hydroxy-5-methyl-3(2H)-furanone	4-hydroxy-5-methyl-3(2H)-furanone	C5H6O3	113.024	-H(+)	100	0	0.000109595	30	-0.290012	12260.6
C00596	2-Oxopent-4-enoate	C5H6O3	113.024	-H(+)	100	0	0.000109595	30	-0.290012	12260.6
C00148	L-Proline	C5H9NO2	114.056	-H(+)	100	1	-2.98755e-05	31	-0.359351	5692.02
C00122	Fumarate	C4H4O4	115.004	-H(+)	100	1	-0.000432819	32	0.461343	3787.38
C00141	3-Methyl-2-oxobutanoate	C5H8O3	115.04	-H(+)	100	1	-3.69009e-05	33	0.0465163	7440.88
C01585	Hexanoate (n-C6:0)	C6H12O2	115.077	-H(+)	100	1	-0.000173425	34	-0.354888	12296.2
C00463	Indole	C8H7N	116.051	-H(+)	100	1	-0.000504839	35	0.611346	13070.3
C00183	L-Valine	C5H11NO2	116.072	-H(+)	100	0	-0.000376945	36	0.363186	42027.1
C00719	Glycine betaine	C5H11NO2	116.072	-H(+)	100	0	-0.000376945	36	0.363186	42027.1
C00042	Succinate	C4H6O4	117.019	-H(+)	100	1	9.26566e-05	37	-0.320688	10859.6
C00188	L-Threonine	C4H9NO3	118.051	-H(+)	100	0	4.79651e-06	38	0.342842	4514.55
C00263	L-Homoserine	C4H9NO3	118.051	-H(+)	100	0	4.79651e-06	38	0.342842	4514.55
C00957	Mercaptopyruvate	C3H4O3S	118.979	-H(+)	86	1	0.00194296	39	0.577222	89921
C00601	Phenylacetaldehyde	C8H8O	119.051	-H(+)	100	1	-0.000296387	40	0.359533	64835.6
C00153	Nicotinamide	C6H6N2O	121.038	-H(+)	55	1	0.00304891	41	0.478848	20699.4
C00253	Nicotinate	C6H5NO2	122.025	-H(+)	100	1	0.000223794	42	-0.240435	12648.2
4-Hydroxy-benzyl alcohol	4-Hydroxy-benzyl alcohol	C7H8O2	123.048	-H(+)	55	1	-0.00303517	43	-0.753956	697077
C00245	Taurine	C2H7NO3S	124.007	-H(+)	100	1	8.59726e-05	44	-0.693327	42781.9
C05123	Isethionic acid	C2H6O4S	124.988	-H(+)	54	1	0.0031023	45	-0.730412	111917
C00178	Thymine	C5H6N2O2	125.035	-H(+)	100	1	0.000315965	46	-0.0714242	47033.1
C00233	4-Methyl-2-oxopentanoate	C6H10O3	129.056	-H(+)	100	0	-0.000521239	47	0.392493	33821.1
C00671	(S)-3-Methyl-2-oxopentanoate	C6H10O3	129.056	-H(+)	100	0	-0.000521239	47	0.392493	33821.1
C00430	5-Amino-4-oxopentanoate	C5H9NO3	130.051	-H(+)	100	-1	-0.00021435	48	0.522803	11655.4
C01165	L-Glutamate 5-semialdehyde	C5H9NO3	130.051	-H(+)	100	-1	-0.00021435	48	0.522803	11655.4
C03741	L-Glutamate 1-semialdehyde	C5H9NO3	130.051	-H(+)	100	-1	-0.00021435	48	0.522803	11655.4
C00123	L-Leucine	C6H13NO2	130.087	-H(+)	100	0	-0.000118529	49	0.463174	137422
C00407	L-Isoleucine	C6H13NO2	130.087	-H(+)	100	0	-0.000118529	49	0.463174	137422
C03589	4-Hydroxy-2-oxopentanoate	C5H8O4	131.035	-H(+)	100	-1	0.000208789	50	-0.271588	10681.6
C06010	(S)-2-Acetolactate	C5H8O4	131.035	-H(+)	100	-1	0.000208789	50	-0.271588	10681.6
C11838	4,5-dihydroxy-2,3-pentanedione	C5H8O4	131.035	-H(+)	100	-1	0.000208789	50	-0.271588	10681.6
C01602	Ornithine	C5H12N2O2	131.079	-H(+)	51	1	0.00327119	51	0.378352	10685.1
C00049	L-Aspartate	C4H7NO4	132.031	-H(+)	100	1	-0.000905254	52	0.58395	39004.4
C00149	L-Malate	C4H6O5	133.015	-H(+)	100	0	-0.000672238	53	0.261065	15473.4
C00497	D-Malate	C4H6O5	133.015	-H(+)	100	0	-0.000672238	53	0.261065	15473.4
C00603	(-)-Ureidoglycolate	C3H6N2O4	133.023	-H(+)	67	1	0.00248503	54	0.439501	4532.49
5'-deoxyribose	5'-deoxyribose	C5H10O4	133.051	-H(+)	100	-1	-0.000348292	55	0.62826	108057
C04272	(R)-2,3-Dihydroxy-3-methylbutanoate	C5H10O4	133.051	-H(+)	100	-1	-0.000348292	55	0.62826	108057
C06257	1-deoxy-D-xylulose	C5H10O4	133.051	-H(+)	100	-1	-0.000348292	55	0.62826	108057
C00155	L-Homocysteine	C4H9NO2S	134.024	-H(+)	42	1	0.00392937	56	-0.0744648	3612.17
C00147	Adenine	C5H5N5	134.047	-H(+)	100	0	0.000379797	57	-0.450408	313590
C06056	4-Hydroxy-L-threonine	C4H9NO4	134.047	-H(+)	100	0	-0.000957803	57	-0.450408	313590
C00262	Hypoxanthine	C5H4N4O	135.032	-H(+)	100	1	-0.000350895	58	0.660851	101404
C03765	4-Hydroxyphenylacetaldehyde	C8H8O2	135.045	-H(+)	100	0	-0.000224474	59	0.721902	36968.4
C07086	Phenylacetic acid	C8H8O2	135.045	-H(+)	100	0	-0.000224474	59	0.721902	36968.4
C03765	4-Hydroxyphenylacetaldehyde	C8H8O2	135.05	-H(+)	38	0	-0.00438793	60	0.627917	29830.7
C07086	Phenylacetic acid	C8H8O2	135.05	-H(+)	38	0	-0.00438793	60	0.627917	29830.7
C00108	Anthranilate	C7H7NO2	136.037	-H(+)	51	0	0.00327201	61	0.60084	7912.94
C00568	4-Aminobenzoate	C7H7NO2	136.037	-H(+)	51	0	0.00327201	61	0.60084	7912.94
C00156	4-Hydroxybenzoate	C7H6O3	137.027	-H(+)	64	2	-0.00258734	62	-0.511316	3.54646e+06
butanesulfonate	butanesulfonate	C4H10O3S	137.027	-H(+)	100	1	0.00078336	62	-0.511316	3.54646e+06
C01279	4-Amino-5-hydroxymethyl-2-methylpyrimidine	C6H9N3O	138.063	-H(+)	39	1	0.0042354	63	-0.427266	1.40442e+06
C00227	Acetyl phosphate	C2H5O5P	138.976	-H(+)	41	1	0.00402734	64	-0.56706	66062.2
C00860	L-Histidinol	C6H11N3O	140.078	-H(+)	34	1	0.00483766	65	-0.478995	15390.5
C06423	octanoate (n-C8:0)	C8H16O2	143.107	-H(+)	100	1	0.000339082	66	-0.163344	25149.2
gamma-butyrobetaine	gamma-butyrobetaine	C7H15NO2	144.103	-H(+)	100	1	-0.000263057	67	0.590842	10260.8
C00966	2-Dehydropantoate	C6H10O4	145.05	-H(+)	100	0	0.000685717	68	-0.208665	18594.3
C06006	(S)-2-Aceto-2-hydroxybutanoate	C6H10O4	145.05	-H(+)	100	0	0.000685717	68	-0.208665	18594.3
C00064	L-Glutamine	C5H10N2O3	145.058	-H(+)	45	1	0.00373196	69	0.444045	4113.53
C00047	L-Lysine	C6H14N2O2	145.098	-H(+)	100	1	0.000132891	70	0.259913	29176.2
C00025	L-Glutamate	C5H9NO4	146.047	-H(+)	100	-1	-0.000884542	71	0.469396	7882.7
C00217	D-Glutamate	C5H9NO4	146.047	-H(+)	100	-1	-0.000884542	71	0.469396	7882.7
C00979	O-Acetyl-L-serine	C5H9NO4	146.047	-H(+)	100	-1	-0.000884542	71	0.469396	7882.7
C00423	trans-Cinnamate	C9H8O2	147.045	-H(+)	100	1	0.000124396	72	0.415928	6831.81
C00522	(R)-Pantoate	C6H12O4	147.066	-H(+)	100	0	-2.52066e-05	73	0.618523	49037.9
C06007	(R)-2,3-Dihydroxy-3-methylpentanoate	C6H12O4	147.066	-H(+)	100	0	-2.52066e-05	73	0.618523	49037.9
C00073	L-Methionine	C5H11NO2S	148.042	-H(+)	75	0	0.00223605	74	0.314383	2416.74
C00855	D-Methionine	C5H11NO2S	148.042	-H(+)	75	0	0.00223605	74	0.314383	2416.74
C00121	D-Ribose	C5H10O5	149.045	-H(+)	100	-5	0.000113048	75	0.448953	6204.91
C00181	D-Xylose	C5H10O5	149.045	-H(+)	100	-5	0.000113048	75	0.448953	6204.91
C00259	L-Arabinose	C5H10O5	149.045	-H(+)	100	-5	0.000113048	75	0.448953	6204.91
C00310	D-Xylulose	C5H10O5	149.045	-H(+)	100	-5	0.000113048	75	0.448953	6204.91
C00312	L-Xylulose	C5H10O5	149.045	-H(+)	100	-5	0.000113048	75	0.448953	6204.91
C00508	L-Ribulose	C5H10O5	149.045	-H(+)	100	-5	0.000113048	75	0.448953	6204.91
C01508	L-Lyxose	C5H10O5	149.045	-H(+)	100	-5	0.000113048	75	0.448953	6204.91
C05629	Phenylpropanoate	C9H10O2	149.06	-H(+)	100	1	0.000420102	76	0.00187883	4494.56
C00242	Guanine	C5H5N5O	150.042	-H(+)	100	1	0.000307158	77	0.566976	49238.7
C00385	Xanthine	C5H4N4O2	151.026	-H(+)	100	1	9.14068e-05	78	0.656963	225091
C04043	3,4-Dihydroxyphenylacetaldehyde	C8H8O3	151.039	-H(+)	100	1	0.000950889	79	0.799087	53607.5
C00196	2,3-Dihydroxybenzoate	C7H6O4	153.02	-H(+)	100	1	-0.000544794	80	0.506407	14792.8
C00135	L-Histidine	C6H9N3O2	154.062	-H(+)	100	1	6.37344e-05	81	0.365723	22476.8
C00988	2-Phosphoglycolate	C2H5O6P	154.971	-H(+)	37	1	0.00446564	82	-0.525958	20962.5
C00295	Orotate	C5H4N2O4	155.01	-H(+)	100	1	5.39007e-05	83	0.613371	28009.3
C04171	2,3-Dihydro-2,3-dihydroxybenzoate	C7H8O4	155.034	-H(+)	100	1	0.00124706	84	0.735637	5517.12
C02631	2-Isopropylmaleate	C7H10O4	157.05	-H(+)	100	1	0.000208134	85	0.140696	6011.04
C00993	D-Alanyl-D-alanine	C6H12N2O3	159.077	-H(+)	100	1	0.000320311	86	0.561657	15011.9
C00182	glycogen	C6H10O5	161.045	-H(+)	100	0	0.000855492	87	0.0475365	17772.1
branching glycogen	branching glycogen	C6H10O5	161.045	-H(+)	100	0	0.000855492	87	0.0475365	17772.1
C03172	S-Methyl-L-methionine	C6H13NO2S	162.055	-H(+)	38	1	0.00444355	88	0.107328	4618.59
3-hydroxycinnamic acid	3-hydroxycinnamic acid	C9H8O3	163.045	-H(+)	34	0	-0.00490395	89	-0.00216365	19762.7
C00166	Phenylpyruvate	C9H8O3	163.045	-H(+)	34	0	-0.00490395	89	-0.00216365	19762.7
C00507	L-Rhamnose	C6H12O5	163.06	-H(+)	100	-2	0.00155183	90	-0.303719	12064.2
C00861	L-Rhamnulose	C6H12O5	163.06	-H(+)	100	-2	0.00155183	90	-0.303719	12064.2
C01019	L-Fucose	C6H12O5	163.06	-H(+)	100	-2	0.00155183	90	-0.303719	12064.2
C01721	L-fuculose	C6H12O5	163.06	-H(+)	100	-2	0.00155183	90	-0.303719	12064.2
C02989	L-Methionine Sulfoxide	C5H11NO3S	164.034	-H(+)	38	0	0.00437667	91	-0.284181	6372.14
L-methionine-R-sulfoxide	L-methionine-R-sulfoxide	C5H11NO3S	164.034	-H(+)	38	0	0.00437667	91	-0.284181	6372.14
C00079	L-Phenylalanine	C9H11NO2	164.072	-H(+)	100	1	0.000114999	92	0.445852	39435
3-(3-hydroxy-phenyl)propionate	3-(3-hydroxy-phenyl)propionate	C9H10O3	165.056	-H(+)	100	1	-0.000613321	93	0.561017	17617.8
C03722	Quinolinate	C7H5NO4	166.014	-H(+)	100	1	0.000121221	94	-0.0325966	5731.48
C00250	Pyridoxal	C8H9NO3	166.05	-H(+)	100	1	0.000741446	95	-0.0760548	9281.29
C00074	Phosphoenolpyruvate	C3H5O6P	166.976	-H(+)	100	1	-0.000769389	96	0.319416	4375.07
C00534	Pyridoxamine	C8H12N2O2	167.082	-H(+)	100	1	0.00109388	97	-0.127442	4702.06
C00111	Dihydroxyacetone phosphate	C3H7O6P	168.989	-H(+)	86	0	0.00192988	98	-0.0144737	6523.42
C00661	Glyceraldehyde 3-phosphate	C3H7O6P	168.989	-H(+)	86	0	0.00192988	98	-0.0144737	6523.42
C00093	Glycerol 3-phosphate	C3H9O6P	171.009	-H(+)	74	0	-0.00224858	99	0.441791	6181.03
C02979	Glycerol 2-phosphate	C3H9O6P	171.009	-H(+)	74	0	-0.00224858	99	0.441791	6181.03
L-Prolinylglycine	L-Prolinylglycine	C7H12N2O3	171.078	-H(+)	100	1	-0.000912711	100	-0.0108732	3452.24
C01571	Decanoate (n-C10:0)	C10H20O2	171.138	-H(+)	100	1	0.000853312	101	-0.237378	31534.9
C01250	N-Acetyl-L-glutamate 5-semialdehyde	C7H11NO4	172.061	-H(+)	100	1	0.000220506	102	0.102857	3657.33
C00417	cis-Aconitate	C6H6O6	173.006	-H(+)	46	0	0.00361261	103	0.583866	4606.4
C02341	trans-Aconitate	C6H6O6	173.006	-H(+)	46	0	0.00361261	103	0.583866	4606.4
C00493	Shikimate	C7H10O5	173.044	-H(+)	100	0	0.00114586	104	-0.101251	5200.24
C04236	3-Carboxy-4-methyl-2-oxopentanoate	C7H10O5	173.044	-H(+)	100	0	0.00114586	104	-0.101251	5200.24
C00437	N2-Acetyl-L-ornithine	C7H14N2O3	173.09	-H(+)	50	1	0.00330951	105	0.53586	3781.34
C00062	L-Arginine	C6H14N4O2	173.103	-H(+)	100	1	0.000933295	106	0.280272	7733.8
C00327	L-Citrulline	C6H13N3O3	174.085	-H(+)	45	1	0.0037031	107	0.266823	4598.85
C00072	L-Ascorbate	C6H8O6	175.025	-H(+)	100	1	-6.17603e-05	108	0.45812	8340.13
C00438	N-Carbamoyl-L-aspartate	C5H8N2O5	175.037	-H(+)	100	1	-0.000636006	109	0.648539	33840
C00499	Allantoate	C4H8N4O4	175.043	-H(+)	42	1	0.00397252	110	0.535813	31581.8
C02504	3-Carboxy-3-hydroxy-4-methylpentanoate	C7H12O5	175.06	-H(+)	100	0	0.000838771	111	0.60391	52043.8
C04411	3-Carboxy-2-hydroxy-4-methylpentanoate	C7H12O5	175.06	-H(+)	100	0	0.000838771	111	0.60391	52043.8
C00013	Diphosphate	H4O7P2	176.939	-H(+)	56	1	-0.00297649	112	0.598805	503827
C00204	2-Dehydro-3-deoxy-D-gluconate	C6H10O6	177.041	-H(+)	100	0	-8.53909e-05	113	-0.141731	7139.31
C01216	2-Dehydro-3-deoxy-D-galactonate	C6H10O6	177.041	-H(+)	100	0	-8.53909e-05	113	-0.141731	7139.31
C06332	N-Acetylanthranilate	C9H9NO3	178.05	-H(+)	100	1	0.00112246	114	0.462997	10557.5
C00329	D-Glucosamine	C6H13NO5	178.072	-H(+)	100	1	-0.000159365	115	0.0732382	6483.94
C03089	5-Methylthio-D-ribose	C6H12O4S	179.041	-H(+)	71	1	-0.00235731	116	-0.388663	8113.57
C00031	D-Glucose	C6H12O6	179.055	-H(+)	100	-5	0.000636459	117	0.211012	8910.88
C00095	D-Fructose	C6H12O6	179.055	-H(+)	100	-5	0.000636459	117	0.211012	8910.88
C00124	D-Galactose	C6H12O6	179.055	-H(+)	100	-5	0.000636459	117	0.211012	8910.88
C00137	myo-Inositol	C6H12O6	179.055	-H(+)	100	-5	0.000636459	117	0.211012	8910.88
C00159	D-Mannose	C6H12O6	179.055	-H(+)	100	-5	0.000636459	117	0.211012	8910.88
C01487	D-Allose	C6H12O6	179.055	-H(+)	100	-5	0.000636459	117	0.211012	8910.88
C01582	beta D-Galactose	C6H12O6	179.055	-H(+)	100	-5	0.000636459	117	0.211012	8910.88
C04044	3-(2,3-Dihydroxyphenyl)propanoate	C9H10O4	181.05	-H(+)	100	0	0.000471246	118	0.107472	10303.9
cis-3-(3-carboxyethenyl)-3,5-cyclohexadiene-1,2-diol	cis-3-(3-carboxyethenyl)-3,5-cyclohexadiene-1,2-diol	C9H10O4	181.05	-H(+)	100	0	0.000471246	118	0.107472	10303.9
C00392	D-Mannitol	C6H14O6	181.069	-H(+)	66	-1	0.00251774	119	-0.449753	43042.5
C00794	D-Sorbitol	C6H14O6	181.069	-H(+)	66	-1	0.00251774	119	-0.449753	43042.5
C01697	Galactitol	C6H14O6	181.069	-H(+)	66	-1	0.00251774	119	-0.449753	43042.5
C03232	3-Phosphohydroxypyruvate	C3H5O7P	182.972	-H(+)	73	1	-0.00227288	120	-0.645061	12754.8
3,4-dihydroxy-2-butanone 4-phosphate	3,4-dihydroxy-2-butanone 4-phosphate	C4H9O6P	183.006	-H(+)	100	1	2.15567e-05	121	-0.532118	23314.9
C00197	3-Phospho-D-glycerate	C3H7O7P	184.986	-H(+)	100	0	-0.000307632	122	0.443207	9378.42
C00631	D-Glycerate 2-phosphate	C3H7O7P	184.986	-H(+)	100	0	-0.000307632	122	0.443207	9378.42
C01092	8-Amino-7-oxononanoate	C9H17NO3	186.113	-H(+)	100	1	0.000475632	123	0.0141206	18674.9
C04225	cis-2-Methylaconitate	C7H8O6	187.022	-H(+)	53	0	0.00313578	124	0.228438	6408.66
E-3-carboxy-2-pentenedioate 6-methyl ester	E-3-carboxy-2-pentenedioate 6-methyl ester	C7H8O6	187.022	-H(+)	53	0	0.00313578	124	0.228438	6408.66
C00624	N-Acetyl-L-glutamate	C7H11NO5	188.056	-H(+)	100	1	0.0006716	125	0.717584	16183.2
C00944	3-Dehydroquinate	C7H10O6	189.04	-H(+)	100	1	0.000676592	126	-0.0285355	4883.31
C00158	Citrate	C6H8O7	191.019	-H(+)	100	-3	0.00100885	127	-0.0370234	70993.4
C00311	Isocitrate	C6H8O7	191.019	-H(+)	100	-3	0.00100885	127	-0.0370234	70993.4
C00679	5-Dehydro-4-deoxy-D-glucarate	C6H8O7	191.019	-H(+)	100	-3	0.00100885	127	-0.0370234	70993.4
C02780	2,5-diketo-D-gluconate	C6H8O7	191.019	-H(+)	100	-3	0.00100885	127	-0.0370234	70993.4
C05409	2,3-Dioxo-L-gulonate	C6H8O7	191.019	-H(+)	100	-3	0.00100885	127	-0.0370234	70993.4
C00257	D-Gluconate	C6H12O7	195.051	-H(+)	100	-4	3.63401e-05	128	0.215137	6672.32
C00514	D-Mannonate	C6H12O7	195.051	-H(+)	100	-4	3.63401e-05	128	0.215137	6672.32
C00770	L-Idonate	C6H12O7	195.051	-H(+)	100	-4	3.63401e-05	128	0.215137	6672.32
C00817	D-Altronate	C6H12O7	195.051	-H(+)	100	-4	3.63401e-05	128	0.215137	6672.32
C00880	D-Galactonate	C6H12O7	195.051	-H(+)	100	-4	3.63401e-05	128	0.215137	6672.32
L-Galactonate	L-Galactonate	C6H12O7	195.051	-H(+)	100	-4	3.63401e-05	128	0.215137	6672.32
C00279	D-Erythrose 4-phosphate	C4H9O7P	199.005	-H(+)	40	1	-0.00417931	129	-0.611467	47693.3
C02679	Dodecanoate (n-C12:0)	C12H24O2	199.169	-H(+)	100	1	0.00101754	130	-0.203627	126970
C00078	L-Tryptophan	C11H12N2O2	203.082	-H(+)	100	1	0.000920671	131	0.54178	10724.1
C11434	2-C-methyl-D-erythritol 4-phosphate	C5H13O7P	215.033	-H(+)	100	1	-0.000518596	132	-0.506219	54694.5
L-alanine-D-glutamate	L-alanine-D-glutamate	C8H14N2O5	217.087	-H(+)	40	0	-0.00412972	133	0.0909738	6486.56
L-alanine-L-glutamate	L-alanine-L-glutamate	C8H14N2O5	217.087	-H(+)	40	0	-0.00412972	133	0.0909738	6486.56
C00864	(R)-Pantothenate	C9H17NO5	218.103	-H(+)	100	1	0.000208498	134	0.596022	61667.2
C02730	o-Succinylbenzoate	C11H10O5	221.046	-H(+)	100	1	-0.000441838	135	-0.401321	6591.25
C02291	L-Cystathionine	C7H14N2O4S	221.062	-H(+)	84	1	-0.00198072	136	-0.594835	14435.7
C02655	6-Acetyl-D-glucose	C8H14O7	221.062	-H(+)	37	2	0.00454438	136	-0.594835	14435.7
C11355	4-amino-4-deoxychorismate	C10H11NO5	224.055	-H(+)	100	1	0.00113291	137	-0.0709381	3989.06
tetradecenoate (n-C14:1)	tetradecenoate (n-C14:1)	C14H26O2	225.184	-H(+)	100	1	0.00157189	138	0.0867536	39883.5
C03287	L-Glutamate 5-phosphate	C5H10NO7P	226.012	-H(+)	100	1	0.000259436	139	0.01774	4393.4
C06424	tetradecanoate (n-C14:0)	C14H28O2	227.2	-H(+)	100	1	0.00142038	140	-0.363936	338366
C00117	alpha-D-Ribose 5-phosphate	C5H11O8P	229.011	-H(+)	100	-5	0.000633167	141	0.599529	5079.83
C00199	D-Ribulose 5-phosphate	C5H11O8P	229.011	-H(+)	100	-5	0.000633167	141	0.599529	5079.83
C00231	D-Xylulose 5-phosphate	C5H11O8P	229.011	-H(+)	100	-5	0.000633167	141	0.599529	5079.83
C00442	alpha-D-Ribose 1-phosphate	C5H11O8P	229.011	-H(+)	100	-5	0.000633167	141	0.599529	5079.83
C01101	L-Ribulose 5-phosphate	C5H11O8P	229.011	-H(+)	100	-5	0.000633167	141	0.599529	5079.83
C01112	D-Arabinose 5-phosphate	C5H11O8P	229.011	-H(+)	100	-5	0.000633167	141	0.599529	5079.83
C03291	L-Xylulose 5-phosphate	C5H11O8P	229.011	-H(+)	100	-5	0.000633167	141	0.599529	5079.83
C05932	N2-Succinyl-L-glutamate 5-semialdehyde	C9H13NO6	230.067	-H(+)	100	1	0.000493668	142	-0.153699	12913.1
C01187	3-Deoxy-D-manno-2-octulosonate	C8H14O8	237.066	-H(+)	35	1	-0.00475942	143	0.105477	7871.67
C05817	2-Succinyl-6-hydroxy-2,4-cyclohexadiene-1-carboxylate	C11H12O6	239.058	-H(+)	100	1	-0.00141804	144	0.0473025	10364.2
2,3-dihydroxybenzoylserine	2,3-dihydroxybenzoylserine	C10H11NO6	240.051	-H(+)	100	1	0.000456871	145	0.621624	25852.8
C01099	L-Fuculose 1-phosphate	C6H13O8P	243.027	-H(+)	100	0	0.000466709	146	0.618692	8356.38
C01131	L-Rhamnulose 1-phosphate	C6H13O8P	243.027	-H(+)	100	0	0.000466709	146	0.618692	8356.38
C00299	Uridine	C9H12N2O6	243.061	-H(+)	100	1	0.000801481	147	0.645407	6449.13
C00120	Biotin	C10H16N2O3S	243.081	-H(+)	100	1	-2.00919e-05	148	0.20957	3670.05
C00647	Pyridoxamine 5'-phosphate	C8H13N2O5P	247.049	-H(+)	100	1	-0.000488131	149	0.016571	3530.94
C03175	Shikimate 5-phosphate	C7H11O8P	253.009	-H(+)	69	1	0.00241656	150	0.461224	4221.44
Hexadecenoate (n-C16:1)	Hexadecenoate (n-C16:1)	C16H30O2	253.216	-H(+)	100	1	0.0016002	151	-0.062197	125874
L-ascorbate-6-phosphate	L-ascorbate-6-phosphate	C6H9O9P	254.994	-H(+)	60	1	-0.00277822	152	0.117283	6801.31
C00249	Hexadecanoate (n-C16:0)	C16H32O2	255.231	-H(+)	82	1	0.00203862	153	-0.407641	4.72818e+06
C01236	6-phospho-D-glucono-1,5-lactone	C6H11O9P	257.005	-H(+)	89	-1	0.00186944	154	0.400727	5302.48
C01286	2-Dehydro-3-deoxy-D-galactonate 6-phosphate	C6H11O9P	257.005	-H(+)	89	-1	0.00186944	154	0.400727	5302.48
C04442	2-Dehydro-3-deoxy-D-gluconate 6-phosphate	C6H11O9P	257.005	-H(+)	89	-1	0.00186944	154	0.400727	5302.48
Allulose 6-phosphate	Allulose 6-phosphate	C6H13O9P	259.022	-H(+)	100	-9	0.000458733	155	0.556446	13854.2
C00085	D-Fructose 6-phosphate	C6H13O9P	259.022	-H(+)	100	-9	0.000458733	155	0.556446	13854.2
C00092	D-Glucose 6-phosphate	C6H13O9P	259.022	-H(+)	100	-9	0.000458733	155	0.556446	13854.2
C00103	D-Glucose 1-phosphate	C6H13O9P	259.022	-H(+)	100	-9	0.000458733	155	0.556446	13854.2
C00275	D-Mannose 6-phosphate	C6H13O9P	259.022	-H(+)	100	-9	0.000458733	155	0.556446	13854.2
C00446	alpha-D-Galactose 1-phosphate	C6H13O9P	259.022	-H(+)	100	-9	0.000458733	155	0.556446	13854.2
C01097	D-Tagatose 6-phosphate	C6H13O9P	259.022	-H(+)	100	-9	0.000458733	155	0.556446	13854.2
C01177	1D-myo-Inositol 1-phosphate	C6H13O9P	259.022	-H(+)	100	-9	0.000458733	155	0.556446	13854.2
C02962	D-Allose 6-phosphate	C6H13O9P	259.022	-H(+)	100	-9	0.000458733	155	0.556446	13854.2
C02976	D-Fructose 1-phosphate	C6H13O9P	259.022	-H(+)	100	-9	0.000458733	155	0.556446	13854.2
C03812	D-Mannose 1-phosphate	C6H13O9P	259.022	-H(+)	100	-9	0.000458733	155	0.556446	13854.2
d-biotin d-sulfoxide	d-biotin d-sulfoxide	C10H16N2O4S	259.077	-H(+)	100	1	-0.00132447	156	-0.628679	12027.1
C00644	D-Mannitol 1-phosphate	C6H15O9P	261.041	-H(+)	56	-1	-0.00299231	157	-0.693991	152577
C01096	D-Sorbitol 6-phosphate	C6H15O9P	261.041	-H(+)	56	-1	-0.00299231	157	-0.693991	152577
C06311	Galactitol 1-phosphate	C6H15O9P	261.041	-H(+)	56	-1	-0.00299231	157	-0.693991	152577
1,6-anhydrous-N-Acetylmuramate	1,6-anhydrous-N-Acetylmuramate	C11H17NO7	274.092	-H(+)	100	1	0.00113041	158	0.683392	10796.3
C00345	6-Phospho-D-gluconate	C6H13O10P	275.018	-H(+)	100	1	-0.000320313	159	-0.571602	6480.28
C04732	4-(1-D-Ribitylamino)-5-aminouracil	C9H16N4O6	275.099	-H(+)	100	1	0.000661536	160	0.496741	3620.85
C05775	N1-(alpha-D-ribosyl)-5,6-dimethylbenzimidazole	C14H18N2O4	277.122	-H(+)	72	1	-0.00232767	161	0.789676	6206.21
octadecenoate (n-C18:1)	octadecenoate (n-C18:1)	C18H34O2	281.246	-H(+)	69	1	0.0024268	162	-0.184948	255952
C01530	octadecanoate (n-C18:0)	C18H36O2	283.262	-H(+)	79	1	0.00211627	163	-0.335022	8.35672e+06
C03492	D-4'-Phosphopantothenate	C9H18NO8P	298.07	-H(+)	100	1	-0.000593308	164	0.835107	11115
C00357	N-Acetyl-D-glucosamine 6-phosphate	C8H16NO9P	300.05	-H(+)	100	-2	-0.000937758	165	-0.601647	6897.75
C04256	N-Acetyl-D-glucosamine 1-phosphate	C8H16NO9P	300.05	-H(+)	100	-2	-0.000937758	165	-0.601647	6897.75
C04257	N-Acetyl-D-mannosamine 6-phosphate	C8H16NO9P	300.05	-H(+)	100	-2	-0.000937758	165	-0.601647	6897.75
N-Acetyl-D-galactosamine 1-phosphate	N-Acetyl-D-galactosamine 1-phosphate	C8H16NO9P	300.05	-H(+)	100	-2	-0.000937758	165	-0.601647	6897.75
C02354	2',3'-Cyclic CMP	C9H12N3O7P	304.036	-H(+)	77	1	-0.00216441	166	-0.60794	9322.44
C00051	Reduced glutathione	C10H17N3O6S	306.079	-H(+)	63	1	-0.00265329	167	0.268202	96399.6
fructoselysine	fructoselysine	C12H24N2O7	307.154	-H(+)	54	0	-0.00310021	168	0.587571	5933.18
psicoselysine	psicoselysine	C12H24N2O7	307.154	-H(+)	54	0	-0.00310021	168	0.587571	5933.18
C00364	dTMP	C10H15N2O8P	321.05	-H(+)	100	1	-0.000660032	169	0.609585	6884.75
C00105	UMP	C9H13N2O9P	323.027	-H(+)	94	0	0.0017759	170	0.650255	10118.4
C01368	3'-UMP	C9H13N2O9P	323.027	-H(+)	94	0	0.0017759	170	0.650255	10118.4
C00575	cAMP	C10H12N5O6P	328.045	-H(+)	100	0	0.000249729	171	0.631171	45416.6
C02353	2',3'-Cyclic AMP	C10H12N5O6P	328.045	-H(+)	100	0	0.000249729	171	0.631171	45416.6
C01225	sn-Glycero-3-phospho-1-inositol	C9H19O11P	333.056	-H(+)	62	1	0.00336878	172	0.246615	3616.81
C00089	Sucrose	C12H22O11	341.112	-H(+)	51	-3	-0.00327287	173	0.866117	58892.6
C00208	Maltose	C12H22O11	341.112	-H(+)	51	-3	-0.00327287	173	0.866117	58892.6
C00243	Lactose	C12H22O11	341.112	-H(+)	51	-3	-0.00327287	173	0.866117	58892.6
C01083	Trehalose	C12H22O11	341.112	-H(+)	51	-3	-0.00327287	173	0.866117	58892.6
C05402	Melibiose	C12H22O11	341.112	-H(+)	51	-3	-0.00327287	173	0.866117	58892.6
C06194	2',3'-Cyclic GMP	C10H12N5O7P	344.039	-H(+)	100	1	0.000930689	174	0.504267	5519.98
C00020	AMP	C10H14N5O7P	346.058	-H(+)	70	-1	-0.002393	175	0.510543	20048
C00362	dGMP	C10H14N5O7P	346.058	-H(+)	70	-1	-0.002393	175	0.510543	20048
C01367	3'-AMP	C10H14N5O7P	346.058	-H(+)	70	-1	-0.002393	175	0.510543	20048
C01134	Pantetheine 4'-phosphate	C11H23N2O7PS	357.09	-H(+)	100	1	-0.000983584	176	0.514574	7639.05
C04778	N1-(5-Phospho-alpha-D-ribosyl)-5,6-dimethylbenzimidazole	C14H19N2O7P	357.09	-H(+)	38	2	-0.00435428	176	0.514574	7639.05
C00681	1-tetradec-7-enoyl-sn-glycerol 3-phosphate	C17H33O7P	379.186	-H(+)	79	0	0.00298074	177	0.336437	4661.87
C03974	2-tetradec-7-enoyl-sn-glycerol 3-phosphate	C17H33O7P	379.186	-H(+)	79	0	0.00298074	177	0.336437	4661.87
C00448	Farnesyl diphosphate	C15H28O7P2	381.119	-H(+)	37	1	0.00456109	178	0.303874	5223.22
1-hexadec-9-enoyl-sn-glycerol 3-phosphate	1-hexadec-9-enoyl-sn-glycerol 3-phosphate	C19H37O7P	407.219	-H(+)	100	0	0.00139872	179	0.269151	6196.41
C03974	2-hexadec-9-enoyl-sn-glycerol 3-phosphate	C19H37O7P	407.219	-H(+)	100	0	0.00139872	179	0.269151	6196.41
C00008	ADP	C10H15N5O10P2	426.022	-H(+)	100	-1	0.000561811	180	0.754735	8015.99
C00054	Adenosine 3',5'-bisphosphate	C10H15N5O10P2	426.022	-H(+)	100	-1	0.000561811	180	0.754735	8015.99
C00361	dGDP	C10H15N5O10P2	426.022	-H(+)	100	-1	0.000561811	180	0.754735	8015.99
C05730	Glutathionylspermidine	C17H34N6O5S	433.226	-H(+)	76	1	-0.002181	181	0.125375	34637
C00035	GDP	C10H15N5O11P2	442.015	-H(+)	78	1	0.00214611	182	0.641476	2517.87
C04438	1-Acyl-sn-glycero-3-phosphoethanolamine (n-C16:1)	C21H42NO7P	450.261	-H(+)	89	0	0.00187929	183	0.874344	39473.1
C05973	2-Acyl-sn-glycero-3-phosphoethanolamine (n-C16:1)	C21H42NO7P	450.261	-H(+)	89	0	0.00187929	183	0.874344	39473.1
C00061	FMN	C17H21N4O9P	455.097	-H(+)	100	1	0.000379804	184	0.746929	3497.46
L-alanine-D-glutamate-meso-2,6-diaminoheptanedioate-D-alanine	L-alanine-D-glutamate-meso-2,6-diaminoheptanedioate-D-alanine	C18H31N5O9	460.206	-H(+)	100	1	-0.0011366	185	0.526726	9394.04
N-Acetyl-D-glucosamine(anhydrous)N-Acetylmuramic acid	N-Acetyl-D-glucosamine(anhydrous)N-Acetylmuramic acid	C19H30N2O12	477.172	-H(+)	100	1	0.000139237	186	0.723849	5362.59
C04438	1-Acyl-sn-glycero-3-phosphoethanolamine (n-C18:1)	C23H46NO7P	478.291	-H(+)	65	0	0.00256353	187	0.727674	34097.4
C05973	2-Acyl-sn-glycero-3-phosphoethanolamine (n-C18:1)	C23H46NO7P	478.291	-H(+)	65	0	0.00256353	187	0.727674	34097.4
1-Acyl-sn-glycero-3-phosphoglycerol (n-C16:1)	1-Acyl-sn-glycero-3-phosphoglycerol (n-C16:1)	C22H43O9P	481.255	-H(+)	82	0	0.00202909	188	0.85772	42941.8
2-Acyl-sn-glycero-3-phosphoglycerol (n-C16:1)	2-Acyl-sn-glycero-3-phosphoglycerol (n-C16:1)	C22H43O9P	481.255	-H(+)	82	0	0.00202909	188	0.85772	42941.8
C00075	UTP	C9H15N2O15P3	482.96	-H(+)	100	1	0.00139671	189	-0.649481	34761.4
1-Acyl-sn-glycero-3-phosphoglycerol (n-C16:0)	1-Acyl-sn-glycero-3-phosphoglycerol (n-C16:0)	C22H45O9P	483.271	-H(+)	95	0	0.00229866	190	0.759626	7492.72
2-Acyl-sn-glycero-3-phosphoglycerol (n-C16:0)	2-Acyl-sn-glycero-3-phosphoglycerol (n-C16:0)	C22H45O9P	483.271	-H(+)	95	0	0.00229866	190	0.759626	7492.72
1-Acyl-sn-glycero-3-phosphoglycerol (n-C18:1)	1-Acyl-sn-glycero-3-phosphoglycerol (n-C18:1)	C24H47O9P	509.284	-H(+)	41	0	0.00407014	191	0.794381	19355.8
2-Acyl-sn-glycero-3-phosphoglycerol (n-C18:1)	2-Acyl-sn-glycero-3-phosphoglycerol (n-C18:1)	C24H47O9P	509.284	-H(+)	41	0	0.00407014	191	0.794381	19355.8
C03319	dTDP-L-rhamnose	C16H26N2O15P2	547.075	-H(+)	100	1	-0.00118686	192	0.715224	10510.3
C02191	Protoporphyrin	C34H34N4O4	561.253	-H(+)	100	1	-0.00234902	193	0.476984	11671.6
C00127	Oxidized glutathione	C20H32N6O12S2	611.145	-H(+)	100	1	0.000137924	194	0.608722	8917.96
C03263	Coproporphyrinogen III	C36H44N4O8	659.31	-H(+)	100	1	-0.00183304	195	0.265919	4675.98
Enterochelin	Enterochelin	C30H27N3O15	668.133	-H(+)	39	1	0.00424247	196	0.603213	63845.8
C00350	phosphatidylethanolamine (dihexadec-9enoyl, n-C16:1)	C37H70NO8P	686.477	-H(+)	100	1	0.000108784	197		94373.3
C00416	1,2-dioctadecanoyl-sn-glycerol 3-phosphate	C39H77O8P	703.511	-H(+)	59	1	0.0170606	198		46389.8
C00416	1,2-dioctadecanoyl-sn-glycerol 3-phosphate	C39H77O8P	703.533	-H(+)	37	1	-0.00509705	199	0.241374	52886
cyclopropane phosphatidylethanolamine (dihexadec-9,10-cyclo-anoyl, n-C16:0 cyclo)	cyclopropane phosphatidylethanolamine (dihexadec-9,10-cyclo-anoyl, n-C16:0 cyclo)	C39H74NO8P	714.508	-H(+)	100	1	0.000244113	200		748451
C00344	Phosphatidylglycerol (dihexadec-9-enoyl, n-C16:1)	C38H71O10P	717.471	-H(+)	100	1	0.000284244	201		122201
C02739	1-(5-Phosphoribosyl)-ATP	C15H25N5O20P4	717.981	-H(+)	61	1	0.016423	202		7347.55
C00344	Phosphatidylglycerol (dihexadecanoyl, n-C16:0)	C38H75O10P	721.494	-H(+)	100	1	0.00852023	203		14434.1
C00399	Ubiquinone-8	C49H74O4	725.551	-H(+)	100	1	0.000317261	204	0.777093	5545.21
C00390	Ubiquinol-8	C49H76O4	727.563	-H(+)	40	1	0.00418556	205	0.784555	4866.54
C00350	phosphatidylethanolamine (dioctadec-11-enoyl, n-C18:1)	C41H78NO8P	742.539	-H(+)	100	1	-0.000119684	206		383222
cyclopropane phosphatidylglycerol (dihexadec-9,10-cyclo-anoyl, n-C16:0 cyclo)	cyclopropane phosphatidylglycerol (dihexadec-9,10-cyclo-anoyl, n-C16:0 cyclo)	C40H75O10P	745.502	-H(+)	100	1	2.84258e-05	207		163392
coprogen unloaded (no Fe(III))	coprogen unloaded (no Fe(III))	C35H56N6O13	767.389	-H(+)	56	1	-0.0060715	208	0.365949	9575.85
C01352	Flavin adenine dinucleotide reduced	C27H35N9O15P2	786.154	-H(+)	90	1	0.0110515	209		10400.1
C06022	UDP-3-O-(3-hydroxytetradecanoyl)-D-glucosamine	C29H51N3O18P2	790.251	-H(+)	50	1	0.00610323	210	0.0670128	11886.5
C00348	Undecaprenyl phosphate	C55H91O4P	845.654	-H(+)	70	1	0.0044909	211	0.780902	41138.6
N-Acetyl-D-glucosamine(anhydrous)N-Acetylmuramyl-tripeptide	N-Acetyl-D-glucosamine(anhydrous)N-Acetylmuramyl-tripeptide	C34H54N6O19	849.334	-H(+)	100	1	0.00311934	212	0.491763	21752.5
C01024	Hydroxymethylbilane	C40H46N4O17	853.25	-H(+)	36	1	0.0280653	213		14248.7
C05271	trans-Hex-2-enoyl-CoA	C27H44N7O17P3S	862.167	-H(+)	100	1	-0.00204804	214	0.335516	12292.8
C02463	dihydrosirohydrochlorin	C42H48N4O16	863.305	-H(+)	73	1	-0.00545129	215	0.642326	14053.9
acyl phosphatidylglycerol (n-C14:0)	acyl phosphatidylglycerol (n-C14:0)	C48H93O11P	875.637	-H(+)	100	1	0.00160443	216	0.804517	34826.1
C05269	3-Oxohexanoyl-CoA	C27H44N7O18P3S	878.157	-H(+)	100	1	0.00342908	217	0.59888	12311.9
C00582	Phenylacetyl-CoA	C29H42N7O17P3S	884.16	-H(+)	41	1	-0.0102452	218	0.386311	11658.1
C05276	trans-Oct-2-enoyl-CoA	C29H48N7O17P3S	890.203	-H(+)	61	1	-0.00603725	219	0.108106	9492.75
C01063	Pimeloyl-CoA	C28H46N7O19P3S	908.155	-H(+)	43	1	0.0160382	220	0.528281	11635.7
C05275	trans-Dec-2-enoyl-CoA	C31H52N7O17P3S	918.239	-H(+)	47	1	-0.0104694	221	0.665969	5856.13
C05274	Decanoyl-CoA (n-C10:0CoA)	C31H54N7O17P3S	920.247	-H(+)	84	1	-0.00352728	222	0.553166	3056.75
C05264	(S)-3-Hydroxydecanoyl-CoA	C31H54N7O18P3S	936.237	-H(+)	100	1	0.00112359	223	0.675956	3176.85
C01832	Dodecanoyl-CoA (n-C12:0CoA)	C33H58N7O17P3S	948.272	-H(+)	100	1	0.00319139	224	0.78847	3980.11
acyl phosphatidylglycerol (n-C16:0)	acyl phosphatidylglycerol (n-C16:0)	C54H105O11P	959.726	-H(+)	83	1	0.006337	225	0.203988	5921.39
undecaprenyl phosphate-4-amino-4-deoxy-L-arabinose	undecaprenyl phosphate-4-amino-4-deoxy-L-arabinose	C60H100NO7P	976.715	-H(+)	100	1	0.001491	226	0.330519	7369.69

## Sheet: ionData, f=0
f = 0 mmol/g/h
	time (seconds)
ion	0	15	30	45	60	75	90	105	120	135	150	165	180	195	210	225	240	255	270	285	300	315	330	345	360	375	390	405	420	435	450	465	480	495	510	525	540	555	570	585	600	615	630	645	660	675	690	705	720
1	4179.84	4744.91	2865.08	7630.96	3841.07	5548.85	4328.77	2803.38	1839.91	3181.2	3075.12	4308.44	3434.41	4068.77	3501.17	3268.4	3419.71	2768.4	5481.22	3255.46	3352.45	5615.82	7152.52	4883.97	5895.02	3926.33	3838.45	3321.88	3046.79	4725.23	2071.46	4044.27	4541.7	3679.24	4118.44	4427.07	6692.35	4880.29	3323.78	5272.69	4868.29	5680.37	6041.36	4519.14	1780.12	2778.43	4792.99	4031.64	3671.67
2	7550.77	10450.4	10612.8	14781.5	11680.9	14146.7	10796.2	10104.5	12518.7	11921.2	10728.7	13678.3	11019.8	13828.2	10304.6	12794.3	10609.3	10714	10393.2	11685.2	11133.2	11517.8	10253.6	13068.2	11978.3	10584.3	11513.9	12466.5	11915.4	11847.8	12985.5	11550.9	11080.5	13038.7	11521.4	12610.9	12485.7	12988.2	12640.9	13062.7	12475.5	11526.2	12809.1	9997.71	10802.6	14323.6	15492.4	10702.5	9619.67
3	1674.8	2989.72	3968.98	4988.52	3130.9	3922.69	4038.24	3066	2314.82	4329.51	3838.88	3139.75	3408.91	3800.89	2958.85	2765.1	4396.8	4034.5	3872.72	3073.04	2699.62	3719.93	3179.52	3655.69	3375.37	2261.17	3528.2	3512.27	3304.46	3274.9	4892.16	3127.99	3535.15	5728.82	3727.43	3089.25	3788.29	3372.97	2743.61	3387.06	4020.21	2861.38	3399.02	3408.61	4674.53	4298.5	5176.07	3470.99	2584.08
4	32123	38985.8	42041.3	40913.1	37709.6	38500.8	44476.9	34874.8	40384.2	43714.9	40092.6	40460.9	41641.3	38394.4	41115.4	38276.4	39951.8	39111.6	41663.1	42748.2	43346.8	35254.5	43203.1	38788.2	44346.2	39954	40348.2	41845.9	36433.5	36932.2	41812.4	39910.8	37990.2	41130.7	41292.6	44071.7	41771.3	43046.5	43987.7	39909.8	39324.3	37165	39258.5	40586.1	44292.5	37614.8	39332.6	40449.3	36935.8
5	4550.84	5191.01	5410.96	4844.32	4171.51	3905.48	5036.65	4200.22	4476.78	4932.21	4545.82	4297.23	5057.67	4842.18	4706.53	4319.86	3921.29	4175.79	4268.14	4777.92	5914.89	4087.55	4769.57	3859.68	5453.4	5938.52	4747.1	4644.15	3998.61	4000.53	3630.97	4279.17	4020.4	4577	4876.71	5416.92	4981.74	5326.19	4867.83	4506.39	4791.85	3917.82	4492.04	5052.52	5691.07	4239.73	4760.1	4859.73	5365.75
6	2564.16	5789.47	2554.79	5663.56	2533.41	4812.79	3914.92	2860.99	1892.24	2654.83	2132.49	1042.82	2421.78	2671.63	3237.46	2469.79	3033.23	2764.17	2237.98	3729.42	3898.11	3774.75	2147.1	2420.35	2571.12	2019.64	2128.91	2569.1	5044.66	6662.18	4261.14	2502.01	3081.71	4416.35	6525.92	5179.35	1020.09	1747.11	1357.74	3061.19	1792.8	3643.63	2030.09	1777.5	2462.81	2660.11	3654.97	3393.74	3022.09
7	1760.76	3537.56	3766.45	2861.92	3526.24	2887.45	1868.01	3649.28	3247.71	2337.24	3695.34	3754.11	3669.22	2821.02	2933.16	1599.33	2120.19	2753.61	4724.48	3675.77	3696.44	2806.63	1734.02	2724.14	1391.51	4444.86	3481.89	1862.96	3101.18	2111.08	2740.21	3717.67	2730.84	3936.33	1864.61	2836.29	3427.21	3964.11	3540.99	1964.57	5159.61	2044.94	1574.92	3567.22	3030.63	2640.54	1162.88	1359	1123.64
8	2479.33	501.731	1900.26	1753.92	1944.66	2509.31	2260.07	3063.2	2615.86	1924.12	2498.58	1193.11	1683.08	983.152	1508.77	1825.94	2610.61	1378.45	3408.48	2542.47	3249.4	1243.28	1808.09	1549.84	1824.2	877.374	980.108	2467.44	3187.37	2306.08	2881.37	1552.83	2161.76	3443.99	2204.8	2345.95	1622.79	1584.79	1531.11	2185.62	3024.28	5825.91	3222.51	3948.65	1473.4	2282.74	2230.4	2122.79	1806.38
9	7775.02	7546.87	6541.52	7591.42	7581.18	8577.67	6488.83	7055.78	7819.48	6772.79	7119.61	7718.82	7104.47	7183.61	7071.56	7354.36	6988.05	7580.43	7728.86	7440.02	7764.33	7406.74	7640.67	6898.62	7297.28	7236.93	7597.64	6991.71	7276.63	7364.22	6274.74	7068.17	7531.67	6781.23	7008.51	7520.22	6763.06	6568.7	7424.88	8410.77	6951.13	7618.76	8012.28	7512.85	6645.84	7199.84	7204.98	7065.15	8243.71
10	45083.5	42442.7	40987.5	40759.8	41880.3	43923.8	33680.2	39998.8	43184.2	36565.1	38105.2	41367.8	37235.4	45417.9	42333.8	40768.6	38030	43483.5	39411	40346.2	41804.3	39290.6	45033.7	36589.9	36941.5	40657.3	35073.5	39310.5	38832.8	38677.8	42627.4	38823.5	39941.9	39781.8	39539.2	43480.5	39608.5	37430.3	42040.3	43161.3	38482.8	41546.3	40998.5	43152.9	39418.9	41943.3	42791.7	39097.8	39404
11	10338.6	9973.93	9564.91	11568.1	10239.9	11526.9	9069.96	12667.1	14230.5	12544.1	11650.1	11859.5	11805.9	12941.3	11439.3	11782.3	11054.5	12140	9532.94	11417.8	10238.8	11530.6	10193.4	11886.9	13014.7	11480.3	10442.9	13243.6	11648	11766.2	12171.9	9809.32	10019.1	10032.5	9895.27	10958.5	10285.4	10220.6	10724.3	11979.1	10383.3	10409	12220.2	11722.6	11945.6	10617.8	10126.4	11462.8	9118.41
12	308362	332637	313247	329279	339811	338814	303230	327793	314476	299073	324384	332919	307915	321524	324404	317692	310379	314920	320777	304952	337644	315587	315488	305560	312547	314896	304175	310782	324580	323648	305125	327828	317072	300478	326675	323075	329969	308195	311227	320567	311276	309093	322256	317690	305529	307651	322957	311620	308936
13	36814.3	36941.9	36259.8	31363.8	33322.2	31036.4	33126.4	35835	31361.5	38737.6	35028.5	34862.6	35066.9	36165.8	36234.2	32937.5	37292	34793.4	34554.9	34855.8	31083.4	34928.5	37753.5	34796.6	39024	32903.1	34450.8	40425.3	31379.6	30808	35684.4	34622.3	32067.6	35330.4	31179.9	33934.1	34646	35450.5	37059.6	37029.1	35315.4	29991.9	36694	34052.9	38299.1	33232.9	31861.1	39366.2	32866
14	37425.8	32500.4	33996.2	32729.2	32608.9	33966.9	31133.2	36752.7	32739	31695.4	31952.1	34795.3	32650.5	33330.1	35738.4	35677.6	30232.7	30931.5	33282.4	31917	32692.9	34666.3	34731.2	29445	33677.2	34186.5	35209.7	33463.7	32618.7	30777.1	30027.1	36073.4	31654.3	33007.7	30923.6	30959.9	32140.4	32276.5	33491.5	32369.9	32407.3	31709.4	33560.7	32841.9	30506.5	30217.7	35014	35462.9	35183.5
15	4179.11	5785.39	5313.94	5977.03	5977.8	7047.79	4454.82	5554.44	7110.81	6286.09	5685.2	5012.16	5886.35	6065.81	6299.59	6169.88	7402.37	4972.97	6121.81	5931.55	6568.84	5512.73	5422.52	4427.25	6579.95	5982.83	4430.43	7406.05	5944.64	5533.23	5755.94	6718.05	6128.96	5179.24	5267.1	6603.16	5366.98	5570.42	6427.75	5397.05	5208.02	6050.64	5811.16	5046.23	6118.48	5889.75	6519.87	6596.95	5522.46
16	10472.6	12700.2	7247.02	8719.01	6414.87	9843.87	7224.09	8074.86	10669.9	8124.37	7808.46	8042.17	8976.85	9035.27	8918.68	9149.2	8706.04	11154.8	6197.35	7788.9	6481.26	7678.78	8855.4	9405.31	6242.8	9482.56	8923.37	9242.5	8820.71	9433.81	8031.88	8700.65	8950.4	8654.05	12474.9	11150.6	7995.17	7916.21	10845.1	8774.77	10064	11584	9253.58	7772.51	8181.1	10204.5	6628.71	8419.48	8428.52
17	6019.28	8991.95	5765.03	5791.68	6641.8	4688.68	8202.16	4931.05	7360.88	7634.05	8250.64	6880.69	7290.32	4414.01	7587.55	6206.11	9171.57	10685.9	7034.38	5465.33	7323.37	7282.49	6022.25	9123.96	7633.16	8346.78	5706.87	10474	8340.58	6713.43	8331.83	6655.92	7225.97	5742.84	9821.08	11081	6892.85	5527.27	7955.59	7091.47	4940.35	7697.31	5836.83	5469.64	5185.19	8920.33	3758.55	5402.81	5253.73
18	23841.4	22063.1	19918.5	23466.4	24782.3	25663.5	20530.8	23427.9	26177.3	20753	22416.5	20990.4	22280.1	21574.5	24792.6	22206.5	22987.3	24646.1	20381.9	21038.6	22774.8	20960.6	29432.4	26278.4	23299.8	26918.7	23732.9	24048.3	24697	23407.6	23131.5	22939.9	23092.7	26216.6	26680	21697.7	19405.5	24914.7	25413	22791.6	22212.7	24735	23403.6	24817.1	20491.2	19696.1	20445.6	24837.6	21855.4
19	7061.12	8109.13	6387.44	6886.51	7647.2	6862.12	6967.37	6988.88	7115.55	5552.41	7694.54	8322.25	7933.64	6499.61	7998.72	6742.15	7006.99	7715.51	7949.08	7357.72	6616.97	6825.75	7844.48	6766.75	7682.75	8141.16	7169.56	6536.21	6739.36	6633.06	6073.62	8240	7924.58	7398.8	7055.75	7734.08	7001.05	6117.88	7565.43	8679.68	7308.27	7912.13	7531.44	7540.04	7775.04	6992.31	5691.45	7124.02	6121.97
20	8021.38	8999.5	7693.13	7802.07	7747.08	8489.22	7790.09	8414.62	7866.71	8145.23	7982.27	7490.13	7705.77	7861.99	7359.9	8393.31	7413.1	7815.81	7266.76	7778.84	7495.68	8254.81	8250.86	7558.04	8094.2	8174.27	8283.08	5590.44	5910.83	6917.42	7955.11	8582.29	8374.9	7784.43	7030.19	7165.39	7530.35	7838.47	8721.54	8036.87	9248.94	8081.81	8197.84	7262.19	7758.13	7452.38	8116.03	7476.22	6314.23
21	7119942	7056844	6.49845e+06	7089784	6985661	7143442	6.37178e+06	7.00528e+06	7064125	6.42958e+06	6949111	7.01324e+06	6.50194e+06	7010323	6935251	6.98089e+06	6359535	6.87092e+06	6841940	6455138	6957714	6.81644e+06	6856448	6416801	6.73209e+06	6863144	6400079	6720259	6.8468e+06	6.97579e+06	6400690	6917529	6983174	6505627	7065220	6.86657e+06	6881628	6392935	6885463	6.87973e+06	6.32752e+06	7.03921e+06	6.87363e+06	6915779	6.41192e+06	6.88198e+06	7034686	6.84083e+06	6536831
22	406238	361039	310879	334005	329808	325838	289968	321752	320270	292381	310028	318300	287995	312884	310362	313463	286499	302389	299254	283488	305593	303523	309059	284830	301253	309331	279095	295895	305272	297061	274028	304090	306775	278730	302332	296184	302943	273516	299179	303850	277350	300264	306127	303557	276777	294795	302498	296590	276202
23	2112.02	2209.96	2152.36	3181.54	2607.94	2846.71	2398.78	2073.8	3510.46	1926.33	2171.19	2559.5	1609.02	2586.91	2202.37	2686.54	2074.53	2655.76	1052.99	1811.12	2083.59	3224.16	2404.13	2069.28	2183.42	2904.15	2114.15	2162.67	3090.74	2603.48	2829.48	3121.71	1804.73	2125.07	2449.31	2525.34	1836.82	2290.81	3167.43	2454.41	2830.7	2665.01	2571.62	2650.51	2045.46	2393.99	1915.81	2406.85	2412.64
24	22321	15016	13515.1	15011.5	14307.4	14754.6	13723.2	14548.1	13931.9	12671.4	14411.1	13910.6	13080.6	14077.2	13834.8	14366.5	13077.7	13631.7	14183.1	12656.1	14466	14346.3	14336.9	13182.1	14257	13357.4	12425.4	13589.3	13613.3	13667.6	12351.4	13438.9	14400	13134	13950.8	13609.4	14113.4	12670.3	14201.9	14066.5	13294.5	13706.5	13939.5	13640.8	13480.9	13188.2	13191	13318.3	12717.5
25	3083.34	3596.92	3625.24	3731.81	3165.71	4620.45	3861.98	5113.86	4287.11	4452.23	4590.52	5684.97	2990.45	4014.52	4570.72	3656.97	5758.65	4578.33	3724.95	4838.32	5703.59	5230.15	5305.13	4473.5	3928.98	4998.67	4212.57	3571.9	4048.09	3921.05	3915.69	6424.83	4641.96	3279.52	5353.17	4803.21	5470.44	4497.39	5318.6	5182.64	4449.2	5894.82	3899.43	3927.77	5578.24	4058.04	5766.06	4458.35	4823.6
26	9274	8716.8	8097.48	7831.65	9743.82	8467.68	10180.9	9213.62	8278.72	7963.63	8971.51	8765.5	8440.97	8490.7	7951.43	10557.2	8531.08	9144.68	8395.95	7862.94	9725.9	9436.96	10235.5	10415.7	6581.08	9415.6	9162.54	8767.93	9405.61	9131.25	9386.12	8522.29	8405.31	9431.57	9047.31	7763.26	8866.97	7421.44	8803.39	8631.53	8589.88	9459.84	8545.86	9152.76	10520.8	10342.6	7728.15	7420.34	10537.4
27	3166.52	4078.88	5540.51	4173.86	5657.32	6735.02	4609.79	5837.71	4914.55	5184.22	6315.19	5874.1	6108.28	6629.82	7626.33	5997	6594.76	5730.52	6131.62	6663.64	7024.14	7193.34	6831.05	5500.27	7258.92	6387.95	6273.37	6038.33	8648.92	7613.51	6930.1	6194.13	8571.9	7571.87	7220.75	6680.44	7810.63	7390.68	8043.85	6746.44	8147.58	7249.51	7017.53	9139.96	6862.7	8845.92	6705.84	6867.94	7094.54
28	200692	194189	194954	206284	199292	217279	192552	176710	198313	189969	202690	196627	174721	208527	197754	185980	208438	208998	199321	196967	205972	222468	198437	207711	209893	201655	197201	224047	217249	217355	203381	207099	204420	182278	210999	210677	200142	193050	208366	211727	184696	209929	205418	193669	193782	207945	186872	186483	202700
29	4131.41	4816.48	4750.75	3390.64	3229.06	4613.77	4079.13	4841.99	4401.28	4846.37	3917.93	5269.84	5966.86	4598.31	4330.32	4279.35	5403.27	4218.41	4245.25	4118.27	4995.68	4843.63	3903.68	5367.51	5525.63	4449.48	4390.55	5295.7	4910.09	3984.83	4838.43	4189.86	5004.37	4353.27	5366.02	5248.71	5473.96	4441.32	5228.47	5428.71	4161.79	4008.1	5547.39	4891.59	4619.7	3489.68	5712.14	5757.33	5004.84
30	4610.03	7337.25	8290.09	7690.97	6499.95	8522.16	8647.61	6530.96	6965.93	6086.36	8054.62	10491.9	10256.2	9781.58	8369.52	9356.62	7697.22	9588.98	9649.17	7254.92	9557.96	8168.29	9870.66	9474.51	10417.7	9039.18	10309.2	10923.5	11934.7	11852.3	10525.7	11317.9	11284	9985.58	10186	9631.58	10615.2	9870.5	9890.1	10918.5	8974.03	11428.4	11441.5	12283.8	10845.5	9375.43	12181.8	12753.5	10559.1
31	4758.34	5101.48	3804.45	5091.02	3746.63	4826.12	5384.18	4677.65	4713.31	4571.1	4690.23	4719.22	4810.44	6363.71	6400.26	6561.24	5136.28	5876.69	3946.3	5071.19	5336.21	6478.81	5360.53	5173.38	5782.39	5342.72	4668.84	5979.48	6654.53	6441.06	5030.13	4757.14	4910.48	4594.18	4667.31	5825.74	5473.16	5002.12	5272.44	5586.63	4371.08	5863.55	6007.68	5525.83	5051.51	5193.82	5585.34	5371.24	6249.08
32	3909.52	3031.55	3496.25	3940.01	3305.88	3860.84	3270.03	2801.25	4147.71	2432.63	3323.08	3178.21	2981.59	3363.81	3223.53	2865.53	3149.59	2354.81	3272.99	3917.37	3383.69	3556.59	3545.22	2610.05	3901.36	1797.35	2771.21	3454.4	3709.88	3214.25	3968.25	2831.5	3092.35	2608.48	4257.38	2840.77	3004	3354.66	3123.62	3392.19	2497.11	2804.55	4833.71	3774.02	3335.95	3882.29	2748.41	4146.14	4242.75
33	7385.98	6336.37	7408.26	5326.81	7944.91	7271.45	5924.66	5838.53	8053.13	6559.78	8956.73	5250.73	5876.12	7746.28	8507.51	5363.95	5432.3	7516.07	7679.92	5743.42	6310.5	5466.52	4442.13	5993.68	6886.26	7164.85	7296.97	6908.61	7384.81	5132.86	6745.92	6037.86	7372.65	8876.95	6741.65	6327.9	7423.65	6454.76	7872.76	5093	6381.42	7400.71	7782	7395.3	6874.94	6530.16	6820.17	7937.35	7436.55
34	12759.7	13403.5	12119.4	12184	11630	10666.1	11070.4	12675.7	11971.2	10927.6	11584.6	11804.1	11602.8	12262.4	11829.7	10991.8	12230.3	11197.6	11636.4	11427.5	12918.6	11956.8	12789.2	11433.7	12208.7	12402.6	10844.2	13044.3	11570	10467.4	12115.8	12724.8	11470.3	10322.8	10940	12652.8	11810	9984.03	13789.9	11692	12234.5	12507	15048.1	13462.6	12223.5	12416.6	13381.5	9695.81	10203.2
35	5985.45	8366.93	5587.55	9180.18	6043.9	8220.61	6848.57	5692	7212.12	6982.13	7055.68	7540.23	6503.83	7836.74	7014.83	7263.72	9287.24	7614.66	7675.51	6349.91	6577.77	7394.49	6571.41	9348.65	8605.1	7501.74	7844.96	8050.84	7670.11	8585.6	7584.29	7056.01	8145.17	6421.62	8998.42	6627.47	7450.43	8075.75	8287.04	9982.24	9383.82	9311.22	7045.13	8716.43	7326.64	10924.2	8372.14	9036.15	7848.52
36	15600	17187.3	20328.5	20723.7	19720.8	22837.9	22054.4	22455	22456.2	21010	20236.1	20863.3	21568.6	22661.8	22944.5	19642.3	23435.1	23546.8	22962.2	23461.3	26903.1	24895.2	26241.5	23221.3	26453.4	23515.6	23309.8	24130.9	26816.5	27830.1	25001.3	27528.3	24911.7	24086.7	27341	27646.8	26133	23949.1	24218.3	27751.1	28968.5	29042.7	31224.5	26602.3	25799.6	27713.6	22834.9	28333.8	28811.9
37	10349.1	10826.6	10583.8	10538.8	11535.2	13754.4	10957.1	11040.9	11160.2	11581.4	12153.1	10678.7	10885.1	11203.9	11127.8	11112.3	10147.9	10211.9	9904.23	10667	11143.7	9034.75	12985.1	10641.8	8898.41	10226.6	10109.6	10452.2	12042.7	11527.5	9157.68	11099.4	11573.5	9665.68	11020.5	11887.7	12194.6	7923.04	10651.5	10972.1	10791.6	10044.8	10804.3	10571.8	10074.6	11870.2	10807.7	11491	12565.3
38	3069.32	3204.46	1910.8	4340.7	2937.22	3410.48	3655.53	3665.29	2803.02	3217.97	3346.11	3754.08	4502.63	3304.64	3683.45	3620.72	3480.62	3120.56	4057.76	3776.36	3819.61	3753.68	3542.55	3846.6	3686.53	4274.2	3884.6	3481.03	3498.7	5348.83	3458.51	2951.89	4139.41	4363.58	4463.67	3876.36	3737.83	4081.23	4180.29	4427.92	3032.71	4056.92	4447.3	4022.86	3990.17	3909.5	4086.7	4558.44	4050.08
39	88707.6	98474.3	102062	99353.2	107566	98288.2	93557.9	105769	99453.5	93449.8	102666	110860	101810	100451	97916.8	108559	104504	91939.9	111456	99853.7	103561	91742.8	103688	103011	105508	105300	99901.2	97794.3	95858.2	105144	96434.5	97012.6	102931	97720.6	99235.8	98543.1	98902.6	93916	95717.1	113681	101935	94698	100434	95875.7	100812	94147.1	99262.4	90534.5	95792.4
40	4074.11	5519.74	193762	5810.52	4684.85	187645	147801	6284.4	42777.1	12316	145271	5145.86	4088.64	38988.5	4216.43	5663.8	151247	5485.57	5313.21	39606.6	4328.25	139770	7052.73	39934.1	40451.4	5756.7	39189.6	138221	7568.48	39306.5	144242	5028.63	4380.83	6296.06	7442.24	6036.97	7314.94	12156.7	149568	5903.61	39841.2	13062.3	6553.28	6186.23	11686.6	6018.43	41544.8	12518.2	190418
41	27151.8	26317.7	26559	25429.1	24900.3	32393.9	21434.4	29612.6	29448.6	26886.2	23517.7	25385.3	30292.1	26097.1	24412	35324.8	24016.7	26057.9	26044.2	27299.3	28066.4	22635.8	24754.4	24706.2	32522.3	24813.5	33226.1	21394.4	29339.3	25123.3	23695.7	29476.1	27359.1	30000.1	27587.7	24434.3	28877.9	27101.3	24835.4	24703.2	28010	26050.3	29851	29508.9	25571.3	25763.5	32332.9	30974.7	30465.1
42	11981.2	14653.7	12767.7	14156.4	11297.7	11750	12004.1	12109.5	12919	11730.3	11670.1	10615.4	10906.7	12035.9	9992.79	12537.4	10262	11539.8	11722.5	12972.8	12119.9	12137.8	12108.1	12162.1	11238.2	11374.5	12683.2	13429.3	11486.7	14802.9	11008.2	13947.8	10180.8	12717	13541.5	12937	13040.9	13639.8	12352.5	14143.3	11501.6	13614.5	14499.8	12673.1	12489.4	12309.8	12633.1	11898	11046.4
43	837579	755975	661644	719896	707789	710749	631815	689736	697430	635699	690612	704241	636826	705475	691542	710834	639189	697493	695245	641971	702123	698172	703408	639184	704563	708564	633223	696030	701399	701657	624094	698917	701496	635524	711319	701161	710088	644665	706540	713725	645275	720747	711779	715752	646210	704341	720732	715966	648850
44	50420.4	43641.3	41274.7	44239.3	41408.2	44035.7	41145.2	45034.7	43578.2	39460.5	42609.5	40894.7	39703.6	42761.9	44965.2	43529.5	39331.7	41792	43950.3	37993.6	43648.7	42178.4	43389.2	39659.8	42234.2	43177.7	39964.3	43273.6	41553.4	42244	40967	43407	43294.1	38215.6	44576.3	42704.1	45915.2	39779.6	44294.5	42448.7	40988.9	44085.1	43835.8	42715	38598.9	41688.7	43203.6	42781.9	37244.2
45	131672	121698	108464	114425	115826	115942	102349	116578	111837	103165	114292	112578	106586	115662	112461	115786	103573	113305	113105	98792.3	112738	111593	115222	103501	112888	112583	104164	110316	112053	112795	102957	114232	113160	103038	113347	111691	114285	106043	114349	114601	103581	114854	115605	113232	104225	112114	112474	111133	104756
46	28623.6	28349.3	32291.1	32839.9	32380.3	37136.1	35268.3	34875.9	39111.8	32980	37400.6	37393.9	33355.6	37581.9	35644.5	38200.1	36235.7	38589.3	37675.9	34302.5	38555.6	40213.6	36299.1	35579.4	40556.1	39419.3	38188.2	40848.1	39911.8	40731	36859.7	37419.4	39375.4	40237.4	40947.6	38939.3	35686	36994.3	40649.7	41784.2	40463.2	41837.9	37302.6	37425.8	34926.8	42397.5	36251.1	40772.1	42611.4
47	11418.6	11381.8	13473.6	14648.6	11959.6	15144.1	12189.9	14545.2	14899	13512.3	16975.1	15319.9	13965.5	13606.9	15950	13157.3	14361.1	17380.4	13172	14583.7	14419.2	17143.2	13730.4	13872.5	15821.1	12175.2	13732.7	18857.4	15408.7	17756.2	16858.2	17060.3	17778.8	15131.8	16768.8	17114.3	13815.1	16972.9	20391.8	18040.3	14924.2	17026	15770.9	14616.5	17464.9	19713.4	13535.8	16153.2	16862
48	11171.8	10310.4	10711.7	11585.8	11120.3	10159.6	11362	9769.57	10741.3	11502	13665.5	10623.9	9271.09	12283.8	12061.8	9007.12	12016.8	10548.6	12453.7	11834.6	14293.8	11148.7	11503.3	12652.7	10783.3	10089	10845.4	13468	11917.6	9460.51	12159.4	9766.2	9868.24	9466.64	11181	10441.3	9511.08	10538.9	10699	11649.7	9612.1	10161.8	11861.3	11837.3	11016.1	10936.9	8765.21	9040.93	10185.6
49	62511.6	67126.9	70435.8	75083.3	74914.4	77845.1	76185.2	81294	81242.5	80246.5	83895.9	78807.2	74992	88696.5	86744.8	77145.1	90353.3	86302.7	90205.5	85371.6	92495.8	99379.2	88590	87422.7	91560.8	89112.5	87335.4	96763.6	99716.9	94130	98026.7	95970.2	96487.7	88019.1	99535	101502	93868.9	90510.7	103679	104341	88642.5	99652.2	98589.5	98337.8	94902.7	105062	88727.1	96049.2	96090.3
50	6263.32	8611.77	6449.91	8133.31	8983.67	8031.4	7715.99	10111.3	9279.49	6383.84	7632.94	7055.82	9013.86	10942.7	9500.4	10870.5	8288.54	9846.37	8952.69	8413.05	8913.69	11511.5	10242.1	10528.1	9841.28	10560.5	10290	8539.33	9920.53	9343.63	10455.5	11812.1	7850.91	9220.21	11386.2	10402.7	11448.2	10921.6	11226.1	10532.2	9751.93	12565.5	8966.23	11332.3	10356.9	8676.16	9435.94	8553.4	9427.36
51	14087.7	12502.7	14175.5	13164.9	13155.2	13530.5	13710.4	12732.8	13868.8	15769.4	9898.91	13409.3	13735.4	13075.8	12623.4	15821.3	13130.1	13397.3	15360.9	12621.1	13935.9	12837.1	13377.4	12787	15529.9	13053.5	14427	12067.2	12786.3	12503.7	13994.2	14658.7	11652.2	12826.3	12994.3	12413.8	14463.8	13901.5	13325.7	13301.4	15359.5	13445.9	14416.1	14577.3	14667	12087.4	15960.7	15287.3	13569
52	37959.8	29556.3	30287	35311.8	29553.3	28170.3	27523.1	29990.3	29030.6	32234.2	42081.8	32191.6	5254.01	30763.4	36166.8	5009.72	32961.1	33145.5	28309.2	30312.9	34698.8	38301	27197.6	31946.2	31550.9	32050.5	27972.7	34564.2	38398.6	39876	32299.3	31247.5	6031.36	26681.2	35836.4	36160.8	29345	27682.9	37208.7	33047	25597.2	31579	34445.3	25568.5	27967.2	30109	5654.37	26704.3	26873.2
53	16409.5	14102.2	13607.7	15823.9	13298.3	15499.4	12165.8	14992.3	14429.9	11904.4	15112.4	18183.7	12793.4	14695.1	13768.5	13015.7	14923.5	14953.9	13044.2	14358	14482.5	14588.1	14791.1	14249.5	14406.7	11573.6	10990.4	15787	14845.2	15226.7	14729.6	14182.5	15774.1	11390.9	13227.3	13701.5	15242.8	13616.7	16289.5	15083	13718.7	13121.8	13506.8	14828.7	12889.1	15747.6	13548.2	14318.5	13346.1
54	5858.18	6417.56	5442.2	7734.28	6791.94	7164.73	5301.35	6283.72	7055.51	5536.31	6274.52	6608.29	7204.11	4084.95	4607.13	6699.32	6732.7	6306.7	7176.27	5922.1	7667.36	5810.88	5517.27	6370.08	6151.67	6038.25	7599.18	4358.33	6267.94	6278.9	4926.92	5914.01	5638.45	7597.92	5919.34	6082.48	6569.38	7551.77	6023.67	5197.46	7496.07	4797.62	6372.49	7118.27	6620.34	5969.6	7567.19	6534.78	7141.05
55	73990.9	72345.5	70704.2	80699.8	78887.3	79682.7	76899.8	76054.9	76212.7	81646.4	88920.5	82731.9	80576.5	85343.5	87517.6	72468.5	88628.9	88054.2	83828.9	86392.4	88482.2	96844.9	87275.6	85097.2	86302.8	81270.8	85979.4	91510.6	90442.3	89513.3	91587.9	91166.6	84534	81078.3	92890.3	95308.8	85792.6	83484.7	94461.9	97145.5	87926.3	91625.2	95488.8	86267.4	86009	95663.8	77346.7	87848.4	84755.5
56	3470.26	2743.6	3349.92	3418.54	2510.93	2294.57	3123.06	3052.09	3277.06	2217.8	3348.34	2526.21	2884.3	3978.25	2363.21	3425.11	3095.53	3614.65	2811.06	3461.07	4084.99	2906.72	3814.32	3887.04	4049.07	2904.79	2903.03	2336.93	2778.46	3178.22	2264.03	3303.66	2886.35	2617.98	2768.03	3238.75	3972.44	2744.53	3745.91	3066.83	3624.75	4751.26	4502.13	4234.52	4067.69	5240.79	4221.93	3626.26	2847.95
57	122433	155687	163104	190169	204617	219174	208848	229577	252854	232700	252465	272154	246356	275016	264246	267773	263769	278073	286054	268162	276329	292368	281995	274317	298180	300219	284982	282303	288902	314091	283597	304834	301772	276286	312879	295542	311749	290437	304956	314999	285460	305293	303923	307544	291069	312549	306468	306630	296818
58	64499.3	55389.9	57366.7	62245.3	56812.5	57046.6	60763.3	57187.9	59398.5	60014	58828	62569.1	52238.2	67306.9	67817.7	51770.5	84333.9	65022.2	65988.8	63787.4	64131.9	70072.9	63322.1	70480.2	66562.2	64310.9	64624.1	73777	71480.6	70071.7	67491.1	67522.9	70289.8	55872.8	70345.7	74922.7	67330	63624.7	71990.2	87000.8	63742.9	65170	72008.6	61769.9	69721.4	69449.8	58584.2	71021.9	67375.8
59	26845.4	31323.1	28693.8	29863.2	33875.6	33048.6	33751.2	32883.4	33031.9	32409.9	35042.3	31803.1	32279.5	36109.3	38163.6	34971.8	31041.6	34070.4	30038.7	32596.1	30059.2	36421	35947.4	31271.5	31074.3	36119.4	30820.1	42503.4	36952.4	36289	41785	37476.9	40877.3	35581.2	36174.5	33183.5	34670.9	34608.6	37065.3	32681.2	33606	37824.4	32973.1	39347.6	35981.4	37463.2	35251.2	36782.6	32552.3
60	16671.6	21804.9	22870.4	21678.1	21691.8	24452.7	22111.3	25197.8	25744.4	25651.6	27959.2	27785.2	25212.2	27324.5	26704.7	27625	28888.3	27654.9	27642.6	28541.7	26903.2	26275.3	28251.7	26428	27440.6	28875.1	28542.6	29099	31527.6	30442	27039	28882.5	29495.7	30108.9	28786.5	32475	31706.7	28862.7	28154.2	31485.6	28803.7	32086.5	29554.5	31520.9	29781.3	29931.7	30748.1	33656.2	29713.8
61	5114.34	5136.36	4449.95	5603.27	4960.9	6119.35	6573.78	4946.29	6223.48	5508.35	6275	4882.7	5659.91	5961.9	9176.87	4941.82	6554.08	7797.34	5611.08	8493.18	6560.42	8042.68	5896.32	6282.8	6226.88	5665.56	5065.31	8361.31	6245.72	8504.98	6558.8	5147.88	6382.93	6371.21	8065.55	6764.65	6771.08	5791.26	8412.53	6309.09	5073.84	5699.17	7003.86	5511.19	6688.32	6613.43	5988.07	7732.05	6674.65
62	3694349	3.62675e+06	3.37657e+06	3627148	3.61908e+06	3.58198e+06	3.40128e+06	3.65697e+06	3.69246e+06	3.3436e+06	3.57158e+06	3636659	3.40335e+06	3659312	3.58232e+06	3586256	3352055	3.63483e+06	3569928	3.37342e+06	3.57626e+06	3.59078e+06	3496111	3.39658e+06	3573112	3.60225e+06	3.32068e+06	3.59284e+06	3491665	3532179	3.40207e+06	3538298	3.54701e+06	3346289	3607687	3.50504e+06	3.57125e+06	3.33672e+06	3.60413e+06	3.56854e+06	3.26516e+06	3596644	3517631	3.4872e+06	3.31827e+06	3.5851e+06	3.55446e+06	3.48932e+06	3.36955e+06
63	1.47931e+06	1.46498e+06	1.38619e+06	1.45945e+06	1.45527e+06	1.45294e+06	1.37632e+06	1.47047e+06	1.46163e+06	1.37754e+06	1.45568e+06	1.46359e+06	1.38617e+06	1463337	1.45278e+06	1.46519e+06	1365356	1.44609e+06	1.44178e+06	1.37389e+06	1452358	1.4572e+06	1.44267e+06	1.37325e+06	1.46804e+06	1.45558e+06	1.36333e+06	1.43646e+06	1.4461e+06	1.4361e+06	1.34795e+06	1.46403e+06	1.44153e+06	1.35751e+06	1.43932e+06	1.43003e+06	1.43664e+06	1.35563e+06	1.43247e+06	1.42504e+06	1.35957e+06	1.4456e+06	1.44492e+06	1.44199e+06	1.36051e+06	1.42899e+06	1455488	1.43523e+06	1.37042e+06
64	76842.4	72162.6	67029.4	67961.9	70785.9	72482.5	63784.4	67811.3	69369.5	67994.9	70798	70820	65677.8	70790.7	69765.7	70647.1	63825.3	67443.6	66180	63233.4	69489.6	69478.9	68855.6	64061.7	66873.1	70482.5	63634.9	67236.4	67817	65840.5	63992.2	64391.5	69368.6	63258.7	68188.5	67944.4	67100.8	64681.4	68591.6	68040.9	64856.9	67855.2	69719.7	68030.2	63720.5	68817.1	68074.2	66809.3	62393.8
65	15093.1	16020.7	15608.4	15705.9	15794.1	15517.1	14609.4	15921.5	15421.3	14308.5	14403.5	14851.9	14729.6	16012.3	15925.1	15500.8	14617.5	14720.1	15197.1	14390.7	15829.1	15119.2	15504.7	14128	16059.7	15067.5	14771.8	15326.4	15681.2	15163.3	14014.9	15494	15471.3	15348.7	15446.3	15232	16238.1	14606.5	16369.2	15795.3	15483.6	16684.5	15986.2	15842.3	13900.2	15015.1	16319.5	15497.3	14830.8
66	24201.8	24150.2	22806.2	23515.5	24013	24701.8	20996.1	26570.3	24566.6	24653.6	23811	24700	23585.5	23939.8	27887.2	24297.7	23907.8	22500.6	23078.7	23616.1	25049.3	25014.6	25037.8	22498	21308.9	24548.8	22231.3	23502.4	23122.4	25281.5	25196.9	23367.9	23117.2	24883.7	25143.8	27334.4	23310.7	24921.7	25786	24835.9	23989	24225.9	24227	23414.7	20921.2	24276.1	22491.4	22742.2	24472
67	5279.83	6931.43	8033.81	7132.15	8478.55	6993.88	9288.73	8390.71	8194.54	9128.26	8880.81	8089.11	8666.49	8635.01	8501.95	7672.38	8432.61	8556.06	7920.95	7565.69	7905.65	10946.4	6890.77	8249.28	9043.53	8363.5	8253.06	8793.84	8067.54	10116.2	8307.61	8822.5	9521.84	8010.65	8827.67	10197.2	8382.84	7524.5	8608.09	10843.5	8647.48	9749.89	9923.87	7940.54	8574.77	8848.13	7789.57	9863.08	7805.58
68	16758.5	19848.4	18209.6	15094.7	21023.1	20618	18842.8	19149.8	16025.4	16237.2	15224.3	17869	16091.1	18173.5	19297.9	17270.5	15089.2	17500.9	18730.5	17236.9	17504.6	19661	18042	17485.7	19992.5	19203	18321.5	16992.4	18684.9	18448.8	18431.8	16978.3	20436.2	16009.8	16825.9	18338.1	18155.1	17078.8	17817.3	19375.7	17908.2	20041.2	18077.5	16836.5	17381.4	18779.1	17216.4	17992.9	15307.6
69	4188.13	4396.04	4920.71	4658.99	5163.6	4909.46	3996.95	5626.63	6653.35	4651.25	5086.93	5133.09	4625.27	5608.57	5203.78	5108.7	4667.28	5286.96	5080.64	5324.91	5399.32	3613.31	4701.15	5386.49	5342.43	4809.4	6052.79	4387.21	4313.92	4860.16	4170.52	4101.67	5094.13	4318.09	4515.16	4661.41	4122.66	4981.62	5456.72	4688.16	5298.55	6129.99	4518.78	3763.88	4393.85	4563.17	6185.64	5011.55	5695.34
70	22591.2	19894	21390.4	24682.1	22174.4	24402.9	25775.3	27422.8	26351.2	23000.9	26992	24757.5	23132.5	22859.4	25626.2	21022	24469.4	27513.4	22191.3	24563	23484.5	25453.9	22438.1	22448.3	21952.7	21976.8	23543.3	24589.3	26837.2	25763.9	20030.4	24133.8	22080.2	17895.9	21178.2	25144.6	21280.1	23968.6	24565.2	24019.3	22938.5	26272.2	27237.4	21459	21912.1	26713.1	21582.2	27261.7	24168
71	5554.98	6127.8	4741.05	5740.77	5710	6360.39	6064.57	5610.73	6186.39	6211.07	6117.37	4827.54	5614.5	7072.56	7186.52	5884.95	6553.62	5819.72	6536.23	5888.64	6853.1	6694.56	5210.85	7424.77	5518.11	5170.04	5464.33	6241.72	7068.29	6191.53	6024.59	4870.8	4893.63	6195.8	5991.89	7383.94	6219.31	6583.46	7138.53	6695.9	7235.95	6649.3	6232.24	6002.92	7406.97	6159.12	5192.64	7478.01	7477.04
72	4144.05	3844.52	4439.91	5478.09	4583.11	4312.24	4244.14	6081.61	4936.8	4357.6	5529.64	5187.26	4793.82	5006.76	4260.87	4254.29	4792.62	5230.64	5356.97	4692.26	5386.19	4444.39	5436.59	4537.56	5263.87	5764.26	5390.16	5375.72	4785.22	5165.79	4550.96	5496.48	4616.98	5121.25	5501.46	4935.93	5719	5205.08	5573.82	5434.82	4516.5	5647.73	6597.7	5267.13	5532.82	5501.71	4170.26	6569.23	5178.52
73	35370.7	33134.7	30014.2	35807.7	35463.1	33527.8	33042.4	32238.8	35976.3	36416.4	38908.2	37399.5	32814.8	33427	39741.7	31312.3	40693.9	39631.2	37727.9	39261.4	38845.4	45287.6	38199.8	40582.3	38952	39991.6	35775.9	41522	40294.1	42435.7	41808.4	40519.1	36977.4	34692.4	42519.2	44097.1	36399.8	36518.3	38207.6	38753.2	37563.1	40078.1	39261.1	39714.3	37293.6	38568.2	34480.3	41302.8	35841.1
74	1581.08	1720.86	1327.13	1327.9	607.53	784.946	930.318	996.11	1490.86	1117.27	1701.67	1063.76	1035.61	1542.15	1715.56	1561.45	1691.92	1820.69	1438.06	2151.39	1843.54	2421.89	1504.85	1770.2	1518.98	1087.77	1567.47	1105.66	1816.44	1498.63	1915.05	1845.5	1503.52	1700.35	2222.63	1973.14	1906.43	2352.66	2724	1830.59	1703.67	1669.1	2177.03	1890.13	2031.09	1477.13	2200.94	1526.53	1929.94
75	4741.11	4895.58	4811.72	5129.87	4614.59	5658.03	5256.91	4698.45	5354.62	5596.19	5330.97	5819.27	4588.77	6169.68	6773.2	4523.73	4869.13	5586.34	6323.13	5696.27	6859.66	6320.61	6063.14	6141.99	4450.02	5761.02	4490.14	4313.23	5943.44	5748.2	5643.3	6131.64	5536.86	6924.95	6112.1	5216.15	6121.35	5863.28	6318.97	5887.14	5336.68	6075.93	5551.01	6013.62	4618.46	4881.31	5724.76	5691.66	5797.34
76	3872.16	3568.16	3717.04	4161.76	3837.82	4202.49	5717.42	3538.59	4510.11	3678.49	4683.07	3738.51	3399.52	4942.36	4144.89	5335.15	3967.84	4933.03	4045.82	3322.64	2829.33	4594.24	4233.59	4024.46	5278.59	5435.36	3176.36	4172.61	3605.76	3716.6	3665.48	5265.48	5037.89	4127.89	4166.37	5044.13	4240.06	4297.03	3794.21	4585.35	4478.9	3958.46	4247.11	3809.05	3697.85	4324.13	3499.79	3898.94	4203.38
77	31892.6	31912.5	33521.2	37042.4	34361.4	31356.2	33135	31745.8	42051.3	36615.5	37221.4	37419.8	33407.5	38047	40964	32538.7	40545.2	40866.3	39858.3	40749.1	40213.2	48610.3	39348.7	43539.3	42654.4	45189.4	41795.6	47633	44499.4	42939.9	43240.9	42560	40523.9	42015.5	44773.8	45527.7	38735.3	42097.5	50710	47593.4	39996	45138.1	44724.2	40511.9	40379.7	44442	42713.3	46362.6	44296.7
78	139860	137072	138111	152706	153039	128768	135134	128903	142900	147584	144065	142415	132405	139445	150594	121049	149542	153097	139815	143222	153038	160747	135634	147151	150993	150917	136531	155609	152630	151128	155854	144732	135726	141638	156497	159948	144317	151688	171480	163666	146141	154393	156611	138959	149583	160046	129341	156649	153029
79	51651.4	57599.6	49658.2	47642.3	62987.4	62229.8	94876.6	64005.9	70866.5	74930.9	60284.2	43060.8	73349.4	68519.4	76082.9	72996.9	39701.3	69005.7	41820.6	54824	53723.1	76050.6	75426.3	48844.3	48422	74814.8	65781.5	91569	70880.4	68133	93830.7	62944.7	66998.8	63618.1	72660.9	49295.3	65985.9	74614.4	82574.2	45330.7	52867.1	78845.1	55854.8	78988.3	64323.7	73888.1	61261.5	69531	51091.6
80	13615.9	15216.8	13318.2	13891.5	16459.5	15389.6	12943.2	14741.8	15162.2	14594.3	16400.6	14004.3	14268.5	12349.1	16470.6	14670.1	14432.5	16049.1	16609.8	14450	14494.2	14126.8	13526	15270.6	14618.9	14089.5	13831.1	16846.2	14026.8	12429.7	14796.6	14634.1	15969.8	15765.5	13192.3	14932.6	13968.4	14306.3	15045.4	13152.6	13902.4	14022.1	14165.6	14203	14392.3	14799.9	12239.5	14599.5	14327.1
81	11568	12520.3	10925.2	15946.3	14159	15056.9	14940.4	18165.8	15624.7	14045	16795.2	13128.3	11556.5	13577.8	14571	11106.2	12179.3	12514.1	11658.3	13040.1	14941.8	14809.6	14758.1	12789.2	14209.2	15593.6	14436.8	13328.7	16686.4	15161.2	12139.5	11781.7	12989.1	12956.5	15208.6	15782.8	13795.7	14985.6	14317.5	15177.5	13755.1	16472.4	14662.1	12220.3	15769.9	16761.9	13745.9	15411.6	15698.8
82	23542.6	21651	21365.9	22559.7	23041.2	21198.9	20188.9	23026.7	22849.7	21046.7	21029.3	21922	20896.9	22907.7	21724.8	21578.1	20873.4	21668.2	21097.2	21032.2	20668	21702.9	21755.2	20642.3	22338.8	22594.8	20509.1	20782.3	20633.4	21488.5	20725.9	21363.9	21152.9	21380.1	21941.1	21638.3	21251.7	21788	22005.4	21532.1	21882	22031.1	21212.5	22227.3	20686.9	20170.7	22345.4	22521.5	20412.1
83	29456.9	29496.1	25497.8	27088.2	25754.6	25467.9	22007.7	24295.9	24704.2	30061.8	26419.3	24822.4	20718	23794.7	29571.1	25983.7	27454.5	25024.7	23529	23369	26968.8	31530.5	26013.2	23258.5	24770.3	24476.7	23430.9	26689.6	27833.2	24923.6	25732.9	26103.5	23505.6	21244.9	21592.8	25095.4	23532	24141.3	29804	24528	25689.3	21759.3	24799.1	24175.3	23292.1	24636	20619.1	22180.7	22762.2
84	5005.38	4660.9	5132.71	7265.43	6290.22	5691.7	4873.34	5272.56	5421.88	6345.05	4681.43	5691.26	5635.29	5044.02	5527.96	5706.54	5565.74	6598.08	4444.98	6093.67	5061.46	7597.57	5907.76	4524.8	5680.58	5017.2	4384.69	5547.11	6105.56	6490.97	5230.47	5083.8	5233.46	4935.02	5783.97	4862.11	5794.61	5038.19	6141.84	4892.35	5404.62	4741.09	4281.48	6196.55	5563.61	4971.2	5840.96	6432.93	5244.8
85	4669.34	4721.29	5117.74	5496.51	4308.74	5368.28	4871.39	5062.91	3198.76	4435.23	5693.17	5421.14	4658.79	4456.16	5396.99	4961.71	4984.64	5849.67	5009.6	4278.95	5671.25	6182.96	6528.22	4940.56	6329.98	5281.59	6019.4	5718.97	6502.52	6270.62	5612.9	4072.06	5403.39	6102.31	5982.45	5506.68	5701.41	5990.5	7308.55	6710.04	4615.87	4316.55	6541.59	5882.7	4778.22	5556.33	6496.54	4728.14	5846.36
86	11051.1	9187.53	8818.7	9718.58	9988.79	7388.49	10644.4	8930.67	10882.8	11199	11100.6	10807.5	10786.8	11819.9	12779	9782.31	9914.7	12377.2	12892.4	12691.7	12264.1	13628.6	11277.3	13933	13998.9	13231.5	12724.4	14860.9	14799.5	11409.4	10469.8	13606.4	12923.9	11417.1	13363.3	14136.9	12837.2	11257.4	13878.6	15068.2	11994.8	14026.8	15140.7	14154.5	14005.6	13553.5	11826.7	12750.3	14239.3
87	14929.8	15712	16332.6	18150	16932.1	16944.3	16011.8	16206.2	18463	15996.1	16258.6	17081.4	17817.7	16274.8	19231.5	18699.3	17371.7	19499.5	15606.7	17328.4	18279.1	16408.9	17802	19845.6	18261.9	17371.1	17070.7	18221.4	16874.4	17713	17092.5	18321.2	19188.6	17739.9	16413.8	19253.9	17944.1	16954.1	17803.1	15035.3	16544.8	15922.3	18598.1	17179.4	16431.7	15908.7	16211.2	16900.1	15807.8
88	3152.12	4716.68	3259.97	3910.04	4020.21	4471.79	6104.51	5235.93	5903.66	5430.1	5424.71	4190.61	5758.11	5335.33	4826.25	5510.1	4268.49	5231.88	4236.9	4929.37	4676.04	5772.39	5419.65	4787.44	4873.72	5143.32	5878.46	4503.06	4633.31	4988.82	5726.64	4457.49	4718.24	4793.79	5585.4	4932.29	5279.57	4670.93	4964.74	5169.77	4645.78	4570.46	5104.6	6919.38	4146.88	6436.6	4635.73	5551.23	4682.58
89	40744.9	29802.1	26674.5	25018.8	23763.9	23697.8	19970.6	23847.4	22577.5	19634.7	21795.5	22790.1	20553.2	21509.4	19915.8	21692.9	20788.3	21387.4	22372.1	18865.5	20677.7	20262	19693.5	20012.5	20316.9	20357.5	18839.9	18483.4	19304.5	19104.1	16997	20598.7	19732	19070.5	19327.8	20679.3	19446.2	17715.3	17633.3	19962	19401.9	20736.1	19590.6	20333.4	19617.7	18559.6	19845	19755.8	19486.3
90	17829	14142.9	11529.9	12090.2	13371.8	13395.6	11813.8	11664.3	12274.8	11510.1	11537.4	14688	10557.7	9897.55	12083.6	13350.5	12939.2	13331.3	11084.4	13320.6	12202.7	13892.2	12343.9	11878.5	14447	14039.5	11887.3	12729.6	12714.4	12735.4	12780.2	11776.7	12292.9	10724.5	12304.3	12802.2	12182.3	11484.5	9870.66	13273.1	12599.2	12279	11331.5	10957.4	10157.8	11791	11621.7	10358.1	11197.2
91	9248.72	7559.84	6902.12	6230.95	7884.52	6835.87	7365.63	7158.74	6810.5	6383.29	6380.18	6077.24	6670.55	6371.09	6548.52	6094.67	6022.03	6842.06	6581.2	5663.84	6452.63	6190.21	6062.36	8094.77	5406.82	5961.07	5715.49	6591.35	6140.12	5710.78	5840.37	5939.11	6464.87	6075.62	6051.94	7545.71	6350.88	4505.1	5333.75	6279.12	6029.02	6135.39	5166.18	5181.31	6732.51	6080.52	6395.69	6018.15	4958.28
92	15881.4	18680.7	16297.6	19986.1	19535.8	20227.4	23211.9	19629.6	24705.3	22260.3	23919.7	21553.7	21629.7	26540	23430.6	21936.5	25331.1	27062.5	23149.8	24964.2	25132.2	26652.4	25866.4	28903.6	26910.3	25792.8	22971.7	27009.6	28308.8	26209.5	26392.5	26258.1	25393.1	22636.3	28233.5	25664.3	25173.8	25748.3	27812.4	27144.4	25051.2	27215.2	29018.1	28439.6	25848.2	29001.8	25467	27477.7	24102.6
93	10845.3	11363	9531.3	9497.01	10068.8	9334.33	10694.8	10856.7	10947.6	10993.7	12123.1	10386.5	10981.1	11655.5	9766.67	9726.65	11373	9995.7	9429.75	13912.2	9770.56	13361.1	11823.9	11796.7	9683.99	11830.5	10045.4	12441	11583.7	10687.2	10544.2	11569.4	10683.8	9939.9	11847.3	10421	9973.55	10670.5	11544.4	11607.3	9926.63	10369.7	12497.4	12324.6	10098.5	11700.9	10242.8	12389.9	9847.31
94	6098.49	4927.33	5706.88	6480.86	5538.48	5608.45	6983.64	5400.84	5409.11	5448.49	7130.1	5716.41	4597.75	6232.39	5987.55	5284.72	6221.28	6910.3	6390.36	6096.57	5294.2	5402.47	5522.88	7063.19	6332.9	7306.9	4363.08	6162.91	7448.9	5791.5	5558.48	5907.53	5246.08	5056.9	5892.45	5099.41	6747.48	5523.96	6738.6	5471.57	6135.32	5537.84	4861.33	6494.8	5675.16	6805.07	5024.73	5044.91	6235.98
95	4477.56	5176.71	5650.34	6315.88	5819.14	7118.91	6028.02	7105.68	8415.36	7252.04	7507.67	5723.56	7263.2	7778.04	7369.14	5729.85	9518.46	8559.27	8719.43	6687.68	6151.78	7221.27	7534.4	7613.81	8942.16	8472.18	7613.13	9719.43	9704.43	9145.9	8512.88	8937.89	11105	7974.44	8381.93	9994.79	8430.25	8294.05	10120.9	9798.86	8127.1	9866.29	7734.35	9775.16	8151.44	10700.9	9650.9	9461.41	7809.93
96	4798.54	3358.95	3990.83	3912.03	3822.46	2499.38	2429.4	3975.21	3582.11	3972.25	3243.61	3252.72	2811.66	3321.39	4040.72	2785.7	3464.64	3044.19	4580.89	3029.41	3492.87	3608.12	3542.72	4321.43	2873.12	3858.15	2947.62	4172.58	3720.52	4946.24	3476.12	5185.86	3824.33	3099.64	3155.73	3944.31	3840.23	3774.02	3946.45	4016.64	2869.2	3817.91	3657.19	3969.87	2989.09	3701.71	2981.74	3653.64	2628.87
97	1693.53	1982.28	2259.77	3227.36	3487.5	4022.05	3264.16	3987.21	3420.86	3159.67	2518.87	3699.88	2999.84	3497.74	2896.67	5048.09	5418.66	3590.07	4198.1	3722.58	4817.39	3270.24	4108.79	3685.86	4821.17	4211.39	3264.31	4760.75	3549.5	3380.21	3441.46	4161	6143.55	5314.06	3396.73	3638.12	3876.15	4514.78	4240.9	3882.17	3983.76	4181.69	4012.17	4062.38	4360.82	4381.93	4890.88	4387.55	4802.17
98	7029.18	7136.87	6995.7	6241.98	6952.53	6250.05	5709.01	5487.42	6464.59	4880.11	4737.91	5472.04	5355.24	6902.28	5836.27	5385.59	5097.63	6674.88	6184.11	5569.76	5599.91	7475.13	5397.89	5367.01	6313.97	5505.07	5483.49	6299.21	6531.56	6076.71	6759.98	6877.35	6308.39	5900.87	5934.56	5391.28	6027.97	5532.21	5561.19	5630.74	3569.98	7514.51	6332	4684.78	5017.93	5824.72	6174.47	6053.35	4758.9
99	5066.46	3977.96	3509.13	4141.77	4068.16	2975.93	3707.29	4550.53	2788.27	5165.61	5165.44	5068.5	3479.64	3290.02	4496.76	3065.51	3868.43	3780.81	5174.59	4646.34	2996.17	3660.01	4680.34	5271.69	3184.64	3860.32	4936.47	3509.04	3446.44	3814.11	4237.61	3826.58	2819.62	3522.74	4354.59	5025.62	3182.64	4539.67	3874.06	3658.56	3602.02	3990.75	3831.44	3286.38	3503.11	3876.41	3377.02	3879.39	3900.76
100	2471.67	2990.86	2543.22	3219.11	3245.56	2410.79	2013.7	3188.51	3831.48	2859.37	2648.1	3353.16	2859.51	2881.44	3392.04	3598.78	2897.63	3339.74	3203.68	3019.38	3479.33	3626.54	3094.8	3001.22	2903.61	3184.2	2730.37	2878.75	2654.43	2629.5	3651.46	3075.64	2561.13	3059.18	3272.45	3931.23	2177.22	2444.44	3730.19	2903.47	2222.88	2782.78	3408.93	3158.74	2639.53	3744.74	2784.88	3120.43	3364.37
101	34872.5	29545.2	30947.5	33366.2	35431.7	31723.7	32529.2	31915.2	31368.7	29101.1	33191.7	29983.2	30020.6	29151	27444.6	26247.3	30595.5	30410.9	30427.8	26452.2	31320.9	29736.6	31008.3	28172.2	29776.5	33585.4	31162.6	31116.1	32972.4	29056.7	27140.3	31690.4	27981.3	26627.7	31390.8	30743.8	31071.6	26289.4	32319.9	31251.3	30825.6	31870.2	28485.4	28039.5	28694.1	29109.2	29532	30440.5	27953.5
102	2602.64	3180.88	1665.45	3469.96	3840.94	2854.68	2789.39	2604.75	2595.44	2751.88	3026.53	2543.7	3805.45	3582.83	2678.48	3147.55	2940.53	2933.15	3904.34	2353.07	2403.74	3749.42	3700.81	2841.04	3952.61	2854	3013.48	2964.44	4058.1	3143.13	2876.82	3623.68	3310.68	2588.54	3903.47	3514.23	2063.87	2614.05	3585.82	3604.84	5746.81	3164.66	3463.32	3760.08	4390.48	3338.54	2904.17	2891.72	4097.61
103	5001.84	4541.62	4256.97	4819.03	3674.11	4676.33	3867.65	4028.21	4220.26	3342.76	3508.51	3318.77	5128.3	3997.9	3568	3931.68	3733.16	4057.78	5355.16	4138.72	4046.97	3529.83	3736.04	3501.88	3506.96	3466.02	5230.33	3914.08	4642.17	3569.68	4954.05	5154.93	5469.11	3962.41	3635.61	2957.91	3504.24	3524.92	4372.46	4765.89	3882.22	3928.61	3748.04	3979.9	5027.94	3760.13	3670.44	3768.32	3976
104	5666.62	4715.56	4277.71	4687.99	4625.36	5585.71	4623.82	4427.58	4966.88	4570.71	5932.99	4948.27	5875.74	4739.13	5613.91	4516.76	3649.44	5733.63	4848.98	4148.32	5622.01	5971.82	6054.06	4591.19	4946.9	5465.32	4986.62	4558.78	6396.21	5565.98	4108.35	5370.38	4784.68	4811.22	5840.25	6038.93	5119.46	4344.98	5440.66	4342.82	5363.61	6145.18	5630.98	5847.66	4537.02	6240.96	5170.82	4759.77	5084.34
105	4875.35	5272.56	3828.86	4073.24	4384.45	4689.18	3342.98	3905.19	4433.03	4060.82	4167.07	4822.25	3978.09	4571.45	3970.47	6640.49	4248.71	4457.65	4734.15	3702.59	3841	3252.89	5373.21	4411.23	3909.99	4762.29	2929.28	3561.48	5330.66	3417.01	4110	3909.65	3584.84	3923.95	3686.64	4384.62	4124.8	4042.84	3671.79	4242.06	5096.31	3831.64	5333.38	3994.68	4190.57	4975.14	5154.29	4853.03	5119
106	6358.23	7832.96	7673.13	9097.27	7594.75	7942.03	9066.4	7412.84	8253.68	8158.51	6787.78	8418.12	6862.63	8505.11	7683.84	6815.56	5817.14	7900.17	9466.66	8798.37	7723.79	6786.3	8282.68	7336.07	7883.77	6914.84	7133.81	8118.69	8393.49	7708.28	7274.83	8256.9	6302.33	6208.48	6968.38	6968.24	5500.65	8136.6	9630.17	10336.1	7377.26	8736.92	7173.89	6952.48	6125.87	6869.28	5681.09	8865.43	8202.78
107	5531.19	4186.52	5226.55	4343.95	4750.92	4052.22	4196.9	3617.82	4276.62	4508.23	4224.84	6082.61	4920.32	3893.4	3996.71	4951.59	3482.38	4636.01	4299.03	4555.85	4371.53	5234.02	5158.72	5442.02	5183.01	4890.04	4520.95	5677.49	4214.81	4440.36	3901.85	3978.43	5498.33	6133.96	5018.94	5337.42	5430.12	4349.12	5288.6	4512.24	4962.02	4740.99	4849.42	5786.23	4946.12	4605.09	3694.41	4446.76	4735.65
108	8561.68	8048.49	8592.09	8225.97	8572.3	8521.58	9322.49	8460.49	8495.03	8305.19	6620.04	7248.73	7917.45	8729.73	8179.83	8769.39	8277.25	8903.67	8642.33	8285.55	7903.92	9010.7	8208.59	7348.91	8421.54	7981.8	7599.54	8725.93	8256.99	8841.63	7953.17	7629.86	8275.37	7910.18	7534.61	7737.2	8252.49	6938.3	8264.17	8904.09	8477.04	9317.07	8523.98	9003.04	7473.42	7891.85	7592.39	8447.51	7459.72
109	28164.8	26870.4	26172	28528.2	26630.3	21449.8	25483.5	22725.2	29340.4	25314.2	28114.6	26909.8	23683.7	25090.4	29317.6	22028.5	26615.9	23849.6	24030.2	25816.6	25509.1	33345.6	24956.1	29933.9	27720.8	25827	26692.2	29202.4	29065.8	29675.8	29151.9	26394.1	21170.2	24662.1	25375.4	23030	25473.1	23107	29217.3	28227.3	23580.9	28214.2	26217.1	25003.2	23605.1	26505.5	23017.9	26322.6	26697
110	48233.2	45001.6	47921.1	39476.8	43409.4	44677.1	36537.2	46613.6	40647.3	36127	44100.5	43285.5	44337.1	41367	37731.3	40143.9	45425	37257.6	43373.5	42930.1	39947.8	36381.7	43749.4	43769.3	48335.8	43131	41678.5	39143.1	42308.1	44356.2	36051.9	44546.3	44813.2	42606.2	41737.6	47600.6	43257.3	44723.8	37255.3	45191.1	45358.8	43489.7	43744.5	43697.9	40378.1	40388.1	43162.6	43083.9	42784.7
111	53954.4	55734	54273.7	55688.9	51715.7	53033.3	50068.9	48687.9	51621.3	49507.1	55864.5	50161.4	49663.2	54000.7	52487.4	49795.6	55024.5	49298	51420.5	49908.6	53839	54861.6	53585.5	52628.1	48535.6	49931.2	51206.1	54838.9	50803.8	55640.3	54742.7	51237.1	46106.7	48295.4	55950.1	46781.6	51012.5	45335.6	51950.7	57752	49797.7	51701.5	52540.1	50527.6	46301.5	52257	45340.4	51445.7	53321.6
112	439597	416911	399249	449033	436211	418487	401309	437963	406761	423255	444779	449945	401979	393279	452094	394485	439971	426787	469041	421785	434336	462568	424042	441178	414223	441583	376114	435979	449427	454728	397638	418194	440258	419531	418428	457247	419817	403708	435807	471679	420187	404897	422641	403125	429034	416796	416132	398999	396930
113	6462.5	6520.74	7076.14	7238.66	7759.96	6823.72	6983.56	7247.25	6755.14	5781.5	6166.52	6884.69	5655.19	7045.62	6052.63	6571.95	6900.32	6015.1	5823.18	5162.86	6969.57	7218.75	8026.42	7878.53	7727.29	7133.39	6740.69	6100.99	6385.79	7088.43	6769.07	8056.68	7852.61	6615.77	7382.68	7449.01	7533.18	6885.86	6678.59	8037.3	7499.82	7581.71	6327.58	8113.08	7275.39	7634.28	6356.53	6784.8	7823.09
114	12848.6	10800.1	12140.2	10012.6	10940.8	10684.2	11110.3	10057.2	9723.67	9694.29	10977.1	9338.34	10288.5	10341.6	12185.5	10843.7	10484	10101.9	10568.7	11197.7	10741.6	12320	12055.7	11233.1	10735.7	10578	11245.1	12400.5	10747	11334.6	11695.8	11003.5	11243.4	10959.6	10975.8	10957	10048.3	10546.5	10727.7	11133.5	11097.9	11229.6	10740.5	12140.7	8864.84	13222.6	10316.9	11517.1	11451.9
115	4478.37	5951.42	5926.58	6000.45	5610.81	5396.9	5606.67	6241.59	5908.78	6181.75	6411.73	5934.25	6696.49	6986.54	5450.76	7393.93	6706.6	6663.99	5975.4	7402.91	6433.02	6954.97	5328.35	7311.15	7017.03	5608.7	6018.9	7145.73	6327.97	7879.31	5815.62	6403.19	6493.73	5754.11	6036.54	6017.04	6551.69	6725.89	7736.1	6826.25	7442.57	6171.48	7134.51	6378.89	7147.59	5928.82	6331.73	5991.79	5774.38
116	8511.95	8250.89	7503.86	8219.26	9319.19	7325.58	6133.23	8274.63	8742.01	6980.66	7577.92	7466.75	7880.01	7448.83	9530.39	9626.77	6679.8	7500.26	9034.93	7378.55	7965.2	7143.43	7784.51	7764.28	8724.16	6823.01	7752.18	7326.46	7141.37	6755.44	7091.5	7688.13	7123.23	7811.61	6890.51	9200.94	8195.11	7599.61	8204.73	8336.45	7107.02	7202.85	7077.26	7132.35	7146.02	7909.01	9633.42	8378.77	6648.66
117	9021.13	7826.16	8916.9	8679.2	8606.22	10686.8	8117.58	8472.5	9277.66	8212.36	7763.85	9946.29	9554.56	8150.72	8913.62	7462.38	9836.67	8255.4	8992.97	8121.83	9019.93	10520	7902.8	9510.43	8512.76	8126.63	7689.22	8347.42	8157.17	8754.41	8791.29	7532.23	7167.12	8336.09	8602.09	7992.64	8253.16	7600.68	8002.57	9851.04	8793.93	7631.89	8949.1	7287.3	7385.91	8432.92	7984.04	8327.11	9345.83
118	8649.76	9220.3	7923.15	8174.86	8611.02	9701.43	7397.53	7764.97	8235.11	8502.2	8619.83	8897.01	7818.05	8803.9	8376.64	9415.12	8966.64	9264.57	9465.42	7326.84	8506.67	9375.11	8203.74	7369.15	8674.07	8581.51	8895.75	9070.26	9450.56	10372.9	9130.82	8765.47	9626.68	9323.73	8730.79	8293.45	8881.69	9067.37	8236.24	10192.9	9121.48	8755.66	9191.95	9348.04	8434.77	9203.32	7387.93	8323.12	7600.17
119	41930.6	36114.5	34504.5	40171.6	40157.9	36476.6	36310.7	36416.2	39008.3	37532.4	38308.6	35585.5	36214.8	38289.4	39476.8	39442.9	36762.2	38744.6	38091.3	37581.4	41673.7	42207.6	39391.9	38239.1	40965.4	40027	38056.2	40221.5	38389.9	39156.5	39841.6	39053.7	40273.7	35286.1	40835.1	42015.8	39153.9	38195.2	41346.2	41732.5	40737.6	42973.8	41513.5	40152.4	37462.5	43157.7	40934.1	35445.6	38038.3
120	14936.9	14721.9	12737.6	13786.6	13540.7	13930.1	12950.2	12487.2	13473.4	12577.5	12448.9	12437.9	12572.6	13094.9	12644.6	12911.3	11346.9	13530.7	12331.6	11175.7	13354.7	13017.2	13072.9	12107	12669.9	12908.3	12232	13459.4	13416.4	12908.4	12234.2	12528.6	13338.3	12336.6	13512.5	13141.2	13181.8	12459.6	13566	13678.2	12775.1	13288.8	13318.2	12791.8	12922.3	12694.2	12909.1	12239.7	12415.6
121	23995.5	25090.7	25448	24776.1	26712.1	28104.5	24840	24076.9	24218.3	23105.2	28583.9	25508.8	20478.9	21190.2	23303.4	25747.5	19727	22969.4	24541.2	22258.4	23368.1	24726.8	24227.9	23826.6	25965.5	23333.8	21273.8	24404.3	22451.7	23563.4	22742.3	26292.1	24605.6	21116.6	21060.1	23990.9	22833.8	23527.5	24592.2	24660.9	22180	25773.2	22374.3	24501	20732.3	22469.8	25897.3	22843.1	20591.2
122	5076.08	6827.54	6198.51	7455.59	6385.96	7346.04	7804.13	6155.77	6532.75	6535.14	6920.37	8381.74	7160.46	7508.55	6615.14	7013.89	7010.62	8480.2	7143	5201.67	6698.33	8540.05	6860.84	7741.6	6795	7133.2	5751.91	7668.51	6754.59	6892.5	8072.62	7782.76	6878.18	6972.12	6956.48	7943.42	8695.4	8492.41	7471.11	8310.37	6429.4	6248.8	5659.66	6888.11	7038.35	8362.89	6775.01	7148.65	6755.34
123	14787.9	16820.5	16901	14819.2	15984.8	14682.4	15427.2	16855.8	16887.8	15306.6	16168.1	17332.3	14331.6	15743.4	16651.1	17220.4	15557.2	14771.7	15340.3	15099.8	18547.7	16984.5	15887	14908.3	14889.1	15399.7	17529.5	15842.1	16822	17579.8	14586.1	15923.2	14374.2	15579.2	17364.2	17801.7	15943.8	15497.6	17501.1	16098.2	15279.5	17740.9	16677.3	16540.6	17147.2	16434.1	15377.3	19796.1	15347.7
124	6052.49	6531.6	5035.12	6186.09	5172.34	5414.85	5194.86	5439.51	5513.28	6088.03	5666.01	5912.83	5236.56	5789.92	5906.67	6421.25	6764.95	5588.91	6947.54	5524.25	6448.54	5280.82	6559.25	7608.21	5530.17	5901.18	6214.8	6464.07	5292.77	5915.96	6983.19	6773.34	5879.98	6595.81	6308.3	7096.51	7300.7	5851.57	7444.29	6501.41	6589.43	5795.57	7012.67	6256.5	7659.95	6812.02	6181.09	6111.48	6587.59
125	13339.6	15452.5	14610.7	12790	13677.1	14111.1	12526.4	13281.6	15887.6	15925.2	13804.5	13976	13971.1	13488.3	15074.6	12268.3	14443.3	15407.3	14940.5	13408.4	16266.8	15134.6	16570.7	16161.6	14847.6	15310.9	16483	14814.7	14707.6	14995.8	15885.5	14463.9	14202.7	15953	15006.4	15231.8	15310.4	14645	14847.2	16223.5	14890.9	15177.4	13670	13922.8	15336	14241.1	13550.7	13596.3	13704.2
126	3960.84	4137.41	4475.07	5032.28	5121.71	5372.52	4664.64	4214.78	5585.31	5364.7	4942.06	5517.92	4692.79	3742.25	5346.94	5254.91	4167.54	5176.75	4944.87	5384.31	5525.77	6929.82	5632.05	5463.13	6016.08	5068.33	4894.67	4952.65	4879.64	3927.35	4746.22	5672.06	4371.79	4188.51	5482.95	4148.5	7006.74	5122.99	6581.34	4847.67	4471.33	5791.33	5408.44	6391.07	4219.14	4618.27	4526.97	4151.53	5926.98
127	74012.2	72821	71312.7	74156.6	76825.1	73735.1	74048.5	72337.1	75529.4	78803.2	74808.2	72435.8	80283.9	73923.5	77960.8	74785.8	76844.7	75911.3	75618.7	78106.4	77013.3	74486.2	71347.9	74814.2	75273.5	71983.6	71501.5	72769.8	73715.2	70720	68113	75234.5	72881.9	69385.3	72499.5	69246.7	70454.6	70426.5	76193	71993.5	71987.9	73434.9	75786.5	75847.5	68110.4	74923.1	68993.6	72465.6	73336.6
128	8394.74	8441.99	7946.75	8123.98	9457.03	7113.61	6621.81	7052.94	8602.76	8338.04	8022.55	6542.69	6847.72	7384.97	7902.1	7774.19	7097.44	10388	7673.34	8696.68	7983.42	7459.3	7127.82	7322.35	6669.55	8447.75	8810.02	7749.35	7743.73	6338.48	6424.74	7707.42	6607.14	6045.94	8253.94	6824.3	8029.01	7308.54	6585.68	7515.59	6990.23	6673.33	7716.73	7584.47	6050.18	7389.91	6798.86	6157.49	6051.72
129	57976.1	47744.7	44782.8	49507.5	50524.7	48118.4	42623.2	47257	49530.4	42839.2	47649	49828.9	48356.1	47173.4	51622.6	48894.3	43535.4	45780.4	46816.2	45887.3	48119.5	46394.5	45845.2	45524.8	47894.1	49142.7	43034.5	48593.1	46652	46867.1	43646	45079.5	48579.8	47180.2	49390.2	51284.3	47374.2	44773	48639.6	47901.9	45005.3	48311.6	50106.6	50245	45099	47957.5	49138.9	48077.4	47063.7
130	116704	122132	116713	120925	123094	121444	115519	119478	126692	118366	123871	121144	113330	121522	124027	124152	113580	118274	119385	112070	128124	124504	118693	118062	119965	122184	119901	122690	118576	127533	117302	125377	121250	118019	125367	126710	118472	114299	126332	129378	116217	123986	123059	121969	117084	122195	128010	121682	118652
131	9932.54	8183.01	6750.71	6564.63	7128.94	6760.53	6790.9	7717.5	6711.24	6775.91	6926.22	7258.36	6399.79	8502.07	6274.96	7584.48	7313.12	9059.64	7735.49	8177.18	7709.64	8184.51	7622.58	7980.97	8460.06	7858.6	7250.11	7951.43	7739.31	6709.17	7376.69	9386.5	6924.33	7592.4	8670.44	8287.84	6700.34	8023.83	6696.87	9140.37	8510.37	8929.44	9768.5	7349.14	7772.61	9376.12	7970.96	7040.89	6933.32
132	59921.2	55926.8	52557.1	56454.6	55951.3	55028.8	50791.7	54722.3	54251.3	49074.4	54226.5	53669.4	51498.6	54966.9	55510.4	54495.7	51636.6	53122.1	53023.8	49147.5	54509.2	51866.2	54518.8	52075.6	54048.7	53303.1	51301.2	57655.1	52266.6	55164.9	51443.1	54565	54102.3	51488.5	56158.5	54378.1	54286.7	50935.6	54600.5	55553.7	49807.8	54296.5	55669.9	55041.9	53728.8	54435.5	55914.9	54332.1	51720.6
133	8499.11	6834.21	5533.62	6181.93	7212.59	6514.97	5339.33	5740.78	6144.5	6435.76	6679.39	8120.14	5671.71	5951.7	6388.89	6272.02	6407.41	6019.52	6392.55	5822.67	5901.2	6426.78	6460.17	5634.64	7492.07	6417.27	5552.71	6084.37	6724.56	6722.79	6267.6	7328.73	7038.77	6087.86	7185.65	6710.49	5394.47	6561.74	6216.19	6672.52	6389.66	7639.13	6944.2	7031.37	7341.53	5727.27	6101.31	5439.39	5364.74
134	32469.8	28886.7	38387.5	32171.3	36108.3	29866.7	35485.6	37795.9	35838.6	39791.4	40372.9	34630.9	33984	31799.3	33237.9	32085.3	35418.9	38499.2	31172.6	34985.6	39494.8	43474.5	34550.5	38840	35687	41102.6	30858.6	47762.5	43518.4	35880.7	35736.7	41295.4	36107.8	35614.4	39857.8	38416	36007.4	40598.1	44016.7	42163	39391.2	42585.8	36693.1	33356.7	38761	41990	44402.2	35242.1	40186.1
135	8630.93	6863.41	5538.55	6488.46	6292.46	6279.73	6398.92	6431.23	5553.1	6092.99	6385.2	5596.08	6884.76	6380.46	5898.86	6390.74	6091.41	6325.39	6020.81	6307.57	5690.54	6988.15	6862.26	5135.38	6187.89	7579.16	6996.39	5881.99	5725.28	6655.57	5520.75	6257.73	7109.7	5680.44	5653.73	6830.97	7719.35	6347.46	8155.44	5671.39	5661.59	6548.61	6813.31	6382.11	5580.78	5839.78	7808.16	6811.66	7081.62
136	18235.9	16214.4	14938.8	14622.1	14005.9	15128.7	12649.7	15295.6	13238.7	12130.9	13122.8	16618.4	14643.5	16675.2	14701.4	16467	12897.3	15874.3	15350.5	13746.4	13639	15294.6	17817.2	15068.5	13953.7	14810.9	14155.4	16145	13543.8	16546.5	12741.8	16018.1	14494.7	13465.1	12439.4	14511.7	16297.3	13826.7	14097.6	13948.5	14000	15390.5	15037.5	14749.9	13062.5	13676.2	13409.4	15039.4	14355.2
137	2905.16	3297.29	3382.9	3612.65	2445.05	2984.53	4184.17	3665.18	3440.91	4215.12	2773.35	4134.6	3712.33	5109.92	3740.1	3788.78	3167.15	3361.01	3506.52	3841.85	5059.58	3826.84	4338.38	4203.06	3470.88	3703.98	4775.49	4158.01	4716.38	3946.88	5539.06	5151.58	4571.64	4050.74	3774.44	3981.45	3996.4	3822.03	5032.19	3722.33	3463.22	3610.83	3715.24	3922.79	3366.1	3660.58	3496.81	4249.19	3177.54
138	20392.3	27913.9	28131.6	31186.4	32153.1	33158.3	34735.5	33634.1	36146.5	29962.6	32333.9	36883.1	33703.4	36416.9	37440	37331.4	37653	39748.5	33343.2	34227.3	36926.9	36169	36286.9	34099.5	38156.2	35457	35598.7	38525.1	38480.7	37105.5	36369.6	39672.5	37621.5	36643.2	38415.6	34415.4	36018.2	37608.9	38897.2	38528	36631.1	38555.6	40491.6	39159.4	37849	39052.4	40456.8	40215.2	36175.3
139	5744.27	6130.66	5201.25	4023.34	3606.6	5572.24	4265.54	4645.93	3891.71	3998.46	5070.69	4766.25	4496.77	6184.87	3988.11	3790.04	4509.02	4851.51	4406.09	3459.07	4182.89	4439.01	3869.81	4144.43	4654.77	5165.13	5285.32	4519.53	4218.87	5280.02	4171.8	3862.09	4832.57	3721.25	4165.75	4339.98	4847.98	5633.65	4388.51	3653.05	4303.62	3466.81	4622.83	4372.13	4202.01	4157.14	5004.17	3836.61	4147.13
140	325993	317510	304835	326551	317469	308617	305593	321123	320669	300442	313171	317237	295539	329216	317667	325465	301182	338572	320528	295072	327058	328938	324118	307268	320869	315817	307694	316398	315248	314683	299352	325531	332219	304332	329652	322885	332428	315388	330169	329198	305710	329090	323055	323267	296906	333836	345524	331718	314780
141	3996.97	5309.31	6768.31	4052.41	5129.57	4186.39	5646.72	4519.83	5993.5	3208.5	4084.4	3859.86	2858.49	4283.18	4508.69	3364.21	5491.96	5060.26	3761.82	3844.67	4067.28	5879.68	5800.34	6335.27	6170.74	3712.23	3137.34	5176.52	5842.58	4464.26	3466.21	4569.27	4619	3390.89	5418.53	3265.04	5655.15	4018.7	4137.84	4814.74	3879.9	3703.8	3911.65	3452.01	4638.12	4092.9	4317.48	4133.28	3710
142	1987.23	2977.72	2884.18	4257.71	4394.59	4030.88	4241.25	4777.99	5492.44	6927.12	6064.05	7032.36	6617.89	6767.31	7389.66	6695.15	7574.39	8716.83	7783.37	7802.24	9274.43	9117.79	8681.88	8218.94	8523.04	10439.8	8584.59	10226.5	11454.1	11276.3	9596.89	11166.8	11428	10038.2	10525	11473.3	11276.5	10282.7	11077.8	10917.1	10914.4	11704.4	11514.3	12685.6	12429.8	10821.1	13497	11934.2	10272.5
143	7296.03	7250.13	7453.07	7631.53	7434.02	8208.27	7501.08	8120.83	7455.85	6170.68	7857.46	8795.85	6712.26	7683.93	7041.64	9251.25	7563.35	6972.34	7960.11	7504.01	7779.25	7839.65	6866.75	6480.29	8420.38	7522.83	7893.64	7979.33	9243.67	7705.33	7983.79	7955.07	8040.08	8237.61	8054.3	7514.71	7850.48	6899.31	8184.54	9137.51	8009.35	8597.67	8152.62	6620.35	7172.16	8064.78	6855.32	7365.33	8308.98
144	14377.5	10079.5	10290.6	10915.8	10207.5	10338.7	7728.88	10216.8	10237.4	9737.12	10525.5	10721	9960.84	9683.65	12013.9	8447.74	8983.5	9310.11	10553.4	9256.13	12723.2	10652.2	11387.5	11483	9671.29	10803	10469.9	9607.62	11933.3	11002.3	8398.34	9499.5	9869.19	9043.88	10333.2	11446.4	10990.3	9948.79	9202.12	10119.9	9490.78	9938.3	11076.6	10215.6	7659.02	11370.9	11562	9373.41	10436.8
145	31425.7	30292.2	28342.9	31243.3	26657.3	29123	28776.6	29205.8	28794.6	28619.4	30021.2	28412.4	26913.4	28198.4	27734.3	28308.5	31338.6	31949.5	28520.6	28850.1	29370.7	28249.2	29952.9	28434	32205	28622.5	31818.8	30885.2	31768.8	30253.8	28628	25339.9	30697.5	27678	28882.6	29622.8	26873.1	31079.8	29074.3	29819.5	30890.5	28640.3	26963.5	25149.9	31236.8	30396.6	29361.3	24641	28912.6
146	6917.85	10095	10074.8	7467.17	10819	6187.95	9295.13	8025.79	6286.16	5945.74	8582.59	6015.98	7513.28	6523.42	7489.32	5748.48	9601.53	6216.46	5552.43	6218.66	6187.17	7450.81	5423.22	8520.75	8238.72	5666.97	6779.06	6329.55	7230.78	7749.61	6159.98	10362.4	6523.2	9612.17	6503.33	9123.55	6270.33	8552.56	7339.65	10173.6	8456.28	9110.51	8298.67	5726.17	6566.83	6598.78	7375.59	6008	6014.4
147	5621.08	4406.24	5915	4246.16	6737.39	4450.1	5662.45	5728.17	5797.12	5479.14	6287.65	7019.33	6029.1	4945.83	5317.15	4366.92	5092.91	5839.06	4387.65	6741.25	4627.96	7144.59	5046.64	5883.42	4655.46	6249.97	4557.61	6296.86	6212.03	5604.85	4414.23	5569.23	6556.35	4592.84	4249.6	4490.97	4908.48	6554.33	6950.7	6581.88	5448.03	6494.85	6469.4	5911.7	6431.75	4122.39	7204.87	4423.9	5057.88
148	2910.2	3006.68	3406.04	3497.42	4207.78	4295.77	3038.62	3221.23	3494.36	3701.46	4267.64	4554.29	4175.95	3247.77	3532.82	3658.7	2942.13	3720.32	4243.59	4504.81	3243.32	5680.56	3731.78	4775.37	4247.77	4720.6	3640.55	3746.22	3978.46	4006.64	3971.72	3980.94	5080.16	3638.75	3568.57	3499.79	3278.25	3652.65	3361.03	4686.67	4088.99	3832.03	3490.04	2867.43	4383.74	3227.88	4940.43	3520.11	4695.69
149	3280	3186.34	3285.29	3661.68	3223.68	2626.31	3630.02	3172.23	3426.85	4374.63	3405.47	3140.92	3429.49	2443.97	3622.37	4383.4	3287.05	3323.04	2576.94	3190.08	4048.41	3269	3484.75	3549.46	3297.31	4495.82	4265.75	3117.78	3564.33	3831.25	2763.96	4105.23	3460.06	2496.94	4100.12	4118.18	4515.65	3123.43	2720.54	3926.82	3759.52	4092.46	4381.35	3274.88	3119.38	2561.47	2834.36	3231.65	2930.48
150	3936.93	3063.69	3415.7	3948.32	3901.51	3460.02	3938.55	3585.61	4316.17	3592.91	3883.43	3462.03	3132.95	3376.11	3219.17	3170.85	3556.97	5757.67	3655.46	3087.9	2472.83	3661.6	3425.41	4022.04	3191.91	2430.35	2919.26	3816.27	3413.03	3556.21	3045.17	3634.34	3440.37	4018.24	5768.64	3797.87	3615.21	4042.39	2936.51	3250.75	3451.11	3827.38	3248.01	4300.33	3676.42	3409.05	3850.78	3237.91	4217.33
151	61583.4	80362.4	85103.7	97150	105692	105292	108498	118944	118778	112016	125460	121257	113674	130271	123221	118506	121390	124442	123068	123516	125387	126919	131647	126398	129653	131227	120548	126952	125166	128692	120822	129964	133357	129519	130915	125516	132548	124258	130483	129279	123750	130239	127179	124155	123691	129825	127417	129970	124822
152	6552.52	7586.61	6561.37	8564.87	6734.67	5760.17	7401.61	6782.37	6034.82	6063.66	5949.42	8136.34	7533.82	6711	7402.54	6653.22	7204.43	7089.69	7246.97	5982.03	8381.65	6585.38	6513.28	5574.31	7661.53	9027.74	5593.67	6214.81	7023.98	6421.06	7464.05	7383	6944.86	7977.73	7068.81	5799.18	6375.36	6194.16	7723.21	7073.68	7106.34	8159.04	8621.01	7254.86	6754.97	7453.87	7068.94	7090.63	7153.23
153	4989665	5.0072e+06	4659089	4.91349e+06	4857624	4.86351e+06	4623630	4.99587e+06	4.80669e+06	4.42069e+06	4789569	4.71786e+06	4422249	4717267	4821788	4.76528e+06	4400114	4642746	4596033	4.43184e+06	4844095	4.6962e+06	4698580	4.43695e+06	4.63901e+06	4626311	4284418	4741431	4701778	4.71949e+06	4428560	4.74063e+06	4721863	4.49301e+06	4848689	4726880	4797458	4.4593e+06	4.73692e+06	4791587	4.45816e+06	4698952	4757003	4.78167e+06	4486475	4.7637e+06	4694178	4.73175e+06	4.46266e+06
154	5703.99	5928.81	4825.07	4297.35	4800.72	6102.56	4718.95	5272.86	4969.23	4882.86	5812.12	5453.09	5348.56	5269.89	5735.95	4887.11	5310.1	6078.71	5238.43	4675.55	4835.94	4616.83	4980.89	4578.11	4627.49	4932.33	5309.73	5776.14	4705.35	4935.85	6217.04	4057.57	4364.83	4571.9	5707.55	4779.73	5404.11	5235.13	5269.19	6464.3	5557.26	5488.63	5392.11	5127.49	4946.84	6084.15	5440.77	5965.12	5400.58
155	16355.6	14245.3	16985.5	15073.7	15428	11923.2	14071.3	13669.8	12595.5	11676.5	16641.2	15126.9	14310.4	14509.7	13493.4	13980.1	13944	12932.7	14489.7	13000.9	13978.5	14480.6	13935.7	13651	12927	15546.4	14035.3	14155.6	13192.3	15895.5	12665.5	14641.2	13840.7	12617	14820.3	13408.9	14139.3	12193.8	13111.7	13633.6	13768.4	14304.5	15207.1	13277.1	13659.2	13616.9	16063.7	13943.3	13080.5
156	14625.4	12729.7	11671	12406.5	12318.4	12361.9	11005.1	11331.8	10812.6	10267	13029.2	12206.6	9887.01	12977.5	11759.9	12839.4	11654.4	11446.3	12199.7	11385.2	12310.3	12254.6	12466.7	10286.2	11608.6	11719.1	12284.9	12536.1	11462.3	12462	10296.5	11522	11722.8	11355.6	12098	12709.6	11912.4	10467.3	12412.7	11868.6	10934.8	11433.6	11487.9	12443.7	11291.6	11194.7	12400.5	12025	11350.1
157	188549	167156	149658	151341	162235	150359	140839	155294	149946	139043	148037	150801	140827	153159	149375	161011	134912	143241	156509	144175	160291	159217	159849	141406	151472	160265	145620	155030	148481	154908	145115	157039	154323	144182	151846	151614	148807	137816	152072	156572	141945	152939	157114	158100	145800	156409	157458	154765	144451
158	9979.72	9019.71	9848.17	11128.6	12578.7	9388.16	10364.5	10404.4	10800.2	9936.86	10802.2	9164.29	9799.68	9752.76	9795.87	12200.3	11159.2	9750.34	10678.8	10639.2	11350.8	11351.3	9979.05	10416.2	11407.1	10638.9	9684.84	11393.5	10903.6	12948.9	9504.61	12509.6	10738.3	10688.7	11029.6	10259.1	9409.26	11147.1	10495.5	12704.2	9801.83	8749.04	9115.04	10627.9	10923.4	8589.93	11662.1	9232.28	10356.2
159	6680.87	6545.2	7858.2	6944.57	6602.16	5020.77	5389.33	5902.17	5933.28	5235.33	5702.75	7562.23	6673.71	7191.48	5313.04	6259.87	6780.3	6305.44	7083.72	5180.75	6368.12	6265.05	7333.73	5321.51	6573.26	7120	4522.78	7514.55	6495.26	6425.53	5183.34	6953.59	4903.25	5332.01	6125.81	6812.2	6969.32	6819.93	6795.2	6639.02	6684.98	6421.39	5659.31	6387.63	7455.4	6310.79	5958.5	7473.65	6072.18
160	3050.63	2367.99	3649.21	3453.61	3375.84	3511.59	2841.71	4878.15	3497.01	3190.63	3464.02	4324.07	2934.5	2679.6	4226.82	3449.31	3560.46	4148.43	3167.17	4047.74	3374.18	4078.06	3072.39	3399.91	3465.34	3891.38	3929.79	3468.92	4739.7	2919.31	2733.47	3295.66	3736.79	3749.11	3507.86	3088.68	2879.1	2866.73	3546.42	4679.2	3021.98	3556.83	3049.38	2907.42	4354.14	3796.32	3017.11	3695.94	3954.51
161	5748.42	4955.44	5368.35	5439.97	7166.56	5268.99	3888.97	5551.47	5263.87	4254.22	5306.09	5135.36	5257.44	4820.54	6474.06	5507.44	6477.63	5872.61	4769.16	5620.72	6921.58	5360.76	5846.99	5541.1	5535.64	5405.04	6946.05	5649	7458.49	5862.23	4607.49	5537	5550.72	7451.08	5481.05	6905.72	5275.09	6743.68	7063.74	6958.06	4918.28	6429.68	5681.42	6873.79	5751.65	5800.91	7427.34	6651.54	6210.82
162	159409	180786	200612	209399	206038	222339	231522	244757	240900	227447	239751	239953	230651	253608	244961	251258	241973	252089	256365	246222	250598	261633	253606	249457	255267	256849	246757	263268	261992	259403	242923	257154	262419	252974	264316	263204	259127	253365	262361	271604	241667	262988	257616	252894	250257	259139	260848	259285	254940
163	8936167	8954439	8409477	8798146	8654331	8567587	8495306	8948618	8757137	7933561	8500442	8441732	8011126	8558969	8557900	8541864	7.90686e+06	8388524	8275842	7943467	8465655	8424746	8.35611e+06	7.96833e+06	8.31903e+06	8327355	7755523	8421524	8418813	8465897	7892241	8473227	8426596	7.9871e+06	8589042	8450328	8481106	7.9476e+06	8445990	8498603	7893329	8475784	8495993	8433445	7.94104e+06	8412062	8421505	8.37773e+06	7.95627e+06
164	10323	8955.18	11187.1	11512.3	9467.79	8500.7	11495	11482.3	8830.26	7965.04	11352.4	10050.1	11728.4	9023.03	10043.7	9647.03	10314.7	9414.01	10630.6	10751.8	11061.2	10265.9	11011.3	11617.4	12318	9561.86	11296.3	10677.4	10587	10918	10633.1	10011.9	11145.8	10756.3	8649.84	9796.2	9497.91	10393.2	11247.2	11310.1	8969.67	11052.8	10001.8	8921.11	10483.5	9833.1	11554.1	9231.44	11412.6
165	10483.1	7096.46	7567.98	7017.11	6339.13	6201.78	5456.92	5698.85	6882.91	6445.96	7208.68	6825.31	6008.72	7146.07	7451.59	6719.18	7188.1	6585.08	5891.79	5855.56	6463.59	7352.02	6760.04	7045.55	8453.55	6819.54	6248.33	6924.89	6885.2	7161.34	5598.24	6878.15	7491.6	6348.15	6988.48	6805.14	6789.69	6264.87	7234.35	6958.2	6181.89	6558.67	5985.02	6921.25	7086.44	7950.92	6952.38	7377.15	6227.71
166	9712.23	10091.5	6976.16	8966.19	8460	9611.08	9274	9455.68	11298.3	7694.24	8966.42	9916.29	8366.07	8969.01	9710.94	10350.6	9197.96	10649.5	10187	9161.32	9050.85	10045.6	9487.54	9331.43	9149.5	9014.01	9190.46	8839.96	9057.43	9225.21	8735.72	7255.48	7003.03	8570.75	10451.5	9628.86	9188.4	7964.8	10019.5	12089.6	8671.88	10291.8	7901.73	9860.96	8825.39	9771.1	10087.9	9543.02	8037.47
167	103025	110135	127473	121570	108056	110157	117547	116575	127675	105341	82268.7	107024	128105	97420.5	98501.3	127946	120256	109479	119776	129099	115498	117104	119334	106755	104582	123699	124658	116470	104869	108013	94632.5	107209	112727	102829	97782.6	92419.1	102618	118280	107023	110242	108820	108070	103851	92045.1	104882	106182	101447	111776	98938.9
168	5036.31	6142.79	5642.77	5690.99	5980.42	4465.26	5905.09	4151.26	5524.4	5024.97	5364.91	5075.48	4309.45	4548.96	4960.88	5384.85	4904.01	5495.73	4854.57	5291.27	5288.09	5578.8	5474.08	4406.19	4652.01	5180.3	3978.77	4499.29	5226.88	4554.98	4113.47	3983.79	4141.09	4064.82	4410.59	5193.21	5247.62	5368.81	4399.39	5418.78	4687.82	4561.54	3734.24	5584.61	5445.06	4161.97	5170.32	5833.02	4221.9
169	7454.94	7646.39	7736.19	8585.31	8847.5	6001.88	6614.36	8616.03	7899.32	6081.26	6434.95	7564.97	7472.9	6047.15	8150.85	8752.81	6584.18	6229.72	6738.8	6555.24	6702.37	7470.45	7031.7	7258.03	8098.3	7534.93	6899.03	8905.78	6356.97	7606.34	7401.83	8318.68	6913.24	6241.35	6946.39	7973.33	8336.17	6487.87	7142.52	6701.68	5878.78	7179.35	8121.95	7028.97	7109.49	5801.32	7175.1	6850.37	6843.84
170	12177.6	11713.7	11961.8	10876.2	11285.4	10313.9	11402.7	11567.6	10681.1	9604.93	10176.7	10774.9	10569.3	10757.7	12330.9	11761.3	12559.1	10012.6	10935.5	10811.2	9213.56	10131.2	9939.46	12009.7	11983.6	10761.9	9188.07	12715.9	11557.1	10544	10673.2	11780.4	11946	11753.4	11558.3	10813	10950.5	10585.3	8824.15	11920.2	11068.6	11260.7	9386.7	10828.8	9826.49	10865.7	11258.1	11603.3	9798.15
171	46366.3	44590.1	55090.2	53637.3	53325.8	44005.7	49109.3	47402.2	49253.9	42560	42259.5	45830.4	48054.9	40881.1	46273.6	50402	49986	42771.2	49529.4	45226	44955.9	48704.3	43972.8	44236.6	43100.1	49284.7	37482.8	49722.3	48190.4	48056.3	39731	50261.9	50474.6	44564.1	46646.2	40041.5	41301.4	46518.4	46377.2	52452.4	43897.7	47986.6	47267.4	40403.1	46591.8	36623.8	46186.8	43334.4	45159.1
172	3701.9	3982.22	4360.25	4316.12	3886.73	3305.6	4478	3866.98	4538.81	3112.59	3276.44	4149.89	3905.49	3618.47	4358.55	5192.61	3103.02	3872.79	4648.6	3528.31	3250.24	3265.22	4811.44	3079.86	3319.38	3322.8	2897.1	3685.07	4177.85	4576.78	4133.54	4043.3	4719.35	4177.93	5431.63	3741.58	4278	3614.45	4258.51	3699.29	3879.46	3724.12	3798.53	2321.83	4616.19	3358.37	4023.37	3933.48	3313.7
173	64812.4	62906.8	68199.2	64874.6	61348	58345.2	57937	62467.8	57388.1	59704.6	62801.9	60725.6	57470.2	63949.9	61201.6	63953	61912.2	61805.2	59350.6	59435.2	54147.7	60759.6	57146.5	60358.6	58595.1	60760.5	57830.5	64591.9	60241.2	68461.1	57458.8	63510.4	59390.3	61234.9	65399.6	62532.1	60581.9	61313.7	60669.2	60170.7	55862.7	57026	61567	60881.1	61359.6	57238.6	58852.1	52907.4	60908.9
174	6699.48	7006.92	5277.3	6740.61	7458.65	5448.21	7460.32	5650.09	7588.16	5463.18	5563.29	5211.64	6150.64	6094.78	5922.41	5956.21	6210.11	4111.09	6509.33	6920.74	5766.57	5951.13	6358.13	4857.33	6585.1	6364.89	5545.57	7193.12	5688.62	6404.05	5884.17	6799.44	5389.54	6256.3	6539.98	5342.96	5899.04	5926.51	5846.38	6876.68	4683.57	6141.53	6640.17	4525.84	5810.98	5903.28	5201.83	5327.29	5348.05
175	20826.4	23929.4	27007.6	26554	23449.1	23483.6	26571.3	25461.9	27432.1	21684.2	22900.4	22116.8	25857.5	18638.8	22061.5	25295.1	28179.3	19544	25413.7	23931.3	22873.8	23050.2	21435.6	18909.8	21269.1	25252.4	24393.3	25863.7	22540.6	23798.9	16635.3	24740.8	19879	23577.3	19488.1	16688.6	23779.7	20221.1	20624.2	22057.3	22366	21031.8	21794.9	18802.5	21884.3	16898	21338.7	19297.9	20938.3
176	5109.36	7005.31	7432.91	7478.96	7076.34	5939.29	8112.14	6785.77	6471.83	6203.6	7125.69	7407.57	7948.14	6841.36	7825.2	7897.59	7198.55	7362.93	8130.37	8464.78	6354.71	8502.72	7364.28	7442.03	6851.23	8211.54	7871.33	6757.52	6938.81	7507.72	6908.04	8971.27	7920.13	7306.84	5522.43	7482.59	8028.43	6018.27	6571.79	7334.88	7427.8	8337.38	8836.46	6208.29	7685.01	6733.49	7625.5	7266.9	7178.1
177	5382.84	5654.58	4438.37	4859.48	3568.61	5698.71	5453.17	4019.4	5385.85	4744.69	4526.86	4745.97	5699.36	5427.09	4275.46	5904.4	4414.88	5745.76	5030.38	4489.14	5758.73	4149.16	5605.51	3501.53	5015.11	5537.3	5837.89	4507.66	4126.36	5170.21	5544.16	5308.29	4737.61	4206.72	4154.85	4595.65	4310.66	4246.45	4455.84	5596.76	6311.37	5105.39	5022.14	5767.46	4957.69	5319.94	4703.38	4607.54	4444.91
178	6710.14	8248.9	8857.9	10290.3	9104.16	7887.91	9160.94	8390.92	8849.86	8652.78	8559.35	9607.02	8888.39	9564.32	8422.55	7971.62	7649.27	8916.81	7632.8	7876.8	7855.28	8026.66	7268.84	8069.41	7942.34	7120.92	8009.07	6612.06	6769.31	7823.29	7244.81	7350.41	5304.1	7510.38	6390.84	7447.27	7985.23	6885.41	6618.48	6417.33	8739.67	6790.36	6717.96	6884.98	4561.65	6890.52	6512.69	7611.21	5873.68
179	6396.36	6817.7	7016.83	7252.51	7299.23	6963.66	6477.94	7676.4	6064.64	5872.99	6538.21	5944.74	6193.34	6856.41	7106.8	7312.74	5858.91	6903.35	5919.04	7569.18	7400.98	6800.39	6142.1	6256.66	6069.6	6139.08	6692.94	6154.77	6141.83	6086.92	7091.8	6597.9	5418.62	6073.27	6539.37	6480.25	6462.21	6396.9	5886.79	6320.71	6401.22	5876.5	4767.71	6655.34	6852.05	5849.56	6415.02	6639.69	6436.01
180	9483.16	8508.25	7967.22	11158.6	9624.24	9076.03	9354.1	10523.7	8093.03	7521.6	9071.54	9263.46	7800.5	8379.1	8639.58	10238.2	8443.84	7196.78	8625.61	8514.62	6608.92	8073.49	7751.5	7153.35	7897.5	8274.76	7474.7	9251.32	8083.47	9687.61	7173	7590.3	7143.22	7803.59	8020.51	8438.05	8552.67	6560.9	6989.03	8613	6407.06	7519.55	8406.55	6653.59	7726.12	7421.44	9075.44	6925.15	7513.33
181	16819.5	26603	27870.7	28916.1	26894.3	23271.2	24399.8	27550.1	33114.9	19226.1	20367.3	24199.5	34914.9	19927.9	23406.2	34729.9	31925.1	27656.7	30234.5	35066.8	31247.4	33971.3	25437.3	24507.6	30904.7	33532.4	24494.3	32301.6	27306.3	23242.7	30089.7	32151	35304.6	27822.1	24334.9	27002.2	32788.1	32637.4	30628.5	31556.3	21288.5	31828.6	30631.1	21544.4	31680	23159.8	29023.5	33812.5	32694.6
182	3695.77	3156.45	2981.28	3648.35	3519.86	2862.77	4593.97	3463.14	3637.47	2662.29	2372.69	1752.16	2250.52	2182.75	2562.7	2514.81	2160.35	2006.1	1898.1	2114.87	2189.17	1747.48	2696.9	1920.88	2383.51	2500.8	2007.36	2352.44	2175.42	2142.11	2112.8	1673.62	2081.04	1633.96	2472.57	2334.97	2040.76	2082.05	1894.69	2299.62	1819.4	2332.83	2750.99	1952.88	1485.54	2043.07	1842.65	2438.2	1984.47
183	39413.5	44190.3	48983.5	46646.4	46805.6	42401.7	37871.2	47493	42203.6	39084.4	43588	40069.5	41698.5	47466.8	46239	48150.8	45050.5	42078.4	46441.4	39704.9	35971.2	43757.6	39019.2	44224.7	44291.7	39951.3	37447.2	48253	41440.3	50646.3	38835.1	46730.7	41339.2	45881.8	47244.8	45557.7	45090.8	38980.8	40687.3	43799.3	37244.2	45713.9	41053.8	38114.6	38465	34713.7	40501.8	38818.1	43410.3
184	3967.64	3076.48	3420.48	4754.85	4436.36	2813.55	4592.71	4495.9	4081.01	2666.69	3147.52	3033.57	3857.12	3620.17	3178.22	3840.29	3401.02	3391.5	3933.88	2346	3517.48	3106.9	2770.47	2610.06	3241.61	3351.42	3408.13	3140.3	3159.78	2973.76	3503.91	4388.68	3053.65	3396.43	3219.53	2994.09	3946.15	3447.1	3162.89	2780.76	4153.16	3831.19	3910	2636.34	3476.71	3175.95	3386.12	2673.68	3588.9
185	8604.14	7342.2	11076.4	10122.8	11663.5	7897.63	8153.98	10208.3	6919.86	6896.48	9676.33	7991.95	10061.8	9090.5	7813.83	9006.47	9358.42	8049.57	9537.62	7533.42	8542.27	9992.55	7811.34	9707.92	9869.69	9897.66	7299.39	10387.5	10037.9	6923.8	8302.32	11918.6	9452.78	8841.58	8342.57	9124.98	10112.7	8940.54	9082.7	9205.6	7990.17	9950.16	9319.2	8373.87	9207.29	7701.41	8837.06	8551.35	9089.76
186	5369.64	6107.54	6110.08	5073.15	4006.55	4918.58	3646.66	5491.67	5077.73	4606.34	5125.05	5346.61	5675.57	5471.66	6055.96	4344.79	5994.89	4382.58	5557.44	5618.31	3867.84	6164.16	5536.83	6182.07	6107.74	5320.18	4081.74	5606.89	5106.34	5253.9	3933.21	5828.92	4853.92	5837.05	3939.31	5754.06	6577.9	5286.14	5128.95	5642.52	3544.26	5701.26	4476.1	5215.09	3370.39	3538.35	5029.17	5717.75	5560.22
187	32569.8	34345.3	37498.8	44702.1	39772.2	31871.9	33632.1	36752.8	34210.3	34369.9	38702.3	39104	33666.6	35662.9	41629.4	37512.1	35795.5	36149.9	34525.7	34631.9	34177.5	42654.9	32327.4	37535.4	34669.6	35457.7	32142.6	40324.5	37252.5	42383.2	37066.5	38100.8	39256.6	34040.5	37774	38270.8	37622.6	32663.3	39203.9	37903.7	31933.8	32170.7	33001.9	31430	32578.1	32338	39884.9	32420.3	38519.2
188	40458.3	49924.8	54253.8	54874.4	53526.3	45423.1	39284.7	46702.5	44409.9	43782.1	48101	46889.4	43717.8	51184.3	51307.2	51379.5	47496.6	42597.7	50338	45119.1	42405.9	48361.3	43126.7	48585.1	48847.6	46725.1	44757.7	55576	51045.3	52357.5	43776.3	52596.3	49646.6	51065.8	51392.3	47754.3	49228.2	41120.1	44115.2	45665.2	43783.6	47614.7	44812.6	44216.4	42408.3	37878.5	43615.1	42691.2	43834.7
189	38536.2	37671.8	34764.9	36949.6	36099	35367.2	33334.8	39463.2	36697.3	34699.9	37139.5	35331.2	33378.7	35254.5	31844.3	36016.6	33460.8	34970.1	35450.5	33068.7	34761.2	35580.4	39082	29360.8	34794.8	34742.6	33647.6	35788.3	35125.5	34879.4	32552	36021.2	35622.6	34186.3	34639.7	35795	34459.9	31234.6	37134.1	34759.9	33549.4	33973.9	35972.7	34949.8	33808.2	36538.3	34975.1	36952.3	33713.5
190	5521.46	7913.2	7883.07	8718.27	8196.12	8154.14	6866.54	9691.81	9608.01	6678.94	8478.52	10035.2	8137.35	7654.7	8905.7	6971.5	7941.14	8458.36	8633.21	6801.58	6967.39	8357.21	8857.75	8308.41	7492.88	7435.34	8712.04	7977.23	6433.12	7924.31	7779.4	7870.39	7569.12	8476.98	8087.5	9585.03	7290.13	7548.7	7415.11	8330.02	8124.58	7442.84	7176.58	7767.85	7200.84	8389.75	7843	6799.08	7271.17
191	19303.3	22688.4	21336.5	22712.6	20986.6	19898	18399.3	20510	17976.8	19173.6	22551.2	21528.1	20959.7	21586.3	21600.1	22344.9	21588.8	21368.5	20290	19745.4	18466.4	21955.1	18501.1	22307.2	23602.8	21142.1	19402.4	23643.5	23179.3	23475.8	20961.6	22077	23016.2	19798.5	23508	22446.7	23954	20727.9	22743.2	23614.3	18701.4	18952.4	19517.9	19760.4	18051.6	18766.9	24509.4	20775.5	19748.5
192	11298.9	10425.5	12383.3	12867.3	11927.2	9274.74	7998.59	13097.8	9890.89	8701.63	11011.4	10112.6	10433.1	10381.8	12323.8	12673.1	11607.2	10585	10536	9429.6	9082.55	10985.3	8935.96	11444.9	10457.1	11163.3	7678.53	11425.2	11615	12027	8461.36	10846	10376.1	11871.8	10740.7	9878.12	12910.1	8440.72	11250.6	8706.44	8648.64	9564.02	11542.8	9707.87	8578.23	7717.62	9987.13	7179.72	10946.2
193	11179.5	11300.3	12721.5	11960.3	11907.7	12653.8	10969.3	13625.7	12308.2	11010	12378	13695.9	10511.6	12597.3	10994.9	12648.5	11458.9	12563.1	11574.9	10274	13688.7	12551.8	14024.3	12405.1	12521.9	13729.2	10832.4	12901.9	14353.9	11215.3	11140.9	13017.3	12087.4	10199.7	11852.7	13412	14167.4	12524.5	13494.7	12841.1	8892.77	11059.5	12230.1	11670.9	11313.3	9810.83	11392.8	9855.07	9367.75
194	7122.13	9282.29	10945.4	3752.51	10234.2	12365.6	11050.4	11673.5	9718.81	10977.7	11058.7	10034.8	2980.38	11583.3	11325.2	12717.9	8940.12	11085.4	3533.48	9815.22	10398.3	9853.16	11202.1	10875.1	10395	3810.55	10047.1	10545.9	9730.7	4545.73	2838.23	11190.9	9905.67	9909.84	10207.8	3158.93	8822.92	3559.86	11160.5	9560.46	10020.4	4179.75	3146.17	9748.82	8852.51	10408	10808.8	9180.02	9928.39
195	5295.72	5184.25	5181.38	4195.11	4285.67	5253.68	5059.01	4564.15	5040.32	4408.69	5433.43	5068.82	5230.48	4627.62	4890.34	4858.73	4657.24	5069.78	3934.02	5156.14	4426.08	4306.62	3663.89	4460.19	5728.25	5024.49	5242.66	4645.69	4376.52	4484.87	3747.17	5803.19	4517.61	4053.34	3027.79	4029.49	5757.67	4693.35	4936.84	5531.74	4203.24	4175.22	5396.5	5471.37	4041.99	5571.01	4709.64	4083.31	4698.93
196	78625.7	75962.5	80857.7	75009.4	77929.3	76882.8	68571.1	73599.2	69062.9	76982.8	75796.5	74212.8	72296.5	74476.9	78311.7	72706.5	71704.1	72553.6	71978.7	73786.1	76512.5	75195.8	71062.6	75772.7	73632.9	72335.2	71148.6	73581.4	73402.5	74580.9	72333.1	72141.1	73865.5	70562.1	72916.8	71771.8	70610.8	74175.5	74077.8	71983.5	69747.8	73209	70116.5	70535.4	68656.7	69279.4	69528.7	68791.5	72501
197	77788.4	75383	99772.2	107559	121267	74833.4	67086.9	100582	79141.9	65629.4	95729	102818	84576.1	107015	118903	108208	86439.8	76419.8	91752.4	69375.8	65262.1	101348	66511.8	104372	97323.1	95830.4	64698.9	112850	89586.2	117854	70949.2	95873.7	95389.5	90337.5	99889.8	96024.3	113813	64603.9	82647.2	96389.6	67131	78040.2	87266.6	69534.1	69537.1	63793.4	109990	64759.9	100653
198	35038.6	35071	48752.5	52760.8	60795.6	36218.5	34784.2	54513.1	37668.2	30653.5	48749.6	54132.6	38980.3	51427	59595.2	69509.4	41316.5	38549.2	40763.5	34875.3	32058	50453.2	36034.2	50592.5	49267.4	49858.2	36093.4	54726.2	45767.7	56387.2	35200.1	47205.4	44748.3	50201	49854.7	46445.7	57897.6	33222.3	45439.9	45113.1	32477.6	36837.2	40623.2	47182.8	35745.4	31329.2	51084.8	34175.5	50994.4
199	55998.2	60313.7	64243.3	66612.8	46620.4	60854.5	71850.3	59942.2	69338	62741.3	46054.6	58478.6	75252.2	63449.8	31677.3	55643.4	68229.4	71613.1	67127.5	78191.8	77013.7	69656.9	79445.5	57922	63750.2	65944.7	76001.9	66008.1	63974.2	41865.9	48749.7	62637.5	62358.3	44305.8	50245.2	59502.9	53306.7	78002.7	69271.2	62992.9	63504.5	65754.7	63946.1	46220.4	61016.4	79241	42754.8	72819.1	56820.9
200	575696	586094	852263	846632	976650	574735	551515	833157	641085	519554	838713	839726	594643	937036	1.04541e+06	864236	649960	601054	711716	579638	524631	795987	581690	885535	826045	825784	563173	943349	765525	1.04538e+06	791686	793317	766330	734439	848707	801851	1.04066e+06	511319	670882	805842	531992	626775	665464	878433	533046	519758	857388	559097	846288
201	12132.4	10984	159671	163750	181158	117688	109755	155077	123427	93990.6	157607	152523	32616.3	162640	182936	203725	13865.1	10357.7	29808.4	107315	104076	159604	110388	160250	142600	152447	112325	177240	141027	178220	134322	150470	148308	152849	150908	142397	175438	103704	28907.4	144863	109167	11476.6	26352.2	110364	9493.86	100744	162176	103762	154498
202	2971.24	8774.03	5639.94	11474.4	9978.4	7519.86	9626.41	9481.58	6507.83	7391.95	11608.9	7956.33	9479.79	2691.08	8064.21	9662.68	3941.71	4144.67	4799.11	8150.14	8783.48	8655.8	8049.1	8596.83	5057.52	8929.55	5983.63	8858.45	8427.33	6083.63	7462.31	8811.46	7874.4	4358.9	4369.11	9345.52	9362.83	3835.17	8812.26	10871.7	3019.82	8774.21	8500.47	9443.74	8083.41	7148.47	8088.31	8359.12	6674.59
203	10237.9	11197.3	14996.1	16396.8	21540.6	10404.6	10594.7	16784.4	11691.8	9412.5	16992.1	15204.3	12048.3	16097.1	20405	27036.1	13300.3	12754.8	14262	10610.5	8359.52	16311.2	9588.04	15306.9	15647.4	14491.6	9601.19	16384.4	14779	17808	10279.9	16305.2	14017.1	13397.4	15140.8	17117.9	20961.6	8086.04	11701.4	15337.7	10482.5	12049.7	14313.6	10756.7	9547.91	8995.29	16646.9	9839.51	14958.7
204	3866.54	5648.81	6066.49	5643.19	6116.62	5844.46	5761.88	6652.1	6486.72	4819.52	7148.09	5057.33	5926.05	6570.65	5941.6	6816.42	4915.02	5697.44	5245.5	4469.24	4222.83	5163.2	3663.22	6532.07	5266.9	6763.28	4933.7	5700.35	4848.81	5863.04	3877.4	5836.98	5377.95	5982.91	5899.52	4574.4	6921.11	4675.42	4430.34	5424.12	4263.61	4851	5227.14	5462.95	4695.06	3930.11	6798.66	5130.65	5709.61
205	3282.12	4811.32	5323.21	4429.88	4966.48	4569.29	4580.03	6426.66	3721.44	3343.89	5596.47	5024.54	5561.68	5634.62	5291.12	5892.61	4099.92	5615.7	4682.3	5330.67	3810.08	5145.21	4119.74	5983.67	5613.61	5685.36	4560.78	5484.21	5124.74	5158.48	4765.67	5683.94	5458.64	4770.21	4869.57	3676.68	5963.63	3807.74	5039.83	5829.06	3921.14	3438.52	4275.48	5034.27	3445.7	4964.62	3706.1	4108.01	5225.3
206	300933	303304	435909	431136	478582	300032	277491	421628	324793	271982	418277	437859	308929	474320	519188	454567	341131	308472	358228	292080	270481	419853	299373	482515	426351	424095	290979	478079	387678	546729	402708	414306	385528	393984	444506	411165	504844	269616	352410	401843	268201	338111	342775	419327	275898	270197	427295	278156	441031
207	132586	130970	195030	188930	261719	126214	107168	184730	135809	105293	206108	185360	132238	194512	234030	312771	147057	126873	154227	113660	107351	178068	117620	189463	176268	180084	110402	201163	159509	228086	214352	166170	167423	161538	175776	162728	221728	103671	142464	164758	115327	128825	149150	228104	120247	97139.2	185146	112637	174765
208	9972.46	15320.2	10371.2	9518.2	8600.29	9619.66	12463.7	8560.06	10792.5	11544.4	8867.22	9851.18	10345.1	7832.24	8840.65	11901.7	9502.62	9311.52	10212.5	10989.8	12127.4	10003	8791.26	9238.62	8342.3	10229.6	10694.4	8334.38	9021.47	6742.36	11034.3	11239.6	10450.3	12155.4	11971.3	9211.26	10037.8	8940	10386.6	8740.72	12716.5	11996.9	10639.8	11805.6	11898.8	10381.2	8702.36	10975.4	8108.03
209	5406.8	6830.22	11845.8	15382.6	7358.43	14829.5	16377.3	15207.1	11612	15813	7001.82	8153.57	14373.9	7895.57	7908.16	15464.7	15503.7	14461.7	6871.43	8063.35	6760.85	14746.3	6985.42	14719.9	14838.6	9317.22	6948.41	7686.03	9532.49	7982.17	8408.18	12310.3	8328.45	6014.23	8013.31	7554.24	9119.75	7861.15	7341.4	8448.38	14159.3	7401.49	16428.3	8463.97	8116.95	8738.68	14296.2	8148.17	6596.71
210	14840.5	16945	15795.2	14834.7	15903.9	8184.88	15510.4	6984.22	7084.72	9030.07	13231.4	15357.3	15457	9221	14289.4	15190.2	16177.8	15868.8	7559.53	8407.93	16336.6	15761.5	8626.15	14806.9	7856.64	7927.66	7144.31	18874.7	16226.3	8325.96	8053.77	8015.55	17947	15322.5	15857.1	16460.2	8306.49	7832.23	17784.8	16470.8	15145.4	15791.9	14840.8	8270.46	16656.4	15887.4	12993	6667.71	7357.77
211	36664.4	41882.8	44590	41447.5	42201.1	40380.2	37689.6	41580.4	39567.3	38444.9	41234.9	42749.9	41848.9	40915.8	45511.9	44797.5	39115.5	39885.7	41552.8	35809.2	39617	42953.5	39799.4	43172.3	40344	41383	37197.2	46120.2	41876.3	42054.8	38885.1	44230.1	44211	41612	44290.9	44223.6	44223.3	42050.5	42816.1	42452	38305	44856.7	38428.7	41056.9	40609.6	36200.3	42931.8	39815.2	43301.1
212	21022.1	20484.7	26451.4	24429.2	21831.7	21733.5	20884.5	23916.9	23420.4	20367.4	20075.1	19758.4	22974.1	19123.4	21632.3	22570.4	22462.2	26937.2	22319.9	24861.6	24608.1	24708.1	23236.4	21018	24797.8	23325.8	23095.1	22846.8	20504.1	23026.2	21083	22412.8	22215.6	20367.4	22339.3	22344.3	24276.7	23412.4	23402.6	20870.3	19164.2	22887.2	23786.9	23768.3	24064.8	23219.9	23083.5	21209.9	21906.9
213	4963.42	16294.2	14222.7	15428	7239.98	12668.7	15551.9	15893.3	6207.94	7776.8	15948	17269.7	17388.9	6011.59	17370	18714.2	17004.7	11663.7	13211.7	6904.67	8017.15	16700.9	17375.6	18767.5	8948.38	16640.5	14262.5	15044.9	16637.3	21233.1	15824.8	19674	16410.7	7830.89	7094.98	16669.9	19194.1	13304.8	17311.1	19600.3	17858.7	15618	16313.4	15276.8	15783.8	7141.16	12258	14775.6	10506.7
214	8485.26	12149.7	13109.6	12889.8	11174.4	15159.9	12995.8	12022.3	10878.8	13260.2	14153.7	10766	12412.8	11935.1	11233.5	13944.6	13791.9	12848.4	11614.1	12166.1	13231	15179.6	13213.5	12727.3	12880.4	13583.2	11838.9	12771.5	11120.5	12844.9	12257	13534.5	12004.8	11947.5	12344.1	10298	13732.5	12804.9	13513.7	13292.6	13419.1	12289.2	10632.6	12902.5	12772.5	12812.1	12569.1	12552.1	11728.5
215	13517.3	13867.5	14230	10364.2	16040.8	13233.8	12858.4	17408.9	14779	10817.5	13686.3	15020.5	13852.8	15686.7	14845.9	16065.6	14477.1	16634.4	12358.2	15269	13042.6	15950.5	12270.8	14043.3	16082.5	16092.8	11678.3	15969.3	12936.4	14077.5	12956.4	15705.2	14560.9	14948.6	15302.7	16858.3	13122.2	15519.6	14362.5	14383.2	13827.2	14398.6	14489.6	12766.9	13982.5	12782	14134.1	14049.8	15401.8
216	27942	35096.8	36767.2	34455.1	38766.9	34971	35718.2	35018.5	33008.9	35285.8	32831.8	35152.4	35496.7	34305.3	38700.1	37332.2	32119.6	38506.4	37147.8	31975.2	33946	34271.9	35695.7	34435.7	36225.5	37467.4	36454.2	40151.9	36322.4	36387.4	33757.3	34680.9	37879.5	35715.2	33101.2	36299.7	34017.2	32798.5	36952.2	34601.8	33987.2	37082.5	39526.7	35340.9	32149.2	36620.9	37287.7	35382.6	35185.5
217	11606.5	13456.4	13120	11894.6	14287.2	12373.9	13228.4	11386	13096.3	9426.93	14122.9	11179.4	13044	11732.7	12165.6	14460.5	11171.5	13594.7	12729.4	13242.8	11913.7	12037.5	12939.5	13229	11227.3	11594.5	12901.8	11960.8	10128.2	11061.5	13532.3	11847.9	11632.6	13564.5	13158.1	12103.5	12774.5	11381.7	13489.5	12126.8	11894.5	14444.8	14359.8	13544.6	13378.9	12348.8	12426.1	11768	11372.5
218	11492.6	10556.1	12576.8	12145.3	12627.4	10811.2	8475.76	12001	13699.9	12846.2	13243.4	11784.6	10085.1	14303.8	12821.2	10554.8	11966.1	13813.5	12809.9	10512.9	11595.4	12558.7	12252.9	12377.2	11474.1	12705.7	11040.9	14152.1	12135.2	11576.4	12595.4	14109.4	10721.8	12174.7	11146.8	11635.3	9991.48	12428.8	12444.3	13640.7	12457.1	13205.4	13322.6	10943.8	11056.9	12296.9	11008.2	12915.7	11050
219	11655	6419.9	6101.45	6529.93	6554.54	7039.29	13205.7	7279.01	12878.2	7208.9	12579.5	13877.7	6548.07	9437.72	11861	12087.9	12021.5	5146.69	5798.32	10917.1	6281.44	9376.71	6153.49	12856.9	14230.2	12073.8	6659.69	9621.36	8960.88	13113.8	10600.1	6710.5	12474.3	12605.9	11212.1	13313.2	11787	13091.8	11584.9	11843	12534.1	12797.7	6072.34	12925.6	13249.8	10064	6444.14	6090.59	11630.6
220	11158.9	11291.3	13142.6	10811.2	12570.5	13039	12523	10198.8	13097.7	11434.7	11920.3	11085.9	10519.6	10965.4	12260.3	12076.8	10323.1	11362	11788	11397.3	10512	12145.5	12593.6	9420.38	11886.3	12377.6	10933.3	10560.3	12852.4	9121.05	10292.6	12672.5	13219.8	9956.65	9954.51	10630.2	11539.5	12990.5	11686	11958.8	14371.1	11301.1	12370.7	13590.8	11499.7	11181.5	11876.5	11329.4	11552
221	3566.31	10808.1	2204.74	12876.4	3251.76	12220.1	5985.84	10664.8	12236.1	2447.74	9376.18	11798.7	2329.78	4556.62	3642.92	2082.04	3047.21	11240.6	2293.1	2648.9	3416.77	5458.75	3000.05	5478.56	3734.4	13794.9	3353.8	5793.45	9986.03	3665.97	3494.37	3766.49	3420.2	2428.99	3143.57	2440.91	2678.58	11176.7	9832.43	3775.42	2732.43	3309.04	3382.87	3204.34	2253.38	5429.23	3836.83	2945.38	3015.49
222	2071.16	3414.69	3891.49	3282.38	3168.12	2527.85	2889.28	2393.53	3428.35	1994.65	3122.66	1961.34	2609.14	2784.47	5770	3205.07	2851.87	4263.92	1985.64	2548.51	3475	2840.17	3265.89	1851.1	2900.36	2036.71	2459.9	3227.53	2757.79	2309.56	3010.11	3101.63	2115.42	2810.67	3858.74	2248.95	3177.11	2876.49	2138.25	3425.71	2382.6	3052.79	2366.76	2871.94	3842.35	2812.96	2850.96	3147.48	3116.05
223	1906.23	2144.62	4170.82	2519.38	3310.62	3140.57	3099.98	3148.91	2214.75	1988.81	3332.87	3205.36	3111.08	3297.93	2744.77	2333.29	3673.47	2239.33	4247.44	2984.78	3520.62	3229.56	3277.2	3144.25	3087.07	2623.09	3393.94	4449.75	4128.24	3692.24	3442.71	3932.91	2280.34	3580.94	3307.58	2918.47	2857.06	3100.93	3584.94	5082.39	2199.38	1352.23	2468.86	2336.19	2894.91	3051.18	3605.69	3222.96	3529.14
224	5133.59	4474.92	3900.27	3429.68	3541.19	3974.94	3701.89	5300.59	3885.47	3395.42	3438.1	4514.87	5405.03	5257.58	3479.12	4574.93	4470.14	3420.15	3884.31	4391.96	4154.63	5551.98	3834.83	5471.42	5689.98	6107.31	3314.58	3283.79	5228.16	2885.31	4479.33	3900.77	2930.91	3434.38	4460.56	5143.66	3736.53	5584.6	3034.75	2795.03	5732.01	4514.85	2886.96	3207.35	4311.74	4745.85	4069.11	3154.47	4437.3
225	5614.39	6182.33	6483.61	6329.05	5507.49	5838.45	5115.3	5869.8	6060.66	6635.43	6400.92	5819.68	5726.68	6197.84	5609.63	7108.88	6328.08	5983.3	6487.83	5349.04	6089.52	5871.02	5257.52	7511.74	6034.29	8164.52	6569.28	6225.93	5382.5	6270.5	5830.61	6581.44	5210.29	6234.06	6300.03	6089.43	6335.24	5166.52	6194.82	7116.63	5010.71	4764.87	6350.05	6562.73	5716.65	6965.07	5076.63	6686.01	6036.91
226	8026.06	7964.6	6825.81	6804.17	6872.41	7626.79	7033.97	7798.46	8647.24	7889.03	7450.68	8388.5	6786.4	8103.41	5996.65	8396.93	7808.84	8529.27	7470.79	7431.49	7340.21	6921.17	6219.69	6081.33	6982.9	7304.58	6458.4	6411.02	7227.96	5747.54	9143.17	7073.92	5507.09	6910.09	6728.29	7917.66	6818.03	6373.24	6703.89	8046.65	6447.75	6765.8	8359.23	7760.77	6111.07	9825.51	7502.27	9413.82	8337.4
[truncated: 149 more columns]

## Sheet: annotation, f=0.06
f = 0.06 mmol/g/h
id	name	formula	mz	mod	score	rank	mzDelta	ion	TIC correl	average int
C00479	Propanal	C3H6O	57.0343	-H(+)	100	1	0.00026632	1	-0.16778	1671.36
C00033	Acetate	C2H4O2	59.013	-H(+)	100	0	0.000846926	2	0.128293	1853.19
C00266	Glycolaldehyde	C2H4O2	59.013	-H(+)	100	0	0.000846926	2	0.128293	1853.19
C00546	Methylglyoxal	C3H4O2	71.0137	-H(+)	100	1	0.000140114	3	0.053493	888.258
C00163	Propionate (n-C3:0)	C3H6O2	73.0291	-H(+)	100	-2	0.00035213	4	0.0713419	861.065
C00424	L-Lactaldehyde	C3H6O2	73.0291	-H(+)	100	-2	0.00035213	4	0.0713419	861.065
C00937	D-Lactaldehyde	C3H6O2	73.0291	-H(+)	100	-2	0.00035213	4	0.0713419	861.065
C05235	Acetol	C3H6O2	73.0291	-H(+)	100	-2	0.00035213	4	0.0713419	861.065
C00094	Sulfite	H2O3S	80.9628	-H(+)	70	1	0.00238188	5	-0.100545	2740.3
C00094	Sulfite	H2O3S	80.9689	-H(+)	45	1	-0.00371272	6	0.183723	1096.47
C00041	L-Alanine	C3H7NO2	88.0405	-H(+)	100	-2	-0.000136117	7	0.537823	2512.16
C00099	beta-Alanine	C3H7NO2	88.0405	-H(+)	100	-2	-0.000136117	7	0.537823	2512.16
C00133	D-Alanine	C3H7NO2	88.0405	-H(+)	100	-2	-0.000136117	7	0.537823	2512.16
C00213	Sarcosine	C3H7NO2	88.0405	-H(+)	100	-2	-0.000136117	7	0.537823	2512.16
C00184	Dihydroxyacetone	C3H6O3	89.0244	-H(+)	100	-2	1.29644e-05	8	-0.292975	5646.42
C00186	L-Lactate	C3H6O3	89.0244	-H(+)	100	-2	1.29644e-05	8	-0.292975	5646.42
C00256	D-Lactate	C3H6O3	89.0244	-H(+)	100	-2	1.29644e-05	8	-0.292975	5646.42
C00577	D-Glyceraldehyde	C3H6O3	89.0244	-H(+)	100	-2	1.29644e-05	8	-0.292975	5646.42
methanesulfonate	methanesulfonate	CH4O3S	94.9806	-H(+)	100	1	0.0002739	9	-0.264005	435122
C00009	Phosphate	H3O4P	96.9692	-H(+)	100	1	0.000390495	10	0.580267	2.01281e+06
C00109	2-Oxobutanoate	C4H6O3	101.024	-H(+)	100	-1	8.18196e-05	11	-0.16453	898.269
C00164	Acetoacetate	C4H6O3	101.024	-H(+)	100	-1	8.18196e-05	11	-0.16453	898.269
C00232	Succinic semialdehyde	C4H6O3	101.024	-H(+)	100	-1	8.18196e-05	11	-0.16453	898.269
C00530	Hydroquinone	C6H6O2	109.03	-H(+)	100	1	-7.92142e-05	12	0.588719	1442.06
C00380	Cytosine	C4H5N3O	110.036	-H(+)	100	1	0.000293946	13	-0.0420754	1700.61
C00106	Uracil	C4H4N2O2	111.02	-H(+)	100	1	-8.75889e-05	14	0.69378	55839.4
C03912	1-Pyrroline-5-carboxylate	C5H7NO2	112.04	-H(+)	100	1	0.0002919	15	0.188245	873.532
4-hydroxy-5-methyl-3(2H)-furanone	4-hydroxy-5-methyl-3(2H)-furanone	C5H6O3	113.024	-H(+)	100	0	-2.48266e-05	16	-0.00483937	2009.83
C00596	2-Oxopent-4-enoate	C5H6O3	113.024	-H(+)	100	0	-2.48266e-05	16	-0.00483937	2009.83
C00122	Fumarate	C4H4O4	115.004	-H(+)	100	1	1.20199e-05	17	0.0276148	909.017
C00141	3-Methyl-2-oxobutanoate	C5H8O3	115.04	-H(+)	100	1	-5.12143e-05	18	0.145745	1059.49
C01585	Hexanoate (n-C6:0)	C6H12O2	115.076	-H(+)	100	1	9.08865e-05	19	0.117813	1792.73
C00463	Indole	C8H7N	116.051	-H(+)	100	1	4.99749e-05	20	0.802836	1543.13
C00183	L-Valine	C5H11NO2	116.072	-H(+)	100	0	0.000145777	21	0.642696	3756.41
C00719	Glycine betaine	C5H11NO2	116.072	-H(+)	100	0	0.000145777	21	0.642696	3756.41
C00042	Succinate	C4H6O4	117.019	-H(+)	100	1	9.34275e-05	22	-0.18339	1698.68
C00957	Mercaptopyruvate	C3H4O3S	118.978	-H(+)	61	1	0.00273727	23	0.229411	3445.63
C00153	Nicotinamide	C6H6N2O	121.04	-H(+)	100	1	0.000371041	24	-0.0844369	1080.3
C00253	Nicotinate	C6H5NO2	122.025	-H(+)	100	1	-2.89374e-05	25	-0.14523	1302.15
4-Hydroxy-benzyl alcohol	4-Hydroxy-benzyl alcohol	C7H8O2	123.046	-H(+)	100	1	-0.000894022	26	-0.485178	1839.17
C00245	Taurine	C2H7NO3S	124.007	-H(+)	100	1	0.000168218	27	-0.0967002	1104.49
C00178	Thymine	C5H6N2O2	125.035	-H(+)	100	1	0.000208387	28	0.825371	6245.93
C00233	4-Methyl-2-oxopentanoate	C6H10O3	129.056	-H(+)	100	0	-3.73507e-05	29	0.472903	3752.02
C00671	(S)-3-Methyl-2-oxopentanoate	C6H10O3	129.056	-H(+)	100	0	-3.73507e-05	29	0.472903	3752.02
C00430	5-Amino-4-oxopentanoate	C5H9NO3	130.051	-H(+)	100	-1	-8.61054e-05	30	0.667464	2413.76
C01165	L-Glutamate 5-semialdehyde	C5H9NO3	130.051	-H(+)	100	-1	-8.61054e-05	30	0.667464	2413.76
C03741	L-Glutamate 1-semialdehyde	C5H9NO3	130.051	-H(+)	100	-1	-8.61054e-05	30	0.667464	2413.76
C00123	L-Leucine	C6H13NO2	130.087	-H(+)	100	0	2.28808e-05	31	0.548846	13142.9
C00407	L-Isoleucine	C6H13NO2	130.087	-H(+)	100	0	2.28808e-05	31	0.548846	13142.9
C03589	4-Hydroxy-2-oxopentanoate	C5H8O4	131.035	-H(+)	100	-1	0.000136883	32	-0.0781987	1479.38
C06010	(S)-2-Acetolactate	C5H8O4	131.035	-H(+)	100	-1	0.000136883	32	-0.0781987	1479.38
C11838	4,5-dihydroxy-2,3-pentanedione	C5H8O4	131.035	-H(+)	100	-1	0.000136883	32	-0.0781987	1479.38
C00049	L-Aspartate	C4H7NO4	132.03	-H(+)	100	1	-4.4605e-05	33	0.495958	6448.88
C00149	L-Malate	C4H6O5	133.014	-H(+)	100	0	-0.000185711	34	-0.128345	2281.96
C00497	D-Malate	C4H6O5	133.014	-H(+)	100	0	-0.000185711	34	-0.128345	2281.96
5'-deoxyribose	5'-deoxyribose	C5H10O4	133.05	-H(+)	100	-1	0.000154161	35	0.756225	7254.9
C04272	(R)-2,3-Dihydroxy-3-methylbutanoate	C5H10O4	133.05	-H(+)	100	-1	0.000154161	35	0.756225	7254.9
C06257	1-deoxy-D-xylulose	C5H10O4	133.05	-H(+)	100	-1	0.000154161	35	0.756225	7254.9
C00147	Adenine	C5H5N5	134.047	-H(+)	100	0	9.96709e-05	36	-0.181173	34588.1
C06056	4-Hydroxy-L-threonine	C4H9NO4	134.047	-H(+)	100	0	-0.00123793	36	-0.181173	34588.1
C00262	Hypoxanthine	C5H4N4O	135.032	-H(+)	100	1	-0.000331654	37	0.753037	8111.3
C03765	4-Hydroxyphenylacetaldehyde	C8H8O2	135.045	-H(+)	100	0	-5.85398e-06	38	-0.076768	3491.26
C07086	Phenylacetic acid	C8H8O2	135.045	-H(+)	100	0	-5.85398e-06	38	-0.076768	3491.26
C00108	Anthranilate	C7H7NO2	136.04	-H(+)	100	0	0.000761134	39	-0.0011656	997.414
C00568	4-Aminobenzoate	C7H7NO2	136.04	-H(+)	100	0	0.000761134	39	-0.0011656	997.414
C00156	4-Hydroxybenzoate	C7H6O3	137.027	-H(+)	56	2	-0.00296112	40	-0.28783	359376
butanesulfonate	butanesulfonate	C4H10O3S	137.027	-H(+)	100	1	0.000409577	40	-0.28783	359376
C06423	octanoate (n-C8:0)	C8H16O2	143.108	-H(+)	100	1	8.28625e-05	41	0.242003	2943.24
gamma-butyrobetaine	gamma-butyrobetaine	C7H15NO2	144.103	-H(+)	100	1	-0.000418409	42	0.730166	2412.55
C00966	2-Dehydropantoate	C6H10O4	145.05	-H(+)	100	0	0.000495146	43	0.132738	1672.97
C06006	(S)-2-Aceto-2-hydroxybutanoate	C6H10O4	145.05	-H(+)	100	0	0.000495146	43	0.132738	1672.97
C00064	L-Glutamine	C5H10N2O3	145.062	-H(+)	100	1	-0.000566423	44	-0.0139778	568.093
C00047	L-Lysine	C6H14N2O2	145.098	-H(+)	100	1	-0.00012717	45	-0.095377	3070.61
C00025	L-Glutamate	C5H9NO4	146.047	-H(+)	100	-1	-0.000844968	46	0.0324671	1936.54
C00217	D-Glutamate	C5H9NO4	146.047	-H(+)	100	-1	-0.000844968	46	0.0324671	1936.54
C00979	O-Acetyl-L-serine	C5H9NO4	146.047	-H(+)	100	-1	-0.000844968	46	0.0324671	1936.54
C00522	(R)-Pantoate	C6H12O4	147.066	-H(+)	100	0	-0.000220429	47	0.683229	3808.74
C06007	(R)-2,3-Dihydroxy-3-methylpentanoate	C6H12O4	147.066	-H(+)	100	0	-0.000220429	47	0.683229	3808.74
C00242	Guanine	C5H5N5O	150.042	-H(+)	100	1	3.79648e-05	48	0.776603	3820.91
C00385	Xanthine	C5H4N4O2	151.026	-H(+)	100	1	-0.000123955	49	0.748715	38534.7
C00196	2,3-Dihydroxybenzoate	C7H6O4	153.021	-H(+)	100	1	-0.00117862	50	0.619878	1926.3
C00135	L-Histidine	C6H9N3O2	154.062	-H(+)	100	1	-6.62603e-05	51	-0.113663	2409.71
C00295	Orotate	C5H4N2O4	155.01	-H(+)	100	1	-0.000222767	52	0.67616	10743.9
C00337	(S)-Dihydroorotate	C5H6N2O4	157.027	-H(+)	100	1	-0.00109481	53	0.583779	2157.05
C02631	2-Isopropylmaleate	C7H10O4	157.051	-H(+)	100	1	-0.000278549	54	0.0417082	1038.68
C00993	D-Alanyl-D-alanine	C6H12N2O3	159.078	-H(+)	100	1	-8.59488e-05	55	0.543796	1982.62
C00182	glycogen	C6H10O5	161.045	-H(+)	100	0	0.000105921	56	0.068169	1875.03
branching glycogen	branching glycogen	C6H10O5	161.045	-H(+)	100	0	0.000105921	56	0.068169	1875.03
3-hydroxycinnamic acid	3-hydroxycinnamic acid	C9H8O3	163.04	-H(+)	100	0	0.000254193	57	0.60457	1879.04
C00166	Phenylpyruvate	C9H8O3	163.04	-H(+)	100	0	0.000254193	57	0.60457	1879.04
C00079	L-Phenylalanine	C9H11NO2	164.072	-H(+)	100	1	-0.000118548	58	0.25756	3435.91
3-(3-hydroxy-phenyl)propionate	3-(3-hydroxy-phenyl)propionate	C9H10O3	165.056	-H(+)	100	1	0.000109846	59	0.573547	1819.2
C03722	Quinolinate	C7H5NO4	166.017	-H(+)	67	1	-0.00247937	60	-0.109887	1504.03
C00250	Pyridoxal	C8H9NO3	166.051	-H(+)	100	1	8.05494e-05	61	0.127813	1337.45
C00074	Phosphoenolpyruvate	C3H5O6P	166.975	-H(+)	100	1	-0.00017487	62	0.0634863	864.124
C00111	Dihydroxyacetone phosphate	C3H7O6P	168.989	-H(+)	100	0	0.00132051	63	0.0102643	1357.14
C00661	Glyceraldehyde 3-phosphate	C3H7O6P	168.989	-H(+)	100	0	0.00132051	63	0.0102643	1357.14
C01571	Decanoate (n-C10:0)	C10H20O2	171.139	-H(+)	100	1	0.000195794	64	-0.108919	5957.11
C00062	L-Arginine	C6H14N4O2	173.105	-H(+)	100	1	-0.000125303	65	-0.154554	701.732
C00438	N-Carbamoyl-L-aspartate	C5H8N2O5	175.037	-H(+)	100	1	-0.000500568	66	0.56423	6415.36
C02504	3-Carboxy-3-hydroxy-4-methylpentanoate	C7H12O5	175.062	-H(+)	100	0	-0.000320551	67	0.723469	4823.34
C04411	3-Carboxy-2-hydroxy-4-methylpentanoate	C7H12O5	175.062	-H(+)	100	0	-0.000320551	67	0.723469	4823.34
C00013	Diphosphate	H4O7P2	176.939	-H(+)	60	1	-0.00277187	68	0.478055	56919.7
C06332	N-Acetylanthranilate	C9H9NO3	178.051	-H(+)	100	1	-7.48191e-05	69	0.448701	1729.04
C00031	D-Glucose	C6H12O6	179.056	-H(+)	100	-5	-0.000138963	70	0.0957687	969.77
C00095	D-Fructose	C6H12O6	179.056	-H(+)	100	-5	-0.000138963	70	0.0957687	969.77
C00124	D-Galactose	C6H12O6	179.056	-H(+)	100	-5	-0.000138963	70	0.0957687	969.77
C00137	myo-Inositol	C6H12O6	179.056	-H(+)	100	-5	-0.000138963	70	0.0957687	969.77
C00159	D-Mannose	C6H12O6	179.056	-H(+)	100	-5	-0.000138963	70	0.0957687	969.77
C01487	D-Allose	C6H12O6	179.056	-H(+)	100	-5	-0.000138963	70	0.0957687	969.77
C01582	beta D-Galactose	C6H12O6	179.056	-H(+)	100	-5	-0.000138963	70	0.0957687	969.77
C00082	L-Tyrosine	C9H11NO3	180.067	-H(+)	100	1	-0.000549027	71	0.227302	1944.8
C04044	3-(2,3-Dihydroxyphenyl)propanoate	C9H10O4	181.051	-H(+)	100	0	-0.000758249	72	0.50391	817.596
cis-3-(3-carboxyethenyl)-3,5-cyclohexadiene-1,2-diol	cis-3-(3-carboxyethenyl)-3,5-cyclohexadiene-1,2-diol	C9H10O4	181.051	-H(+)	100	0	-0.000758249	72	0.50391	817.596
C00392	D-Mannitol	C6H14O6	181.071	-H(+)	100	-1	0.00118974	73	-0.222336	2492.59
C00794	D-Sorbitol	C6H14O6	181.071	-H(+)	100	-1	0.00118974	73	-0.222336	2492.59
C01697	Galactitol	C6H14O6	181.071	-H(+)	100	-1	0.00118974	73	-0.222336	2492.59
3,4-dihydroxy-2-butanone 4-phosphate	3,4-dihydroxy-2-butanone 4-phosphate	C4H9O6P	183.008	-H(+)	92	1	-0.00181171	74	-0.227068	1841.82
C00197	3-Phospho-D-glycerate	C3H7O7P	184.986	-H(+)	100	0	-0.00060581	75	0.184424	1739.51
C00631	D-Glycerate 2-phosphate	C3H7O7P	184.986	-H(+)	100	0	-0.00060581	75	0.184424	1739.51
C01092	8-Amino-7-oxononanoate	C9H17NO3	186.114	-H(+)	100	1	-0.000462435	76	0.478235	1833.12
C00624	N-Acetyl-L-glutamate	C7H11NO5	188.057	-H(+)	100	1	-0.000467736	77	0.657229	3235.05
C00158	Citrate	C6H8O7	191.02	-H(+)	100	-3	0.000209607	78	-0.405312	24911.3
C00311	Isocitrate	C6H8O7	191.02	-H(+)	100	-3	0.000209607	78	-0.405312	24911.3
C00679	5-Dehydro-4-deoxy-D-glucarate	C6H8O7	191.02	-H(+)	100	-3	0.000209607	78	-0.405312	24911.3
C02780	2,5-diketo-D-gluconate	C6H8O7	191.02	-H(+)	100	-3	0.000209607	78	-0.405312	24911.3
C05409	2,3-Dioxo-L-gulonate	C6H8O7	191.02	-H(+)	100	-3	0.000209607	78	-0.405312	24911.3
C00257	D-Gluconate	C6H12O7	195.051	-H(+)	100	-4	-0.000181439	79	0.609533	1634.33
C00514	D-Mannonate	C6H12O7	195.051	-H(+)	100	-4	-0.000181439	79	0.609533	1634.33
C00770	L-Idonate	C6H12O7	195.051	-H(+)	100	-4	-0.000181439	79	0.609533	1634.33
C00817	D-Altronate	C6H12O7	195.051	-H(+)	100	-4	-0.000181439	79	0.609533	1634.33
C00880	D-Galactonate	C6H12O7	195.051	-H(+)	100	-4	-0.000181439	79	0.609533	1634.33
L-Galactonate	L-Galactonate	C6H12O7	195.051	-H(+)	100	-4	-0.000181439	79	0.609533	1634.33
C02679	Dodecanoate (n-C12:0)	C12H24O2	199.17	-H(+)	100	1	0.000184283	80	-0.0675622	20599.6
C02225	2-Methylcitrate	C7H10O7	205.035	-H(+)	100	0	0.000172862	81	-0.31744	1068.7
C04593	methylisocitrate	C7H10O7	205.035	-H(+)	100	0	0.000172862	81	-0.31744	1068.7
C00672	2-Deoxy-D-ribose 1-phosphate	C5H11O7P	213.012	-H(+)	33	-1	0.00498713	82	-0.0615095	6643.34
C00673	2-Deoxy-D-ribose 5-phosphate	C5H11O7P	213.012	-H(+)	33	-1	0.00498713	82	-0.0615095	6643.34
C11437	1-deoxy-D-xylulose 5-phosphate	C5H11O7P	213.012	-H(+)	33	-1	0.00498713	82	-0.0615095	6643.34
C06055	O-Phospho-4-hydroxy-L-threonine	C4H10NO7P	214.011	-H(+)	100	1	0.00109562	83	-0.0371059	968.784
C11434	2-C-methyl-D-erythritol 4-phosphate	C5H13O7P	215.034	-H(+)	100	1	-0.00110232	84	0.401288	782.92
C00864	(R)-Pantothenate	C9H17NO5	218.104	-H(+)	100	1	-0.000136013	85	0.373982	10098.7
C02291	L-Cystathionine	C7H14N2O4S	221.06	-H(+)	100	1	0.000166726	86	-0.382	997.95
C04327	4-Methyl-5-(2-phosphoethyl)-thiazole	C6H10NO4PS	221.998	-H(+)	93	1	0.00178867	87	-0.47391	4296.67
C11355	4-amino-4-deoxychorismate	C10H11NO5	224.059	-H(+)	56	1	-0.00296245	88	-0.123166	1005.25
tetradecenoate (n-C14:1)	tetradecenoate (n-C14:1)	C14H26O2	225.186	-H(+)	100	1	0.000148677	89	0.352395	5047.72
C06424	tetradecanoate (n-C14:0)	C14H28O2	227.201	-H(+)	100	1	0.00021504	90	-0.210827	141603
C05932	N2-Succinyl-L-glutamate 5-semialdehyde	C9H13NO6	230.068	-H(+)	100	1	-0.00100858	91	0.0427114	1104.97
2,3-dihydroxybenzoylserine	2,3-dihydroxybenzoylserine	C10H11NO6	240.051	-H(+)	100	1	-8.15323e-05	92	0.402046	4886.92
C00669	gamma-L-Glutamyl-L-cysteine	C8H14N2O5S	249.058	-H(+)	61	1	-0.00272937	93	-0.207294	850.077
Hexadecenoate (n-C16:1)	Hexadecenoate (n-C16:1)	C16H30O2	253.217	-H(+)	100	1	0.000469565	94	0.0239445	16929.9
C00249	Hexadecanoate (n-C16:0)	C16H32O2	255.233	-H(+)	100	1	0.000141317	95	-0.237921	4.67247e+06
Allulose 6-phosphate	Allulose 6-phosphate	C6H13O9P	259.023	-H(+)	100	-9	-0.000698644	96	0.266964	1035.44
C00085	D-Fructose 6-phosphate	C6H13O9P	259.023	-H(+)	100	-9	-0.000698644	96	0.266964	1035.44
C00092	D-Glucose 6-phosphate	C6H13O9P	259.023	-H(+)	100	-9	-0.000698644	96	0.266964	1035.44
C00103	D-Glucose 1-phosphate	C6H13O9P	259.023	-H(+)	100	-9	-0.000698644	96	0.266964	1035.44
C00275	D-Mannose 6-phosphate	C6H13O9P	259.023	-H(+)	100	-9	-0.000698644	96	0.266964	1035.44
C00446	alpha-D-Galactose 1-phosphate	C6H13O9P	259.023	-H(+)	100	-9	-0.000698644	96	0.266964	1035.44
C01097	D-Tagatose 6-phosphate	C6H13O9P	259.023	-H(+)	100	-9	-0.000698644	96	0.266964	1035.44
C01177	1D-myo-Inositol 1-phosphate	C6H13O9P	259.023	-H(+)	100	-9	-0.000698644	96	0.266964	1035.44
C02962	D-Allose 6-phosphate	C6H13O9P	259.023	-H(+)	100	-9	-0.000698644	96	0.266964	1035.44
C02976	D-Fructose 1-phosphate	C6H13O9P	259.023	-H(+)	100	-9	-0.000698644	96	0.266964	1035.44
C03812	D-Mannose 1-phosphate	C6H13O9P	259.023	-H(+)	100	-9	-0.000698644	96	0.266964	1035.44
C00644	D-Mannitol 1-phosphate	C6H15O9P	261.043	-H(+)	34	-1	-0.00486374	97	-0.485344	9729.3
C01096	D-Sorbitol 6-phosphate	C6H15O9P	261.043	-H(+)	34	-1	-0.00486374	97	-0.485344	9729.3
C06311	Galactitol 1-phosphate	C6H15O9P	261.043	-H(+)	34	-1	-0.00486374	97	-0.485344	9729.3
1,6-anhydrous-N-Acetylmuramate	1,6-anhydrous-N-Acetylmuramate	C11H17NO7	274.094	-H(+)	100	1	-0.000412901	98	0.482654	1148.36
octadecenoate (n-C18:1)	octadecenoate (n-C18:1)	C18H34O2	281.248	-H(+)	100	1	0.000595369	99	-0.124308	73411.7
C01530	octadecanoate (n-C18:0)	C18H36O2	283.264	-H(+)	100	1	0.000148494	100	-0.205454	9.57059e+06
C00051	Reduced glutathione	C10H17N3O6S	306.076	-H(+)	100	1	0.000377107	101	-0.131157	16343.2
C01269	5-O-(1-Carboxyvinyl)-3-phosphoshikimate	C10H13O10P	323.022	-H(+)	38	1	-0.00440584	102	-0.19349	2122.31
C00575	cAMP	C10H12N5O6P	328.045	-H(+)	100	0	0.000299764	103	0.428371	19119.4
C02353	2',3'-Cyclic AMP	C10H12N5O6P	328.045	-H(+)	100	0	0.000299764	103	0.428371	19119.4
C00020	AMP	C10H14N5O7P	346.055	-H(+)	100	-1	0.000987183	104	0.170861	1740.5
C00362	dGMP	C10H14N5O7P	346.055	-H(+)	100	-1	0.000987183	104	0.170861	1740.5
C01367	3'-AMP	C10H14N5O7P	346.055	-H(+)	100	-1	0.000987183	104	0.170861	1740.5
C01134	Pantetheine 4'-phosphate	C11H23N2O7PS	357.087	-H(+)	100	1	0.00161589	105	0.226407	994.16
C04778	N1-(5-Phospho-alpha-D-ribosyl)-5,6-dimethylbenzimidazole	C14H19N2O7P	357.087	-H(+)	95	2	-0.00175481	105	0.226407	994.16
C00681	1-tetradec-7-enoyl-sn-glycerol 3-phosphate	C17H33O7P	379.19	-H(+)	100	0	-0.00127465	106	-0.312269	1038.66
C03974	2-tetradec-7-enoyl-sn-glycerol 3-phosphate	C17H33O7P	379.19	-H(+)	100	0	-0.00127465	106	-0.312269	1038.66
1-hexadec-9-enoyl-sn-glycerol 3-phosphate	1-hexadec-9-enoyl-sn-glycerol 3-phosphate	C19H37O7P	407.221	-H(+)	100	0	-0.000847685	107	-0.381327	1566.44
C03974	2-hexadec-9-enoyl-sn-glycerol 3-phosphate	C19H37O7P	407.221	-H(+)	100	0	-0.000847685	107	-0.381327	1566.44
C05730	Glutathionylspermidine	C17H34N6O5S	433.222	-H(+)	91	1	0.00184143	108	-0.260358	4444.74
C04438	1-Acyl-sn-glycero-3-phosphoethanolamine (n-C18:1)	C23H46NO7P	478.292	-H(+)	76	0	0.00220479	109	0.302366	1859.66
C05973	2-Acyl-sn-glycero-3-phosphoethanolamine (n-C18:1)	C23H46NO7P	478.292	-H(+)	76	0	0.00220479	109	0.302366	1859.66
C00075	UTP	C9H15N2O15P3	482.962	-H(+)	100	1	-0.00102435	110	-0.452239	2947.91
C03319	dTDP-L-rhamnose	C16H26N2O15P2	547.069	-H(+)	57	1	0.00433383	111	0.386267	1202.83
1,6-anhydrous-N-Acetylmuramyl-tripeptide	1,6-anhydrous-N-Acetylmuramyl-tripeptide	C26H41N5O14	646.258	-H(+)	100	1	-0.000234649	112		868.402
Enterochelin	Enterochelin	C30H27N3O15	668.135	-H(+)	81	1	0.00205078	113	0.644494	4408.94
C00350	phosphatidylethanolamine (dihexadec-9enoyl, n-C16:1)	C37H70NO8P	686.472	-H(+)	46	1	0.00419443	114	-0.00519816	10933
cyclopropane phosphatidylethanolamine (dihexadec-9,10-cyclo-anoyl, n-C16:0 cyclo)	cyclopropane phosphatidylethanolamine (dihexadec-9,10-cyclo-anoyl, n-C16:0 cyclo)	C39H74NO8P	714.505	-H(+)	79	1	0.00295045	115	-0.0728671	181951
C00390	Ubiquinol-8	C49H76O4	727.562	-H(+)	58	1	0.00546688	116	0.0425782	863.566
C02737	phosphatidylserine (dihexadec-9-enoyl, n-C16:1)	C38H70NO10P	730.467	-H(+)	100	1	-0.000661374	117	-0.279009	1025.45
C02737	phosphatidylserine (dihexadecanoyl, n-C16:0)	C38H74NO10P	734.502	-H(+)	60	1	-0.00401281	118	-0.0326612	3296.25
C00350	phosphatidylethanolamine (dioctadec-11-enoyl, n-C18:1)	C41H78NO8P	742.535	-H(+)	68	1	0.0037939	119	-0.0128138	93228.6
cyclopropane phosphatidylglycerol (dihexadec-9,10-cyclo-anoyl, n-C16:0 cyclo)	cyclopropane phosphatidylglycerol (dihexadec-9,10-cyclo-anoyl, n-C16:0 cyclo)	C40H75O10P	745.499	-H(+)	82	1	0.00361142	120	-0.0635763	42200.6
C00344	Phosphatidylglycerol (dioctadec-11-enoyl, n-C18:1)	C42H79O10P	773.53	-H(+)	84	1	0.00346178	121	-0.0309087	48305.3
C00016	Flavin adenine dinucleotide oxidized	C27H33N9O15P2	784.175	-H(+)	39	1	-0.0254261	122		809.221
Maltopentaose	Maltopentaose	C30H52O26	827.268	-H(+)	100	1	-0.000236832	123	0.0716341	843.008
C00348	Undecaprenyl phosphate	C55H91O4P	845.646	-H(+)	44	1	0.011746	124	0.553598	3298.65
C03892	Phosphatidylglycerophosphate (dioctadecanoyl, n-C18:0)	C42H84O13P2	857.548	-H(+)	33	1	-0.0166948	125	-0.382343	633.402
C03543	Undecaprenyl diphosphate	C55H92O7P2	925.633	-H(+)	36	1	-0.00857941	126	0.561888	4299.13
C00269	CDP-1,2-dihexadecanoylglycerol	C44H81N3O15P2	952.502	-H(+)	80	1	0.00513081	127	-0.105046	1011.17

## Sheet: ionData, f=0.06
f = 0.06 mmol/g/h
	time (seconds)
ion	0	15	30	45	60	75	90	105	120	135	150	165	180	195	210	225	240	255	270	285	300	315	330	345	360	375	390	405	420	435	450	465	480	495	510	525	540	555	570	585	600	615	630	645	660	675	690	705	720
1	2212.04	1517.44	1588.26	2015.4	1440.26	1622.95	1801.69	1610.63	1336.11	1505.45	1511.34	1922.1	1906.51	2495.67	1316.81	1568.4	1480.16	1565.18	1656.27	1478.02	1769.6	1654.65	1806.08	1324.38	1803.65	1277.36	1330.38	1513.14	1787.31	2020.9	2388.07	1218.97	1996.47	1359.07	1870.14	1615.66	1645.83	1558.48	1468.03	1698.9	1915.68	2104.03	1863.57	1787.75	1569.8	1692.08	2039.93	1603.16	1721.88
2	1657.11	2007.52	1767.72	1626.52	1882.51	1929.75	1842.82	2459.23	1255.35	1679.18	1935.92	1807.91	1611.45	1654.17	1618.93	2058.91	2032.03	1726.54	1615.54	1922.39	2058.67	2225.18	2449.05	1514.94	1631.82	1490.85	1680.39	1755.59	1599.56	1792.63	1568.04	2278.1	1415.8	1866.79	1968.07	1804.13	1961.92	2025.18	1710.03	1322.21	2076.82	1716.54	1686.45	1655.08	2196.92	2048.41	1932.33	1868.88	1568.49
3	1345.77	1087.29	619.691	709.948	1087.53	1520.78	625.73	829.198	1067.92	848.062	1204.34	819.896	690.604	796.355	453.872	1072.75	886.005	822.695	950.417	807.384	599.861	609.872	697.464	1381.81	816.461	1194.09	1274.21	788.938	896.461	849.899	1309.64	898.54	846.671	913.421	658.59	753.156	842.257	1163.41	742.94	592.304	981.753	833.191	268.418	695.874	633.017	461.74	843.458	1373.95	1452.97
4	851.269	1083.57	766.773	967.042	867.497	1373.12	921.726	513.657	1105.2	235.73	848.963	739.945	673.19	686.271	750.249	1295.05	920.172	643.317	1054.54	984.705	1168.23	698.057	1415	718.707	1198.74	795.752	859.978	447.032	1050.54	1460.62	945.879	1307.91	1296.27	847.487	1067.56	538.075	740.845	578.84	634.467	1006.4	771.371	775.358	1174.6	524.495	1580.93	671.449	1169.66	1311.27	710.104
5	2525.65	2832.24	2352.48	2873	2872.55	2185.01	2642.61	2414.24	2594.41	2683.88	2279.38	2904.6	2849.49	3299.68	2821.04	2191.84	2667.97	2838.69	2338.98	2153.22	3567.74	2408.57	2490.74	2637.67	2716.86	2685.76	2267.16	2167.26	2589.23	2305.5	2595.51	2918.86	2731.47	2538.76	2874.04	2514.56	2839.01	3012.19	2309.92	2870.76	2743.07	2707.55	2856.03	2768.51	2893.51	2683.73	2620.87	2553.44	2479.22
6	1132.27	1378.08	1293.17	1286.9	1267.17	1088.65	999.409	1094.15	965.365	1265.61	1166.34	988.507	1251.58	2030.66	949.69	1142.91	1016.58	1187.14	1016.3	1083.54	1645.79	897.042	908.227	978.339	990.989	1420.57	1082.85	1018.73	960.84	864.089	989.729	1248.05	1080.12	1086.57	1112.54	1065.51	1262.99	1611.3	1018.26	1043.06	1127.25	1396.45	1296.99	1273.41	1239.78	1186.99	1124.59	1382.99	1181.59
7	1864.5	2207.41	2198.26	2951.31	2173.27	1940.26	2102.48	2331.27	2386.64	1769.01	2093.66	2359.92	1980.38	2184.19	2391.53	1660.28	1870.58	2599.99	2247.65	2409.98	2730.1	3343.9	2076.7	2653.77	2479.31	2581.31	2202.57	3022.01	2134.84	2269.6	2590.31	2834.61	1981.59	2505.87	2988.5	2382.77	2499.45	2062.63	2323.28	1849.98	2707.35	2722.76	2417.95	2003.37	2284.11	2536.46	2587.46	2287.54	2187.77
8	5501.68	5824.44	6770.01	6563.1	6512.98	6251.23	6331.86	7582.95	7428.23	6628.86	5778.52	6224.82	6215.76	6596.25	6004.01	6561.19	6377.23	6558.89	6260.99	6164.49	6157.05	6157.79	6676.99	6566.17	6972.67	6211.88	5286.56	6451.21	5370.85	5832.12	6241.6	5640.94	6465.51	6198.18	5921.46	5906.85	5310.44	5600.63	5552.96	5546.81	6240.75	6026.29	5294.44	5565.11	6116.09	5677.52	5941.79	6014.14	5224.83
9	447793	445746	437799	440516	432513	431299	448757	437354	438688	429275	435438	436155	431238	433938	434484	435587	453155	439666	435689	432116	440602	429650	436404	441567	433323	431167	424744	439377	428840	426532	432693	432607	427212	432795	430782	437680	422910	435858	431728	430556	439542	439402	445016	430551	442500	434579	429379	436899	425966
10	1.66288e+06	1.81788e+06	1.69909e+06	1.59691e+06	1.81422e+06	1.92137e+06	1.8297e+06	1908837	1984721	1.6458e+06	1.78324e+06	1.85025e+06	1832020	1.76136e+06	1.93873e+06	1.69949e+06	1.8243e+06	2.03408e+06	1900339	1.76009e+06	1.8098e+06	1.81705e+06	1.67767e+06	1.73665e+06	1.90244e+06	1.84248e+06	1.70768e+06	1.97551e+06	1.78677e+06	1.83174e+06	1.82207e+06	1955270	1808195	1.75429e+06	1940665	1.87504e+06	1.83329e+06	1.8398e+06	1.74924e+06	1.8455e+06	1.95678e+06	1.91832e+06	1861138	1.71895e+06	1.81585e+06	1.75365e+06	1791264	1.62652e+06	1.69822e+06
11	912.225	1192.67	969.757	870.611	935.882	886.187	777.611	943.519	990.04	988.644	848.435	852.907	971.81	964.499	629.517	762.802	835.9	895.325	743.822	1078.74	1254.82	1205.56	862.492	1047.1	750.072	783.654	1090.23	909.67	944.551	798.124	708.248	867.637	826.641	798.492	851.832	825.515	875.72	937.473	1067.23	906.73	1045.1	837.865	741.381	1089.46	817.326	860.123	989.34	881.729	1015.26
12	1337.76	1351.8	1333.66	1240.18	1324.12	1359.57	1167.74	1386.25	1355.11	1243.58	1420.93	1308.46	1076.85	1207.71	1335.25	1258.06	1477.54	1233.63	1342.79	1204.74	1320.68	1607.68	1219.11	1436.91	1530.77	1474.61	1669.43	1232.73	1446.96	1214.3	1318.4	1419.79	1451.32	1419.17	1520.38	1355.95	1360.61	1344.39	1559.78	1581.85	1429.93	1774.07	1479.15	1516.87	1651.24	1821.72	1782.42	1583.71	1476.48
13	621.389	1025.74	740.355	1094.62	1121.4	1682.46	1366.28	1331.63	1572.44	1268.99	1161.68	1619.24	1115.68	1454.49	1435.55	1411.47	1527.62	1705.73	1713.44	1523.82	1567.35	1783.49	1593.38	1691.66	1902.11	1733.82	1683.69	1805.72	1827.28	1701.01	1557.56	1761.79	1728.72	1606.96	1744.68	1794.85	2034.97	1928.9	1842.37	1424.62	1925.02	1582.47	2051.59	1576.32	1568.01	1883.45	2223.57	1682.9	1632.91
14	65875.8	60871.7	59034.1	55592.1	59757.7	57300.9	57984.7	58970.4	57881.5	55271.2	57272.2	54161.4	56534.4	55163.5	55180.7	55007.7	58342.2	59503.2	57610.7	54283.2	55217.6	55726.1	55185.5	56272.2	56906.5	54956.8	54707.9	56691.8	54415.4	56651	57082.1	57614.3	54450.8	55019	58425.9	55697.9	54719.8	55375.4	56301.5	56414.8	57469.1	55344.5	54751.6	54831.4	55413.2	54151.2	54464.5	54362.8	52856.7
15	855.682	934.412	728.14	760.052	919.121	1008.45	936.293	855.765	729.628	1098.18	844.77	1029.71	821.442	816.281	674.07	636.927	1136.86	773.918	848.904	754.138	921.177	792.763	720.02	1111.83	689.182	756.808	889.094	678.963	750.752	814.272	851.217	778.763	922.289	1029.66	843.977	939.773	960.608	840.518	797.494	764.365	769.052	841.775	947.985	691.176	773.683	847.562	835.375	877.723	1036.21
16	1595.96	1731.57	1361.48	1281.11	1388.49	1384.46	1686.2	1471.89	1961.97	1375.65	1611.04	1561.46	1922.82	1781.23	1550.71	1781.66	1881.99	1510.67	1801.52	1575.94	2079.16	2122.72	1643.75	1991.19	1491.64	1855.38	1801.1	2014.47	1743.46	1868.3	2028.5	1435.91	1901.87	2182.36	1904.49	2055.24	1993.62	1942.69	1617.4	1986.71	1897.1	2229.53	1769.83	2057.16	1635.64	1895.85	1915.49	1869.85	1505.81
17	884.794	743.599	784.025	1008.98	981.955	1233.46	1087.01	1035.64	849.317	733.891	975.842	786.922	779.551	731.597	929.91	715.757	1120.7	731.074	651.854	622.915	892.666	828.935	853.974	939.617	1252.45	1016.09	818.908	948.583	998.13	897.713	919.965	1044.62	1144.32	794.836	828.951	853.592	747.766	845.425	899.079	912.214	972.63	1102.68	1142.31	873.009	786.119	864.205	660.536	926.858	777.763
18	1093.66	1000.95	1094.73	1169.08	1003.82	1283.13	1295.95	1176.03	1074.4	956.593	1073.61	840.945	856.743	1376.33	1144.79	1099.65	1242.21	1111.99	864.184	1033.92	905.856	1092.6	1098.87	1254.18	1394.5	1158.75	811.599	1016.04	1112.16	1065.6	1173.52	1289.04	1414.99	1197.44	1204.61	909.531	933.805	944.461	1103.64	1047.8	1276.4	1057.25	1038.93	1084.99	1180.85	1038.07	871.05	923.537	979.718
19	1912.62	1620.5	1950.97	1925.97	1731.65	1937.82	1612.82	1731.56	1897.37	1736.56	1461.23	1729.99	1808.49	1954.68	2033	1430.15	1818.78	1488.03	1665	1714.94	1699.61	1841.35	1785.49	2048.62	1895.26	1761.56	2039.88	1906.72	1678.73	1522.92	1742.21	1618.92	1841.67	1741.16	1489.82	1726.17	1774.93	1959.54	1648.45	1928.91	1709.71	1739.75	1912.47	2025.84	1633.38	1704.22	1693.14	1839.3	1801.37
20	909.198	940.099	1079.03	1284.61	1345.3	1164.41	1060.73	1447.68	1175.48	1020.04	1123.97	1128.9	1060.89	1349.02	1238.65	1035.91	982	1289.96	1289.54	1353.77	913.338	1131.65	1418.21	1509.17	1462.31	1323.64	1361.1	1413.55	1415.05	1135.9	851.872	1439.12	1398.14	1511.96	1137.87	1128.95	1415.77	1468.43	1168.97	1037.27	1173.46	1290.1	1265.31	1251.65	1395.19	1284.04	1111.03	1200.3	1058.96
21	2178.18	2573.68	2567.19	3152.24	2802.54	2642.29	3100.88	2959	3261.26	2856.46	3412.69	3298.61	2873.72	3014.17	3296.22	3426.9	3266.54	3573.86	3727.92	3116.92	3416.06	3096.16	3161.33	3250.26	3042.65	2738.01	2800.16	2915.16	2506.88	2484.76	2841.57	2089.31	2364.67	3139.02	2850.37	2289.65	2517.94	2405.67	2659.62	1914.43	2141.83	2534.14	2696.7	1958.57	2163.13	2571.02	2484.89	2159.85	2577.78
22	2134.43	1761.78	1781.9	1943.25	1521.32	1783.8	1705.44	1825.05	1798.54	1656.61	1957.37	2046.59	1786.96	1539.56	1660.11	1658.02	1678.75	1440.42	1573.32	1555.56	1888.46	1479.71	1762.18	1621.24	1634.37	1710.46	1572.31	1662.97	1889.6	1400.87	1812.4	1727.9	1749.79	1889.74	1984.2	1653.93	1682.88	1818.88	1590.24	1616.2	1787.83	1439.13	1531.2	1938.7	2121.82	1410.56	1922.15	1744.98	1944.15
23	3047.9	3442.98	3611.84	3242.91	3409.27	3564.99	3507.27	3444.34	3290.8	3350.44	3107.21	3573.15	3160.09	3364.01	3861.77	3619.72	3353.68	3672.01	3230.97	3022.76	3679.31	3703.64	3469.72	3714.12	3570.67	3673.48	2986.81	3661.44	3097.47	3681.06	3665.69	4038.76	3416.78	3671.06	3453.63	3729.82	3032.27	3599.36	3211.71	3067.51	3364.43	3113.49	3523.86	3599.43	3353.24	3914.34	3336.09	3812.8	3381.88
24	696.244	560.755	730.534	826.476	815.778	843.541	1113.05	1211.23	901.723	1063.43	845.858	1077.98	849.573	957.256	951.805	1247.15	934.558	1061.6	1084.8	889.379	983.04	992.296	1037.17	946.241	879.567	1147.54	1131.43	896.236	1020.71	990.067	1016.12	996.881	833.203	1277.93	858.68	1051.84	1182.18	1122.14	1103.66	1132.97	1194.54	1157.46	1188.68	1044.52	1142.67	956.314	1043.96	1184.15	1095.85
25	1195.14	1193.66	1459.3	1250.13	1403.73	1330.34	1262.2	884.884	1284.19	1687.04	1196.72	1130.56	930.336	1237.26	1345.26	1076.04	1396.33	1324.23	1324.18	1436.79	1478.08	1258.33	1234.87	1441.4	1269.1	1308.47	1287.74	1163.84	1328.58	1272.52	1158.4	1449.76	1390.03	1178.92	1308.63	1383.54	1205.98	1531.06	1135.96	1343.42	1249.81	1425.26	1477.66	1412.46	1288.88	1445.73	1297.36	1266.15	1277.79
26	2036.25	1738.74	1456.28	1625.48	1408.8	1483.57	1579	1507.07	1730.76	1545.62	1554.92	1700.65	1476.52	1874.65	1728.14	1613.97	1923.41	1710.95	1928.36	1670.59	1916.92	1723.98	1533.1	1856.45	1641.63	1561.64	1574.94	1925.15	1782.24	1780.48	1852.39	1865.61	1517.53	1774.28	1780.88	1798.66	1915.97	2088.85	1671.76	1936.88	2132.55	2006.61	1765.65	2002.85	2070.69	1860.32	1816.3	1958.58	1808.57
27	1053.36	1478.06	1113.28	967.872	1288.1	1036.67	1234.24	1145.36	1098.31	1030.67	1071.06	959.325	1024.59	1239.99	1102.61	1054.84	1276.51	991.093	1225.97	1008.55	881.245	1164.61	1193.3	1466.43	907.409	1005.68	1092.23	1261.03	966.34	1179.39	1155.82	1096.17	1286.32	956.792	1138.79	949.167	1101.33	1158.52	1229.02	1200.02	709.618	1524.64	1202.02	1451.83	1277.01	1159.66	954.652	902.809	934.061
28	4559.78	4635.99	4618.62	5157.68	5186.04	4892.44	5484	5887.79	5514.98	4958.35	5612.52	4841.67	4912.02	5096.15	4797.15	5565.72	5579.15	5495.75	5117.14	5211.55	5537.37	5472.02	5428.09	5466.1	5596.51	5508.79	5312.51	6252.56	5517.37	5348.91	5798.77	5793.27	5958.14	5918.81	5799.13	5340.04	5342.86	6253.95	6217.41	5731.59	5757.31	5603.01	5649.65	5679.15	5986.82	5481.84	5927.24	5669.94	5626.91
29	2897	2598.05	2898.46	2543.85	2649.28	2985.54	3219.86	2851.76	3080.57	2308.29	2794.44	2812.3	2841.39	2916.79	2759.94	3098.53	3075.44	3333.75	2984.47	2643.35	2959.8	3326.58	2884.58	2961.75	2872.8	3608.68	2952.8	3174.19	2792.93	2415.94	3153.76	2923.93	3230.06	2664.93	2631.43	2895.51	2444.59	2772	3009.67	2765.61	3099.86	2805.23	3075.04	2765.4	3088.48	2902.66	2778.68	2846.06	3406.99
30	3061.39	2544.22	2754.26	1969.5	2281.93	2257.29	2304.85	2182.81	2499.25	2483.45	2703.57	2208.64	1995.29	2127.97	2157.24	2389.5	2389.6	2780.14	2566.75	2296.78	2337.66	2130.49	2398.79	2312.13	2622.26	2328.21	1828.32	2813.6	2478.35	1931.46	2246.65	2250.65	2559.9	2084.6	2319.84	2528.47	2420.04	2596.67	2545.81	2365.1	1852.5	2429.5	2555.48	2425.19	3107.24	1910.75	2500.6	2651.25	2257.09
31	11028.1	10878.2	11892.9	11072	11403.3	11486	11818.3	11641.6	12301.3	11296.2	13517.4	11670.3	11410.7	13293.1	13002.4	12119.5	14090.9	14416.1	13122.7	13007.7	12139.8	11180.9	10392.7	11659	10277	10340.4	9837.16	9912.55	9281.63	9478.05	9456.9	8887.7	9306.08	9299.71	9618.53	8958.77	8781.95	8846.48	8506.14	9451.21	9092.95	9379.44	8955.44	8542.13	9503.75	8518.77	8940.47	9408.91	8691.61
32	774.983	815.69	888.482	966.918	1107.21	1134.12	1412.52	1073.03	1244.82	1138.51	1372.49	1501.33	1636.2	1124.15	1318.24	1372.83	1529.52	1379.01	1490.8	1164.39	1827.72	1446.96	1223.66	1482.33	1577.34	1056.36	1326.11	1494.74	1353.13	1273.89	1510.15	1560.44	1369.09	1504.87	1271.32	1316.74	1707.02	1411.77	1387.24	1568.81	1413.34	1234.84	1468.52	1475.63	1439.48	1381.52	1355.75	1339.14	1420.2
33	7060.24	5658.51	5804.43	5271.39	5758.73	5933.83	5679.52	5227.07	6191.99	5300.91	5833.35	5978.81	5853.36	5236.31	5683.15	6029.94	6261.2	6120.87	5984.29	5489.65	5646.57	6165.73	5537.32	6326.94	6686.7	6263.94	5925.1	6874.19	6013.08	6143.91	6655.43	6172.27	6210.61	5997.54	6300.59	5984.5	6328.48	5634.53	6011.09	5559.83	6733.3	6394.31	5549.67	5739.39	6200.84	5373.4	5212.06	6057.45	5591.19
34	1984.96	1969.16	2350.38	1710.05	2236.91	2404.72	2537.4	2359.64	2194.64	2220.03	1870.04	1904.26	2569.76	2581.99	1952.28	2280.07	1888.99	2068.95	2333.79	2221.42	2833.15	2841.83	2452.25	2917	2340.6	2710.38	2405.53	1977.1	2535.09	2111.2	2395.62	2446.35	2549.99	2240.18	2319.59	2158.54	2087.5	2231.25	2357.23	2141.54	1908.99	1937.54	1751.82	2477.23	2334.77	1940.61	1850.87	2564.44	2338.19
35	6459.02	6209.01	6349.52	5435.37	5884	6572.29	6617.63	6941.98	7041.74	6345.21	7066.95	6195.41	5684.21	6301.56	6156	6517.51	6770.97	6879.38	6184.8	6045.94	5880.64	5867.58	5957.28	7128.37	6654.41	6625.33	6770.81	6458.21	5942.84	6746.67	6307.23	6866.81	7088.04	6335.47	6470.9	6597.28	6911.13	6429.68	6977.13	6232.44	6748.7	6880.42	6864.02	6310.5	6547.46	6032.46	6645.6	6657.7	6658.53
36	13230.8	18733.4	21898.1	23212	26067.9	27244.9	29986	29796.5	29989.2	31239.9	31099.2	31932.2	31435.5	32832.6	33634.4	34564	34082.5	35158.5	34865.2	33425.6	34489.4	34520.9	35864.4	34529.2	34377.8	34083.6	34560.6	36261.9	34677.7	35748.5	35807.4	34707	34593.3	36620.8	36732.6	36014.3	35971.3	35408.4	35378.8	35263.4	35592.8	36203.5	34821.6	37554.2	38973.7	34962.4	35997.2	35308.4	36732.9
37	9978.82	9407.4	10330.7	9226.49	9781.5	9857.3	9887.39	10741.3	10312.6	10052.8	10115.5	9403	10631.3	10413.5	10508.6	10830.6	9855.47	9610.46	10823.5	9978.43	9841.33	8466.25	6663.8	6093.45	6501.01	6447.32	6054.05	6291.97	6248.41	6171.82	6386.03	6980.19	6568.04	6113.64	6717.01	6767.62	6922.78	6677.67	6824.38	6210.65	6709.03	6392.36	6226.46	6854.04	7354.12	7729.94	6938.63	7206.36	7587.2
38	2669.91	2939.31	3077.8	3592.79	2998.58	3260.23	3588.12	3340.79	3821.86	3297.57	3290.84	3124.8	3603.75	3473.35	3006.26	3872.36	3662.36	3408.94	3478.24	3492.95	3276.5	3060.3	3396.89	3551.87	3335.62	3383.07	3453.14	3522.05	3782.12	3709.49	3475.28	3642.66	3299.72	3298.13	3601.3	3332.47	3224.92	3348.13	3540.92	3018.96	3479.22	3494.7	3561.53	3161.46	3366.62	3837.66	3268.53	3384.77	3181.29
39	910.293	1094.89	874.934	870.867	893.263	946.429	1079.37	975.286	1008.15	1016.65	880.563	1262.96	868.004	984.09	1230.08	1111.28	1233.1	1180.64	920.725	902.992	1084.98	916.509	967.647	1131.8	975.623	815.705	1097.84	821.002	805.494	1046.99	1101.23	1053.79	880.78	1114.12	1068.36	1113.45	791.411	1364.52	1000.96	918.585	902.274	951.159	1019.48	1025.1	978.392	993.402	1122.86	1038.59	754.968
40	391220	389247	386645	384261	380822	372733	388435	377351	380836	360304	365582	366369	365933	375548	373791	371449	376754	374596	365603	361215	367192	363694	370570	373544	362613	363726	363281	370702	364666	364016	362030	364792	362722	361900	368543	365331	362530	376547	367467	358604	370331	369434	359912	363753	369003	357444	355555	367338	365764
41	3048.19	2493.5	3068.49	2973.98	2368.08	3259.51	3374.74	2905.35	2991.24	2740.4	3143.88	2687	2743.51	2682.21	3034.8	2935.83	3234.08	3050.49	3063.14	2675.68	2932.39	2978.38	2889.69	2940.15	3199.13	2696.08	2885.41	3035.64	3035.84	3073.45	2950.66	3223.93	2854.68	2708.41	2962.6	2980.37	2953.75	2812.3	3065.01	2827.56	3346.31	3128.5	2745.27	3053.1	2998.79	2631.6	2730.39	2922.41	2562.78
42	2455.48	2109.98	2234.59	2252.48	2668.36	2261.22	2244.42	2645.16	2442.47	2407.44	2222.01	2270.78	2528.73	2203.99	2568.66	2039.16	2134.4	2381.56	2083.54	2179.99	2330.27	2413.27	2379.88	2039.85	2467.25	2361.27	2339.95	2020.43	2485.42	1921.94	2644.54	2157.19	2126.09	2179.44	2225.3	2226.45	2218.2	2366.59	2449.48	2132.55	2620.04	2158.58	2443.97	2513.7	2246.12	2196.14	2108.44	2707.34	2285.95
43	1811.56	1533.87	1507.56	1604.39	1710.1	1666.1	1471.86	1594.82	1608.82	1481.05	1721.14	1673.62	1500.12	1845.16	1763.1	1278.83	1772.03	1700.4	1673.42	1768.21	1617.21	1785	1527.17	1577.36	1772.99	1540.85	1812.29	1543.79	1331.01	1706.41	1722.87	1514.14	1436.64	1664.02	1558.61	1537.59	1451.12	1477.71	1647.88	1529.15	1650.59	1525.17	1709.19	1601.08	1653.79	1595.97	1687.48	1719.28	1583.48
44	397.584	534.975	390.522	441.893	387.383	442.838	374.696	384.668	459.079	240.49	441.368	491.222	431.148	402.806	468.898	314.563	339.068	386.756	424.482	391.083	705.274	1529.64	1693.7	1722.73	1656.52	1000.78	934.553	810.644	815.932	1155.83	667.766	731.047	591.649	683.399	738.868	537.487	507.169	478.171	547.656	433.202	442.722	451.826	485.667	545.279	424.549	465.476	411.105	569.85	374.141
45	2580.98	2882.3	2926.28	2501.5	2600.2	2535.33	3238.68	3112.44	3051.85	2818.58	2791.21	2951.09	2659.97	3469.25	3198	2754.27	2852.03	3184.06	3039.29	2756.13	2860.57	3284.76	2671.1	2918.29	3178.93	2974.57	2381.58	2768.52	2784.32	2818.76	2982.1	3260.06	2804.38	2749.74	2681.34	2614.04	3306.78	2743.6	2823.04	2786.01	2866.73	2598.24	2768.18	3067.21	2677.59	2570.48	2770.12	2935.9	3164.94
46	1292.69	1411.36	1436.63	868.41	1613.64	1088.89	1429.91	1380.03	1532.14	1277.27	1307.23	1191.31	1057.44	1252.78	1191.69	1375.17	1495.68	1659.46	1536.34	1272.11	2230.25	3174.65	3152.63	4849.66	5008.15	4634.13	3839.45	3810.94	3388.97	3281.44	3036.49	3557.04	2971.18	2089.72	2383.98	1890.11	1965.93	1953.93	1892.56	1395.4	1993.83	1966.73	1313.34	1753.08	1362.4	1768.17	1626.89	1534.36	1638.68
47	3319.93	3460.53	3019.36	3123.69	3302.61	3265.72	3604.8	3535.98	3938	3238.21	3651.43	3165.98	3214.83	3389.72	3305.06	3298.89	3398.17	3735.8	3607.71	3437.63	3486.52	3291.14	3587.59	3116.48	3402.31	3620.84	3119.81	4260.99	3526.55	3186.34	3698.54	3534.85	4030.37	3610.27	3557.94	3517.98	3785.15	4089.69	3486.94	3497.96	3250.77	3572.99	3814.39	3449.92	3305.48	3337.77	3682.44	3772.68	2985.69
48	2792.65	3059.17	2903.89	2981.85	2745.14	2974.52	3526.05	3200.31	3313.96	2726.5	3607.11	3148.49	3655.76	3311.34	3770.05	3668.6	3541.37	3293.04	3619.79	3261.24	3542.71	2933.57	2904.07	2751.79	3140.33	2675.81	2688.73	2864.84	3154.44	2604.05	2849.43	3039.84	2804.2	2815.89	3191.03	3223.37	3108.84	2952.95	3172.56	3384.66	3043.47	3259.62	3363.07	3314.11	3631.35	3598.79	3323.53	3484.77	3661.36
49	34408.2	33686.1	34918.8	31105.6	34011.4	33081.6	33907.1	35097.3	34910.5	31813.2	34427.3	32170.6	33873.7	33092.2	33063.8	33197.5	31756.2	34809.7	36915.9	33977	32855.4	32211.3	34231.1	31333.6	33156.6	34694.6	31682.8	32484.6	33248.4	33460.9	34211.5	34003.9	35023	32033.3	34292.8	34049.7	34789.3	33842	35067.6	34195.3	35422.5	34162.6	33778	34588.3	34627.8	34963.2	34576.9	32838.3	36459.5
50	2057.99	1771.91	1819.99	1663.34	1958.69	2066.23	1811.64	2115.3	1846.59	1508.33	1709.1	1921.28	1892.27	1797.06	1761.68	1841.39	1843.42	1776.77	2217	1972.76	2020.05	1540.27	2131.41	1800.75	1886.38	1767.44	1749.97	1669.29	2236.89	2062.52	1994.97	1952.23	1802.14	2075.84	1628.56	1807.41	1846.21	2303.13	1833.5	1758.01	1684.72	2036.35	1838.14	1766.12	1645.1	1709.05	1641.82	2290.65	1869.35
51	1653.21	1914.33	2144.82	1959.48	1780.55	2216.26	2108.7	2393.91	2110.09	1516.51	2502.87	2095.17	2346.2	2207.74	2415.67	2369.14	2515.8	2397.55	2434.51	2590.08	2540.83	2302.25	2059.54	2408.27	2543.47	2516.19	2247.29	2178.32	2006.76	2139.36	2675.05	2305.69	2237.5	2373.91	1876.27	1950.42	1881.39	1862.51	2078.9	1815.93	2060.6	1919	1642.97	1941.51	2045.92	1988.34	1980.63	2096.11	1962.08
52	15655	14789.4	13152.2	12480.6	14196.3	13189.8	13068.3	13626.4	14032.7	12012.5	11942.5	12048.6	12557.7	12418.8	11919.5	12882	11435.6	12054.6	11458.6	11438.5	11669.7	11629.3	12296.8	12364.3	11541.2	11359.8	11288.7	11034.9	11576.7	11738.5	11962.5	12244	11875.4	11972.1	10830	11061.6	12433.4	12053.7	12194.8	11727.2	11458.9	10890.8	11628.2	11896	11145.9	11452.6	11437.6	11543.5	11819.4
53	2652.05	3111.53	2388.14	2386.68	2448.09	2305.54	2231.16	2595.29	2701.22	2128.28	2094.78	1926.85	2219.71	2057.76	2493.53	2346.25	2420.4	2319.68	2346.83	2360.87	1976.39	2125.15	2189.77	2085.88	2465.4	2496.78	2130.77	2352.85	2148.99	2010.05	2414.25	2144.22	2540.83	2132.14	2176.8	2058.96	2222.93	2128.08	2341.62	1938.68	1898.36	2140.25	2230.45	2514.86	2092.13	2335.02	2309.81	1828.39	2364.94
54	814.308	1000.08	1126.09	1054.7	901.9	876.243	948.646	836.596	1126.17	825.215	911.06	818.561	827.615	902.745	1213.72	936.648	875.918	928.534	1146.32	900.42	983.342	974.54	831.952	1039.94	974.248	1243.38	1206.78	945.907	904.663	858.464	897.143	1146.55	927.324	1030.32	964.17	1059.76	1222.09	1003.21	1025.28	1094.27	1098.71	1053.54	1124.11	830.889	821.583	1203.23	965.447	931.867	990.356
55	1479.24	1553.02	1704.07	1325.85	1640.59	1724.48	1409.89	1542.26	1853.66	1690.13	1597.81	1900.13	1880	1582.17	1878.21	1884.19	1703.45	1895.55	2134.74	1756	1868.2	1716.12	2018.31	1924.87	2014.14	1905.45	1978.38	2334.14	1915.77	1872.75	1766.81	1988.14	1813.57	1892.8	1854.44	1724.59	2002.18	2053.24	2142.89	1397.53	1719.72	1917.85	1780.1	1762.66	1785.42	1833.15	1877	1946.28	2071.39
56	1992.39	1993.36	1589.12	1775.81	1765.52	2041.12	1756.92	1465.16	1876.37	2001.05	1696.99	1882.32	1797.7	1970.28	1969.07	1475.9	2219.92	1877.7	1436.3	1972.76	2036.07	2305.57	1740.05	1870.69	1805.44	2035.63	1981.13	1932.56	1722.23	1675.14	1810.77	2205.81	1807.25	2059.89	2184.07	1728.15	1768.58	2086.85	1978.07	1707.72	2118.57	1752.33	1795.1	1885.5	1749.99	1618.78	1984.33	1837.49	1997.13
57	1546.27	1691.06	1812.65	1208.94	1848.23	1589.86	1885.06	1755.1	2061.5	1810.94	1741.46	1653.5	1595.66	1639.16	1365.05	1835.07	1424.67	1835.45	1994.15	1784.37	1526.21	1773.3	1676.6	1779.36	1578.15	1806.13	1747.27	1760.54	1856.13	1547.92	1796.28	1791.3	1587.82	1341.97	1580.71	1816.44	1803.02	1446.69	1609.41	1631.13	1623.27	1672.42	1441.96	1605.14	1670.98	1603.77	1485.88	1666.81	1797.34
58	2514.99	2670.66	2787.43	2756.73	3142.94	2719.21	3019.7	3427.67	3673.86	2792.9	3154.73	2809.26	2936.86	3768.06	3556.44	3087.81	3405.79	3660.39	3916.03	3419.24	3067.82	3377.14	2929.75	3195.51	3403.17	3172.07	2627.62	2607.03	3242.33	3321.96	2916.42	3019.06	3298.72	2815.36	2567.7	2359.34	2735.45	3344.51	3298.78	2648.71	3066.98	2794.99	2922.5	2890.84	2646.18	2765.33	3121.46	3288.58	2888.38
59	1118.71	1385.61	1391.51	1223.55	1476.21	1386.48	1435.46	1515.11	1491.8	1499.87	1424.64	1187.75	1696.7	1510.72	1252.07	1341.3	1417.67	1326.23	1645.11	1510.16	1386.09	1524.48	1554.78	1452.13	1477.47	1421.83	1396.14	1422.93	1327.67	1587.39	1496.58	1274.85	1398.82	1755.09	1595.95	1635.91	1611.83	1669.92	1611.82	1547.09	1606.58	1345.67	1716.12	1565.2	1729.46	1571.39	1560.92	1631.08	1815.43
60	1359.76	1752.74	1592.82	1315.7	1830.45	1685.87	1578.14	1630.6	1593.96	1748.73	1516.68	1343.09	1348.05	1577.23	1531.46	1464.61	1515.7	1391.37	1701.39	1478.39	1571.14	1656.42	1548.89	1365.79	1508.96	1565.41	1425.52	1551.17	1521.98	1609.96	1724.3	1406.03	1329.49	1401.51	1437.56	1410.77	1665.95	1595.85	1529.27	1222.95	1461.28	1734.66	1401.23	1689.86	1461.27	1636.32	1517.09	1375.92	1501.08
61	954.551	1058.05	928.987	933.163	1105.29	937.052	1333.36	1014.46	1281.3	1124.46	1021.56	1254.97	1146.06	1242.66	1118.76	1156.38	1065.08	941.34	1372.34	930.505	928.901	1199.64	1053.66	1435.58	1368.64	1373.11	1312.29	1410.97	1220.8	1470.31	1558.45	1349.59	1148.4	1289.94	1144.96	1428.41	1078.62	1078.69	1273.84	1330.75	1410.57	1724.1	1106.05	1416.73	1389.23	1337.28	1195.42	1368.1	1507.83
62	932.33	821.823	807.485	746.847	732.165	826.954	941.908	1051.9	1073.3	796.287	842.537	955.31	1052.13	973.14	1041.52	1031.64	776.523	883.121	809.279	1160.15	626.456	779.607	927.536	791.184	988.09	876.763	975.828	868.987	924.431	791.288	808.984	1017.17	756.157	776.643	749.91	847.581	910.042	784.062	1086.96	937.942	1002.41	826.487	927.357	951.77	1104.77	730.28	960.157	999.306	786.111
63	1637.12	1284.39	1556.31	1321.08	1241.13	1382.65	1668.33	1310.27	1370.53	1163.88	1200.52	1334.12	1814.81	1397.23	1384.16	1376.9	1185.68	1409.31	1395.82	1273.2	1435.23	1432.2	1249.62	1259.11	1255.26	1228.29	1241.29	1258.37	1291.32	1512.99	1185.37	1200.39	1098.89	1282.41	1247.88	1364.08	1192.48	1292.74	1552.58	1293.72	1237.12	1084.83	1122.11	1164.91	1280.03	1235.46	1034.17	1528.77	1433.37
64	6182.81	6050.03	6212.16	5577.79	6018.54	5535.44	6152.11	5464.17	6043.4	6107.06	5444.99	6004.44	5381.14	6056.15	5624.86	6099.78	6198.6	5985.02	6382.57	5891.35	5874.34	6511.05	6047.55	5889.57	5437.6	5398.78	5654.39	5774.54	6103.16	5617.64	6014.33	6012.98	6223.63	5457.71	6479.36	6267.46	5770.68	6404.88	5819.7	5733.02	5736.02	5752.48	6112.3	6087.84	5788.61	6039.94	5742.13	6108.77	6430.45
65	1060.55	1122.7	1125.18	938.997	789.21	1070.97	1134.57	657.8	1095.52	1077.13	940.544	775.811	1018.3	1261.55	1042.85	974.884	1001.89	1092.42	1203.54	861.837	1114.82	1010.77	726.33	643.439	636.437	639.634	581.763	485.199	303.13	462.217	498.417	559.013	485.217	481.268	407.497	522.669	552.8	523.491	465.883	506.578	324.151	589.1	669.899	583.698	510.842	771.109	611.629	490.91	432.353
66	6848.39	7071.08	6873.96	6121.55	6468.37	6620.87	6750.45	6685.61	7649.84	6233.55	6577.79	6946.41	6490.05	6976.53	7203.11	6396.06	6404.41	7000.73	6857.32	6601.09	6277.38	7039.54	6612.14	6578.75	6514.4	7336.29	6488.83	6427.04	7007.48	5808.5	6498.23	6980.36	7234.64	5338.75	6452.36	6725.49	6570.98	6255.05	6971.26	5818.91	6594.83	6024.45	6633.05	6116.89	6281.66	6944.24	6769.75	6337	6675.17
67	4807.56	4477.88	4679.74	5068.21	4955.95	5002.2	4771.57	4700.74	4669.68	4317.51	4425.39	4855.5	4801.11	4507.67	4444.37	4664.18	4852.26	4973.26	5004.03	5210.74	4988.73	5075.47	5320.44	4594.79	5554.57	4993.71	5310.6	4661.31	4827.97	5084.67	4524.12	4524.21	4846.96	4111.98	5013.02	5241.3	5214.51	4872.02	5170.77	4252.13	4548.31	4767.46	4799.69	5201.11	4275.82	4589.23	4776.36	5073.65	4741.14
68	59120	56290.7	49809.1	56376.1	56946.7	51256.2	54576.4	56932.9	58960.8	51425.1	53435.2	57316.4	50733.5	55840.8	57720.2	54247.7	58046.6	58373.9	56019.2	52041.6	59287.5	56132.3	53610.9	58182.4	56826	59658.8	55697.2	57068.8	58376.6	52324	60016.2	58186.5	60748.3	56880.1	58411.3	60867.7	53499.1	59704.5	58400.8	53421.5	56650.7	59559.6	60949.9	54164.8	56386.7	59115.5	52467.5	59781	55777.9
69	1453.5	1595.51	1287.82	1645.91	1192.25	1361.96	1631	1461.17	1498.06	1437.84	1645.13	1629.9	1511.52	1513.23	1423.92	1748.74	1336.72	1929.09	1805.01	1757.76	1395.63	1594.15	1439.78	1787.98	1478.84	1486.42	2003.31	1611.44	1671.88	1478.87	2056.73	1720.23	1817.95	1651.59	1601.69	1684.7	1765.64	1892.83	1810.81	1634.47	1708.28	1959.7	1758.19	1800.91	1587.68	1873.85	1494.45	1888.31	1442.56
70	946.567	983.507	721.033	824.989	1039.32	831.659	776.349	907.501	1282.24	1045.93	966.597	820.663	1137.15	730.527	985.64	1096.69	943.653	1059.17	936.465	963.614	1765.19	1273.74	1178.87	1077.93	841.055	1041.46	1106.49	1029.27	1120.36	1006.47	954.741	943.348	934.755	983.729	1055.79	1189.92	915.954	663.11	991.563	935.109	1134.45	720.918	804.366	1135.81	975.202	860.034	893.41	856.221	1008.39
71	1443.93	1516.73	1743.45	1508.32	1575.02	1694.66	1529.96	1837.65	1801.08	1731.62	1877.43	1797.04	2026.6	1862.69	1766.69	1392.45	1839.34	2113.94	1905.39	1835.13	1578.03	2249.13	1965.18	1859.28	1946.72	2049.71	1695.57	1644.78	1829.85	1918.2	2016.02	1788.24	1764.67	1283.97	1582.77	1877.79	1554.29	1403.69	1888.28	1328.52	1528.57	1147.74	1516.54	1662.53	1888.46	1582.24	1564.55	1751.12	1830.08
72	707.49	576.551	662.694	853.682	839.789	635.676	390.783	712.357	774.762	688.336	781.826	676.67	755.887	768.888	677.824	537.467	584.737	532.039	765.376	643.75	781.244	693.797	834.103	701.168	719.347	830.008	700.658	666.058	789.555	768.186	699.169	765.017	845.511	547.167	744.448	769.282	773.365	767.662	632.204	585.074	728.658	774.542	772.869	588.706	692.672	661.921	847.037	692.353	798.369
73	2200.02	2522.84	2157.41	2163.47	2229.6	2334.01	2272.29	2326.47	2276.27	2322.04	2420.19	2263.2	2082.53	2135.8	2011.01	2317.33	2207.11	2321.33	2881.31	2728.12	2356.82	2100.82	2243.18	2317.3	2093.31	2511.78	2432.14	2352.37	2555.23	2288.32	2580.58	2401.67	2491.88	2458.09	2156.64	1970.51	2264.12	2549.27	1953.25	2276.21	2525.86	2377.26	2756.22	2121.55	2348.79	2345.49	2476.02	2498.39	2638.1
74	2074.86	2297.92	1919.52	1936.11	1999.03	1792.77	1921.23	1756.08	2000.09	1602.44	1692.28	2340.02	2112.97	1745.05	1725.79	1764.34	1980.86	1547.85	1877.33	1615.95	2002.39	1627.46	1827.45	2123	1808.66	1752.35	1618.08	1879.75	1620.02	1890.94	2262.05	2031.59	2018.17	1969.79	1892.77	2080.66	2007.72	1955.99	1831.61	1744.01	2151.94	1821.99	1768.04	1890.25	1870.28	1699.93	1633.95	1703.6	1727.13
75	1626.27	2031.95	1531.58	1534.45	1863.08	1607.73	1778.42	1634.1	1823.35	1524.85	1865.82	1723.86	1482.97	1645.07	1466.05	1128.79	1806.93	1862.67	1915.03	1716.1	1186.5	1586.8	1538.14	1979.53	1939.38	2010.9	1937.81	1673.84	2018.95	1649.01	1950.09	1802.77	2080.05	1540.26	1663.57	1707.94	1906.27	1721.78	2062.76	1956.69	1831.43	1714.8	1765.53	1624.62	2017.54	1700.08	1487.9	1806.38	1502.57
76	1749.49	1704.39	1845.97	1828.76	1615.26	1585.37	1534.46	1789.98	2068.49	1907.69	1599.17	1645.58	1513.06	1536.78	1446.47	1581.57	1773.45	1594.51	1629.51	1812.46	1870.98	1410.64	1670.94	1636.26	1817.97	1492.85	1441.81	1673	1827.94	1717.19	1634.07	1526.83	1974.08	1716.78	1891.56	1411.94	1432.75	1807.27	1575.09	2006.42	1703.3	1485.66	1575.96	1976.56	1685.66	1732.7	1799.47	1879.36	1797.18
77	3710.32	3806.11	2939.24	3296.82	3397.08	3083.45	3309.24	3421.56	3713.27	3021.83	2898.58	3172.06	2962.29	3190.1	3143.04	2645.58	2868.76	3258.48	3392.78	3261.29	3410.77	3688.51	3042.18	3327.43	3649.71	3538.36	3555.65	3453.84	3984.99	4029.55	3750.43	3672.36	3493.9	3078.1	3310.58	3576.8	3360.45	3729.83	3490.18	3097.27	3520.09	2814.83	3498.99	3019.9	2889.56	3116.47	2825.16	3672.8	3121.02
78	27662.6	26422.6	27322.7	26533.8	26917.4	27188.2	28589.1	28086.3	28422.1	26598.2	26613.3	26709	27519.1	26652.3	28137.6	26534.1	27726.6	26668.8	25964.6	26266.9	28643.7	28165.9	26075.3	27548.6	26165.5	26678.6	25046.1	26013.9	26408.8	25895.6	26697.8	27197.5	27215	25664.4	25634.7	26374	27021.5	26044	26238.7	25663.6	26415.1	24088	25908	26547.6	26483.1	25877.8	25020.2	25277.6	26664.6
79	1608.64	1053.36	977.9	1254.6	1095.18	1174.34	1251.28	1427.61	1155.3	1263.42	1329.9	943.289	977.08	1014.52	1241.21	1048.2	1246.05	1262.25	1003.17	1110.05	1163.1	1145.81	1303.88	1049.11	1448.16	1828.09	1380.43	1375.61	1346.3	1694.86	1388.05	1438.34	1511.21	1353.46	1491.06	1591.6	1511.36	1683.63	1809.56	1267.92	1285.93	1180.46	1561.31	1789.85	1479.18	1592.2	1596.14	1563.76	1448.98
80	19037.3	20468.4	19804.6	19300.3	19724.5	18213.5	20232.5	20273.2	20235.4	19625.7	20025.1	19478.4	19010.6	20143.5	19538.6	21178.5	19462.8	20353	21682.8	21138.7	20084.9	20227	21036.1	20936	20412.7	20688.5	20091.9	19795.8	19845.6	20262.4	19503.1	19495.1	21456.5	20419.7	19495.4	19922.6	20482.5	20291.2	21161.9	21259.5	20742.9	20567.5	19603.5	20130.1	20342.6	18528.5	21661.7	21667.1	20575.7
81	1124.03	1142.91	1026.07	1310.01	1310.88	1013.58	1040.88	1335.11	1289.8	1251.1	1198.14	1280.06	999.219	887.892	1145.82	1336.25	1096.21	1281.64	1172.46	1324.12	1075.17	1293.22	1214.41	1045.38	1323.79	1144.63	1073.94	1271.69	1266.66	1200.2	1193.46	1338.81	1113.26	1112.07	924.995	1225.31	1211.82	1323.08	1148.98	886.467	1115.38	1000.74	1265.2	1433.88	1211.62	1264.95	1055.27	1197.5	1193.54
82	6382.45	6710.8	6239.96	6500.57	6289.61	6186.39	5951.26	6530.6	6180.88	6993.31	6016.44	6397.68	6119.64	6219.85	7278.54	6542.21	6945.8	6156.4	6371.57	6899.04	6161.59	6805.58	5258.11	6346.58	6563.3	5778.62	6410.85	7148.09	6310.29	6635.81	5348.08	6726.42	7140.84	6380.85	6746.29	7182.76	6020.75	7009.77	6868.6	6050.65	6746.33	6848.65	6870.76	6449.64	6145.98	6917.99	6205.83	6131.43	6501.06
83	721.591	1220.51	899.69	1237.16	935.108	1042.1	899.739	954.671	669.544	972.753	856.151	1081.54	995.698	1010.71	1040.9	790.967	797.888	782.588	1257.04	913.622	1091.69	958.743	1222.4	1147.09	1068.43	839.23	930.888	831.412	911.543	825.901	1008.59	1033.96	812.58	946.992	1004.86	930.096	1282.26	899.477	1072.44	972.398	1076.94	1031.15	925.516	844.501	995.944	1115.45	883.974	1046.37	885.842
84	621.916	825.331	882.15	934.26	832.554	675.081	769.241	837.722	711.808	656.384	748.097	715.626	693.744	671.503	721.558	598.489	715.594	749.538	597.291	777.529	3166.39	1808.47	895.104	768.995	811.697	941.233	667.947	716.267	710.357	659.967	631.014	801.145	827.699	807.114	936.474	793.535	938.408	563.704	679.168	662.509	817.185	827.431	849.932	697.689	703.84	598.799	752.756	587.026	804.188
85	6296.37	7382.66	6990.19	6591.18	7154.08	6919.03	6366.77	7991.9	8907.1	7569	7750.1	7566.88	7064.65	7263.5	7998.56	7090.46	7384.31	7902.53	8446.3	6857.35	8198.27	8305.66	8634.73	8597.19	9192.53	9022.94	8316.92	7773.46	9423.73	8573.34	8526.97	9432.82	9100.81	7526.7	8222.15	8585.03	8516.51	8989.49	9870.46	8989.28	8455.37	7972.45	9047.4	8453.42	8489.36	8848.89	8610.85	9861.41	9282.96
86	1146.34	1214.62	1027.07	1195.29	1208.44	877.802	952.781	885.696	809.587	713.455	1104.37	1372.64	959.031	927.92	1041.07	802.313	1160.3	1154.35	1025.37	718.732	935.416	910.938	1041.18	959.246	1025.24	1047.99	962.945	1156.21	1219.8	764.138	1082.16	1036.5	1035.89	1100.61	1197.27	917.701	977.74	1029.47	1152.15	994.98	889.324	962.264	959.251	860.375	868.258	1066.74	929.333	1195.74	1115.69
87	4757.01	4561.31	4972.5	5017.99	4175.53	4451.9	5573.06	4239.28	4757.12	4399.45	3861.63	3794.86	4805.3	4574.86	5227.48	4455.65	4503.84	4321.09	4236.93	4457.58	4220.55	4323.01	4089.39	4480.78	4182.68	4659.88	4524.26	4894.91	4223.1	4569.91	4368.41	4718.13	4314.97	4880.97	4181.23	4396.02	4729.76	4704.93	4059.55	4118.95	4317.88	4568.03	4025.15	4246.03	4747.58	3764.32	4591.11	4295.09	4460.01
88	939.611	1065.88	1009.97	1067.49	928.026	815.989	834.633	915.455	744.638	898.429	1128.1	1143.02	916.252	994.732	857.599	1019.92	867.546	1049.25	1063.13	987.308	868.399	785.756	960.786	963.851	1113.73	1066.11	933	868.453	914.218	1119.12	1029.42	962.827	1125.41	996.703	975.454	904.505	757.729	945.342	1065.33	873.205	970.668	859.136	1011.74	1083.44	1084.05	836.453	815.981	1033.2	895.644
89	1783.29	2423.95	3040.43	3444.88	3347.68	3407.57	4087.3	4411.28	3822.28	3988.3	4415.29	4269.98	4369.52	4325.08	4559.16	4329.09	4562.23	4908.56	4409.52	5246.79	4862.99	4520.16	4387.27	4615.67	4908.79	4655.32	4860.18	4678.07	5269.87	4466.21	4901.68	4978.17	4419.63	4756.37	5028.65	4684.49	4706.14	4753.44	4616.55	5105.88	5056.39	5065.32	4955.14	4941.04	5221.1	4815.6	4664.04	5072.11	5001.71
90	134368	135270	133644	131426	134858	130635	136935	139424	137124	133575	137894	131350	135374	138834	135554	136321	141095	136174	140517	141129	139439	138595	140116	141705	142716	139579	138703	141215	140802	137425	141171	138393	139858	140742	139297	140150	140157	140938	140905	139899	142911	141414	138599	138691	143860	137223	140533	143167	141050
91	205.805	271.61	310.583	324.937	481.57	397.228	360.935	454.956	342.297	431.973	533.567	653.004	829.419	665.421	637.923	760.184	550.266	726.349	790.916	726.544	849.098	794.309	867.872	594.54	823.269	697.718	838.88	851.805	777.985	694.799	787.378	867.22	760.781	848.99	1036.72	870.906	906.328	854.094	955.609	865.646	873.711	860.195	1067.28	1096.72	1116.35	1053.49	1029.49	838.805	1033.5
92	4453.13	4811.28	3667.41	4401.78	4372.83	4147.58	4721.95	4239.09	4446.75	4481.68	4554.55	4428.1	4256	4378.22	4629.7	4439.04	4608.66	4335.2	3878.49	4635.84	4286.64	4883.64	4428.21	5118.43	4570.81	4782.03	3955.75	4802.16	4580.99	4993.18	5338.06	4641.15	5094.99	4861.53	4877.86	4533.66	4871.18	4312.43	5335.02	4832.72	4854.96	4413.8	4695.88	5362.4	5565.7	5166.5	5211.54	4992.76	5289.16
93	1087.04	841.014	807.354	808.16	1003.42	918.254	936.905	890.43	895.274	968.987	1090.34	998.15	753.534	1133.89	912.897	874.557	984.9	998.861	895.671	821.537	949.488	746.491	688.834	712.862	829.684	600.516	520.126	681.724	827.258	621.545	651.495	750.438	840.267	565.032	723.908	800.514	725.505	866.98	632.816	652.759	722.549	847.073	668.72	611.143	623.436	713.525	642.572	776.372	810.029
94	9045.71	10688.8	12869.4	13099.8	14487.7	13117.1	15206.6	15446.1	14907.7	15208.3	16307.7	16148.8	16431.3	16298.3	16769.2	16531.2	16796.6	16713.9	16772.6	16545	17353.1	17313.8	17157.2	17452.4	17594.3	16758.2	16797	17077.6	17356.6	18075.5	17918.7	17554.8	17825.4	17515	16687.1	17522.4	18936.2	16975.6	17163.8	16677.2	17371.5	17732.3	17190	16960.7	17632.5	16713.2	17384.8	17228.9	16446.5
95	5123684	5.0984e+06	5009655	5026603	4.9413e+06	4837532	5.11276e+06	4.88635e+06	4868016	4.84635e+06	4.86024e+06	4826844	4801297	4.91716e+06	4842798	4834981	4.97618e+06	4882672	4857479	4.82551e+06	4.88918e+06	4.81474e+06	4806481	4.92962e+06	4.82011e+06	4.77723e+06	4.75037e+06	4.86448e+06	4.78772e+06	4729105	4841720	4.7793e+06	4750610	4741553	4.78527e+06	4.74514e+06	4.71447e+06	4810573	4739123	4729912	4872459	4.79988e+06	4734345	4733528	4.80199e+06	4.7058e+06	4.72563e+06	4.8342e+06	4.73447e+06
96	896.169	1002.07	1105.37	839.835	1073.88	725.187	709.218	996.383	1120.45	1008.14	1063.66	855.972	619.092	1069.73	1096.92	871.217	913.184	971.62	810.221	1398.73	3463.57	3414.92	1891.9	1098.32	1063.02	917.225	764.048	1028.39	1069.86	936.603	1149.21	993.912	1047.46	779.631	1120.95	1070.75	747.535	1039.08	1125.22	989.607	806.808	1220.28	933.433	876.909	1282.21	1011.11	850.154	893.646	952.205
97	10238.2	10365.9	10202.6	10020.3	9788.82	9419.76	10178.4	9735.86	8478.11	8960.44	9233.63	9890.31	9983.22	10057.6	9297.88	9452.61	10082.9	9818.2	9181.98	9749.66	10474.8	10177.1	9469.82	9623.93	9578.42	9905.11	9745.5	9270.46	9926.86	9563.47	10210.2	9898.49	10060.9	9361.69	10386.2	10832.9	9319.51	9753.86	9565.19	9778.94	9753.48	9772.03	10013.8	9004.51	9812.82	8575.59	9815.42	9532.7	9459.8
98	1246.56	1013.08	946.949	1069.18	1249.46	980.61	1037.39	1161.85	1079.08	1024.19	1446.19	944.411	864.148	998.467	1109.43	1135	964.627	1137.43	1159.05	945.778	1132.02	1196.21	1205.62	994.35	1299.03	1052.67	993.089	1151.32	1428.73	995.584	998.86	1242.44	1177.55	1103.41	1059.86	1115.92	1119.72	1125.34	1087.56	845.463	904.772	1094.71	1340.64	952.739	1017.75	1096.98	942.121	1198.12	1210.37
99	60143.2	64214.6	63917.4	66141.6	71332.6	66998.5	69402.6	69607.3	68081.8	71498.2	70592.2	70721.2	70919.5	73319	73001.4	72261.4	74259.3	72539.1	73958.2	71670	72625.7	73989.8	74243.8	77259.1	75469.4	73627.8	73528.4	75130.3	73471.3	74352.9	75391.4	75334.3	74514.9	72275.3	76017.6	74778.8	74614.3	76574.5	75648.1	73921.5	75286.3	74354.4	73047.8	73575.4	76209.8	73161.2	73802.8	74276.5	74552.7
100	10427988	10328496	10184161	10239549	10007666	9859597	10315770	9919098	9909631	9835109	9875527	9808731	9757805	9982174	9807982	9783936	10103426	9905511	9912556	9796155	9906782	9820691	9803306	9977135	9834807	9745032	9708873	9906996	9740729	9699801	9853252	9732695	9700777	9690256	9766498	9676408	9647674	9826348	9733196	9631495	9934620	9815845	9671034	9689515	9809934	9635545	9678510	9924509	9704819
101	14661.7	14154.5	11235.8	13583.3	13940.4	11696.2	12106.7	14368.1	15659.1	11431.1	13098.3	14607.3	11039.4	13650.2	14341.6	11436	12288.6	14755.3	15632.8	11920.4	14301.5	16777.7	13126.2	15070	17146	19246.4	14676.6	18635.2	19097.1	16107.9	19310.2	20499.2	21587.7	16948.1	19931.8	20132.9	17246.6	20606.9	22474.2	16253	19369.9	20374	21782.3	17672.5	20166	20284.7	16679.4	20314.4	21887.5
102	2028.35	2108.49	2212.44	1752.92	2019.19	1971.9	2009.93	2095.13	2042.82	2406.35	1882.05	2022.84	2107.12	2238.86	1944.71	1871.45	2015.46	2055.51	2266.22	2285.12	2090.97	1674.24	2225.1	1908.53	2103.39	2112.42	1977.57	1810.1	1833.51	2015.91	1979.51	2055.79	2250.66	2096.56	2041.11	2116.97	2081.84	2162.98	1965.46	2029.45	2271.8	2562.23	2093.31	2061.73	2266.78	1975.31	2106.97	2183.22	2309.21
103	20213	19431.8	19020.4	18769.1	20243.3	19304.7	17963.1	20628.4	20550.3	17407.8	18432.8	20675.5	18876.7	19233	19729.1	17730.1	18882.3	19788.5	20116.1	17818.7	18240.4	21553	17875.3	19967.4	20499.6	21393.4	17432	19533.1	19964.7	17719.6	20677.3	20875.6	22335.6	18255.5	20614	19827.2	18611.8	20282.6	20222.9	18728.1	20893.5	20848.7	21867.1	18619.7	19974	20968.1	18495	20059.5	20009.8
104	1758.57	2138.07	1631.69	1488.49	1824.07	1349.89	1479.87	1772.57	2009.55	1486.42	1749.4	2001.06	1467.31	1616.91	1984.58	1692.12	1687.81	1997.87	2118.06	1615.9	647.736	982.981	902.963	1443.48	2039.23	2217.06	1662.01	1617.26	1924.84	1497.69	1708.67	1549.35	1864.56	1589.87	1787.17	1830.53	1461.39	1618.54	1788.68	1349.4	1884.72	2102.62	2570.27	2169.99	1885.52	2062.04	1894.51	1945.84	1994.16
105	866.254	1027.63	711.644	1029.23	1204.9	965.817	1066.79	1113.32	1054.61	943.71	1158.31	1063.16	1061.03	1293.14	1261.73	1080.81	1291.2	1118.82	1297.45	859.587	696.216	872.154	892.921	860.336	922.79	976.061	847.5	808.838	906.356	902.324	1100.05	930.158	1198.35	980.06	956.902	1194.34	958.588	1071.63	1117.38	892.487	922.747	1046.05	1514.02	1021.78	1205.88	1010.37	973.763	1188.86	1212.13
106	1113.14	983.794	886.952	1058.94	1077.24	1090.57	1102.84	1172.86	1171.37	992.833	784.044	843.173	1048.18	990.035	1381.82	850.785	1160.69	948.096	1174.06	1155.61	1080.02	925.628	1096.76	1117.46	1073.17	1086.34	841.111	846.823	932.02	992.528	818.416	1054.91	1030.81	1029.07	960.567	912.826	1248.05	1014.76	1032.24	995.227	1095.55	982.177	1258.97	1094.69	1097.54	1065.62	1011.1	1137.87	1190.41
107	1484.78	1523.59	1510	1753.82	1370.56	1431.55	1475.29	1319.23	1541.96	1594.93	1396.05	1630.44	1596.35	1456.61	1204.28	1408.44	1602.05	1327.63	1511.98	1603.76	1406.27	1515.36	1439.33	1547.24	1505.12	1622.67	1538.46	1582.7	1443.56	1542.23	1537.99	1825.25	1272.59	1668.24	1604.55	1791.52	1490.99	1519.53	1412.04	1737.35	1680.91	1637.93	1672.11	1297.17	1320.86	1525.47	1755.4	1493.27	1464.54
108	8325.29	9603.36	7183.68	7562.5	9035.75	7353.35	6758.65	8425.34	9878.15	6899.23	8314.43	8539.71	7457.7	7661.56	9094.65	7288.43	6887.23	9117.3	10303.2	7442.1	6919.74	8069.36	6329.12	6648.9	6616.62	6261.97	4029.22	5326.34	5254.39	4555.03	4627.68	4587.16	4013.78	3285.87	3658.08	4195.31	3742.56	3823.59	3828.2	3284.06	3144.35	3335.06	3656.29	3280.18	3514.16	3487.27	3363.68	2878.05	3461.51
109	1626.67	1481.42	2014.33	1935.53	2410.22	1887.18	1816.5	1733.92	1810.15	1666.41	1595.28	1761.13	1739.15	1728.28	1741.75	1967.79	1709.23	1971.67	1911.42	1713.86	1898.57	2028.2	2042.4	1870.49	1652.11	1701.06	1552.6	1727.98	1765.61	1976.58	2160.17	1907.68	2028.99	1554.15	1721.53	2041.66	1849.44	2210.17	2183.23	1885.87	1932.56	1867.48	2037.63	1750.07	1955.3	1787.12	1898.05	2048.27	1678.14
110	3165.11	2874.11	3060.65	3061.21	2737.02	2542.86	3079.07	2810.62	2606	2753.22	2867.28	2942.99	2589.86	2579.52	2741.56	3044.33	3077.56	3271.7	2701.98	2613.84	3001.4	3113.03	2992.51	2974.72	3322.18	2837.23	2931.86	3243.29	2851.66	2746.31	3170.65	2927.95	2888.8	2789.11	2905.3	2924.86	3263.86	2914.64	2868.38	2822.07	3086.51	2601.24	3422.39	2969.78	3013.07	2958.59	2746.94	2913.48	2823.36
111	1302.88	1096.38	1086.07	1059.67	1421.28	1301.16	1059.89	1340.2	1729.5	1128.02	1234.77	1511.33	1180.76	1106.27	1424.13	1293.38	906.106	1341.39	1504.33	1531.41	1013.5	1429.38	1472.16	1342.55	1068.92	1391.92	1171.06	1240.47	1272.63	1035.61	1327.73	1214.5	1288.63	1182.77	1454.78	1591	1186.24	1128.19	1244.97	1321.88	1454.06	1002.73	1246.99	1160.16	1161.07	1215.87	1333.11	961.701	1001.79
112	889.741	868.002	1037.2	835.427	744.774	563.115	887.506	1071.93	816.439	755.018	776.314	703.415	1003.16	821.298	741.937	1165.36	819.435	724.022	725.423	982.289	709.545	1084.8	890.326	813.135	710.656	759.768	690.952	679.542	916.503	799.568	935.923	782.287	949.856	977.522	812.215	887.032	1012	887.502	948.96	759.494	1140.52	1047.9	543.217	716.326	907.014	922.107	695.939	1100.5	1002.43
113	6387.83	5414.24	5423	5277.36	4962.22	5611.02	4584.27	4990.47	5641.13	5174.27	4928.58	5291.22	4774.98	4341.22	5287.44	4683.66	4497.35	5047.98	4939.02	4899.04	4817.74	4819.49	5040.48	5247.77	5537.9	5580.13	5319.16	5318.46	5454.51	5497.96	5793.2	5770.7	5939.83	5364.52	5449.54	5187.94	5348.95	4741.48	5480.98	5279.02	5348.81	5127.02	5376.65	5331.7	5167.36	5133.2	5750.59	4681.15	4533.14
114	9947.74	12650.1	11045.1	9126.02	14968.5	10529.8	8297.69	11419	14427.8	9718.29	11577.7	11856.9	10940.3	9069.86	12057.3	11470	8466.75	11332.9	14266.9	10885.7	8583.8	12252.8	11018.3	10917.8	10155.1	11653	7847.13	9872.7	12231.6	11487.6	12264.8	11119	12562.6	8711.91	10456.3	12887	11829.9	8771.34	12177.4	10567	9074.62	10502.6	12436.5	10617.2	10028.3	10518	11188.8	7152.36	10163.2
115	163970	218230	188736	141634	244238	190563	132658	186213	250124	179199	202731	198299	187543	149295	201285	180258	140864	189753	246813	195938	145270	208701	190500	181181	181704	187131	130406	164668	197663	181015	185971	196881	201616	140231	174748	212313	199961	139071	191718	178815	142619	163924	213118	181996	142971	173673	188939	124938	174153
116	687.796	987.98	952.942	765.795	1213.17	1099.33	647.088	926.939	910.267	667.008	907.342	870.736	869.089	936.38	942.645	774.721	804.791	947.195	1104.21	1018.67	804.116	894.94	838.675	1087.92	912.684	885.957	560.198	907.371	1117.48	926.85	829.815	942.802	1064.74	757.489	840.1	923.613	885.689	808.309	925.679	804.504	786.403	827.665	1221	937.717	910.002	856.397	1087.01	730.864	948.924
117	431.837	700.008	414.377	657.564	607.484	398.513	525.429	721.668	451.8	546.952	497.717	404.131	328.347	597.953	545.335	518.04	596.182	458.623	356.922	466.184	690.66	478.215	425.329	575.602	769.499	746.648	464.419	366.012	557.872	419.124	505.562	668.65	483.186	507.511	707.205	644.399	541.985	492.352	355.283	425.336	465.941	556.799	553.208	385.855	639.257	551.755	375.37	685.436	556.945
118	3248.29	4240.37	3403.33	2535.23	3919.04	3380.46	2392.52	3347.08	4641.56	3617.11	3647.54	3287.03	3481.64	3061.25	3486.51	3262.93	2604.21	3146.25	4600.17	3634.51	2529.7	3653.42	3609.23	3495.37	3102.1	3566.54	2494.87	2998.57	3425.56	3202.95	3288.84	3237.44	4062.32	2610.21	3249.94	3802.01	3805.03	2447.54	3464.14	3602.51	2705.69	2890.73	3825.94	3794.49	2803.88	3321.32	3709.68	2111.43	2921.63
119	82144.8	111200	97025	71176.6	121796	97823.8	65756.9	90550.4	125371	93049.3	105082	98469.7	96445	76381.2	103228	96646	72811.8	95998.2	125930	97202.5	72740.5	105504	97686	96112.3	90016	96961	70317.7	83425.2	99787.3	95845.7	96593.8	96997.6	106675	75108.3	88644	104813	104773	70580.3	97321.6	91318	72936.9	84275.9	108182	94230.2	75178.4	89412.3	100008	61096.2	87795.4
120	40306.9	54663.2	44973.7	34487.7	56191.7	44879.3	29309.2	43350.6	60778.7	42723.1	47781.9	46517.2	44571.6	35324.9	47047.7	44270.5	33469.7	43680.4	56532.4	45088.5	33512.7	48998.8	46574.8	43461.1	42323.2	48760	31684.6	39034.1	48708	44898.2	45461.8	45192.3	50944.5	35207.2	41551.6	53039.7	50128	33287	47403.4	44140.2	34425.7	40525.9	53534.1	45963	37617	44147.8	47182.4	27457.1	41692.2
121	43143.3	58724.4	52055.7	35054.8	61615.6	54288	31577.9	47691.2	70458.6	50517.5	56112.6	52057.4	51654	37801.1	56718.8	50464.4	35145.3	49998.5	69254.9	52160.8	36853.2	58180.4	51584	46274.2	50447.5	51110.3	34050.2	43940.5	54527	52793.5	48823.9	55291	55684.5	36107.3	45396.9	59120.3	58062.4	37846.1	55654.1	51007.5	37045.4	43555.1	60556.7	54520.3	35618.8	47316.2	53920.6	32371.8	49206.3
122	602.271	803.385	621.213	749.061	660.244	622.771	921.903	879.099	766.227	797.274	752.435	933.987	662.187	643.415	889.57	687.111	907.536	1076.14	1029.55	915.093	665.431	844.5	655.767	738.767	849.372	1047.61	614.611	962.438	790.619	1143.52	703.313	712.123	900.351	855.382	729.38	750.253	909.305	681.343	825.484	795.041	790.887	791.638	717.617	906.53	1078.59	516.457	843.644	752.947	922.953
123	717.97	810.793	735.692	959.079	873.434	773.369	824.334	789.828	688.733	769.666	994.448	880.145	532.763	919.205	858.905	602.337	1254.53	920.249	608.735	559.306	952.698	896.252	745.64	967.44	898.986	775.836	871.519	743.905	988.708	555.739	1088.1	951.466	1015.47	847.99	1045.56	810.691	615.553	801.551	1140.64	672.893	866.039	869.392	838.792	808.452	824.828	1124.41	582.439	1060.21	993.738
124	3122.93	3420.65	3494.59	2650.53	3415.33	3780.46	2922.41	3651.6	3833.97	3213.35	3362.18	3738.9	3613.09	3037.4	3117.68	3477.55	2871.45	3394.75	3591.67	3267.39	2647.46	3786.89	3809.01	3423.52	2914.45	3441.98	3259.28	3109.24	3020.7	3284.6	3263.19	3422.05	3351.99	3104.39	2930.68	3307.19	3584.59	3714.8	3676.74	3144.32	3448.16	2866.65	3463.98	3300.46	2874.4	2952.3	3574.18	2706.16	2812.82
125	422.783	548.249	210.112	572.229	538.152	368.803	452.094	466.056	306.18	279.361	534.873	437.804	408.54	435.728	281.659	575.386	421.511	435.71	266.894	208.379	400.772	399.138	240.773	350.657	545.123	520.222	416.208	385.21	473.216	346.097	447.301	497.323	383.887	336.06	330.781	427.892	354.231	430.461	314.323	375.703	447.736	531.122	318.983	599.844	537.64	363.178	233.354	578.673	546.569
126	3455.6	4251.38	4301.35	3012.1	4325.48	4782.08	3089.33	3833.41	4973.37	4133.77	3952.12	4639.39	4281.96	3268.03	4492.91	4606.06	3337.35	4041.65	4566.01	4463.84	3548.08	4458.63	3994.8	4483.48	4094.87	4022.84	4330.74	3824.4	3584.64	3888.64	4645.77	3887.66	4489.42	3880.16	4190.27	4582.44	4810.06	3440.39	4101.29	4051.47	3576.79	3890.93	4840.93	3739.86	3396.02	3740.05	4079.66	2647.12	2963.82
127	590.209	705.684	599.975	901.254	697.602	528.729	831.752	569.089	403.467	776.101	623.328	604.273	497.463	849.579	564.09	681.181	1450.94	818.875	690.705	655.335	1334.3	690.296	444.185	775.951	1191.56	1116.71	672.59	678.616	995.522	827.722	578.066	874.426	659.43	969.296	664.913	638.559	337.465	784.221	809.941	1005.83	780.071	1181.32	649.8	734.284	894.816	1045.98	526.609	1369.84	1045.62
[truncated: 108 more columns]

## Sheet: annotation, f=0.12
f = 0.12 mmol/g/h
id	name	formula	mz	mod	score	rank	mzDelta	ion	TIC correl	average int
C00479	Propanal	C3H6O	57.0341	-H(+)	100	1	0.000462513	1	-0.00309612	1713.23
C00033	Acetate	C2H4O2	59.0128	-H(+)	100	0	0.00107343	2	0.293269	1888.01
C00266	Glycolaldehyde	C2H4O2	59.0128	-H(+)	100	0	0.00107343	2	0.293269	1888.01
C00546	Methylglyoxal	C3H4O2	71.0135	-H(+)	100	1	0.000306113	3	0.128641	883.971
C00163	Propionate (n-C3:0)	C3H6O2	73.029	-H(+)	100	-2	0.000463816	4	0.0999274	886.515
C00424	L-Lactaldehyde	C3H6O2	73.029	-H(+)	100	-2	0.000463816	4	0.0999274	886.515
C00937	D-Lactaldehyde	C3H6O2	73.029	-H(+)	100	-2	0.000463816	4	0.0999274	886.515
C05235	Acetol	C3H6O2	73.029	-H(+)	100	-2	0.000463816	4	0.0999274	886.515
C00160	Glycolate	C2H4O3	75.0093	-H(+)	100	1	-0.000530667	5	0.276545	673.183
C00094	Sulfite	H2O3S	80.9626	-H(+)	65	1	0.00254601	6	0.129149	2677.39
C00094	Sulfite	H2O3S	80.9687	-H(+)	47	1	-0.00353347	7	-0.165253	968.026
C00246	Butyrate (n-C4:0)	C4H8O2	87.0444	-H(+)	100	1	0.000791781	8	0.0537293	820.488
C00041	L-Alanine	C3H7NO2	88.0405	-H(+)	100	-2	-8.97794e-05	9	0.664678	2256.4
C00099	beta-Alanine	C3H7NO2	88.0405	-H(+)	100	-2	-8.97794e-05	9	0.664678	2256.4
C00133	D-Alanine	C3H7NO2	88.0405	-H(+)	100	-2	-8.97794e-05	9	0.664678	2256.4
C00213	Sarcosine	C3H7NO2	88.0405	-H(+)	100	-2	-8.97794e-05	9	0.664678	2256.4
C00184	Dihydroxyacetone	C3H6O3	89.0244	-H(+)	100	-2	3.78881e-05	10	-0.102692	5458.42
C00186	L-Lactate	C3H6O3	89.0244	-H(+)	100	-2	3.78881e-05	10	-0.102692	5458.42
C00256	D-Lactate	C3H6O3	89.0244	-H(+)	100	-2	3.78881e-05	10	-0.102692	5458.42
C00577	D-Glyceraldehyde	C3H6O3	89.0244	-H(+)	100	-2	3.78881e-05	10	-0.102692	5458.42
methanesulfonate	methanesulfonate	CH4O3S	94.9806	-H(+)	100	1	0.000258798	11	-0.118405	408457
C00009	Phosphate	H3O4P	96.9687	-H(+)	100	1	0.000940894	12	0.533146	2.03676e+06
C00530	Hydroquinone	C6H6O2	109.03	-H(+)	100	1	-0.00012173	13	0.588693	1076.8
C00380	Cytosine	C4H5N3O	110.036	-H(+)	100	1	0.000116859	14	0.0369821	1444.13
C00106	Uracil	C4H4N2O2	111.02	-H(+)	100	1	-1.04354e-05	15	0.739096	52257
4-hydroxy-5-methyl-3(2H)-furanone	4-hydroxy-5-methyl-3(2H)-furanone	C5H6O3	113.024	-H(+)	100	0	0.000294044	16	0.166791	1807.54
C00596	2-Oxopent-4-enoate	C5H6O3	113.024	-H(+)	100	0	0.000294044	16	0.166791	1807.54
C00122	Fumarate	C4H4O4	115.004	-H(+)	100	1	-0.000258412	17	0.0211843	842.603
C00141	3-Methyl-2-oxobutanoate	C5H8O3	115.04	-H(+)	100	1	-1.98143e-05	18	0.322298	1042.95
C01585	Hexanoate (n-C6:0)	C6H12O2	115.076	-H(+)	100	1	6.13122e-05	19	0.139087	1623.45
C00463	Indole	C8H7N	116.05	-H(+)	100	1	9.35027e-05	20	0.846112	1969.48
C00183	L-Valine	C5H11NO2	116.072	-H(+)	100	0	-6.88033e-05	21	0.769991	5001.2
C00719	Glycine betaine	C5H11NO2	116.072	-H(+)	100	0	-6.88033e-05	21	0.769991	5001.2
C00042	Succinate	C4H6O4	117.019	-H(+)	100	1	-3.56547e-06	22	-0.0995595	1641.73
C00957	Mercaptopyruvate	C3H4O3S	118.978	-H(+)	61	1	0.00273291	23	0.281857	3401.59
C00153	Nicotinamide	C6H6N2O	121.04	-H(+)	100	1	0.000991856	24	-0.0078699	889.869
C00253	Nicotinate	C6H5NO2	122.025	-H(+)	100	1	-4.15481e-05	25	0.00157625	1546.03
4-Hydroxy-benzyl alcohol	4-Hydroxy-benzyl alcohol	C7H8O2	123.046	-H(+)	100	1	-0.000864349	26	-0.406306	1474.01
C00245	Taurine	C2H7NO3S	124.007	-H(+)	100	1	0.000160703	27	0.00103041	1052.76
C00178	Thymine	C5H6N2O2	125.036	-H(+)	100	1	-0.000252324	28	0.780997	5494.65
C00233	4-Methyl-2-oxopentanoate	C6H10O3	129.056	-H(+)	100	0	-0.000166453	29	0.475118	8221.01
C00671	(S)-3-Methyl-2-oxopentanoate	C6H10O3	129.056	-H(+)	100	0	-0.000166453	29	0.475118	8221.01
C00430	5-Amino-4-oxopentanoate	C5H9NO3	130.051	-H(+)	100	-1	-0.000378647	30	0.641221	1677.68
C01165	L-Glutamate 5-semialdehyde	C5H9NO3	130.051	-H(+)	100	-1	-0.000378647	30	0.641221	1677.68
C03741	L-Glutamate 1-semialdehyde	C5H9NO3	130.051	-H(+)	100	-1	-0.000378647	30	0.641221	1677.68
C00123	L-Leucine	C6H13NO2	130.087	-H(+)	100	0	-3.97938e-05	31	0.722526	13718.6
C00407	L-Isoleucine	C6H13NO2	130.087	-H(+)	100	0	-3.97938e-05	31	0.722526	13718.6
C03589	4-Hydroxy-2-oxopentanoate	C5H8O4	131.035	-H(+)	100	-1	-0.000138801	32	0.0762069	1360.86
C06010	(S)-2-Acetolactate	C5H8O4	131.035	-H(+)	100	-1	-0.000138801	32	0.0762069	1360.86
C11838	4,5-dihydroxy-2,3-pentanedione	C5H8O4	131.035	-H(+)	100	-1	-0.000138801	32	0.0762069	1360.86
C00049	L-Aspartate	C4H7NO4	132.03	-H(+)	100	1	-7.19832e-05	33	0.515095	5992.32
C00149	L-Malate	C4H6O5	133.014	-H(+)	100	0	-0.000125968	34	0.0549596	2143.64
C00497	D-Malate	C4H6O5	133.014	-H(+)	100	0	-0.000125968	34	0.0549596	2143.64
5'-deoxyribose	5'-deoxyribose	C5H10O4	133.051	-H(+)	100	-1	-0.000386971	35	0.706109	9464.45
C04272	(R)-2,3-Dihydroxy-3-methylbutanoate	C5H10O4	133.051	-H(+)	100	-1	-0.000386971	35	0.706109	9464.45
C06257	1-deoxy-D-xylulose	C5H10O4	133.051	-H(+)	100	-1	-0.000386971	35	0.706109	9464.45
C00147	Adenine	C5H5N5	134.047	-H(+)	100	0	9.50359e-05	36	0.000416624	29386.4
C06056	4-Hydroxy-L-threonine	C4H9NO4	134.047	-H(+)	100	0	-0.00124256	36	0.000416624	29386.4
C00262	Hypoxanthine	C5H4N4O	135.032	-H(+)	100	1	-0.000365096	37	0.680145	12011.4
C03765	4-Hydroxyphenylacetaldehyde	C8H8O2	135.045	-H(+)	100	0	0.00034736	38	0.0588239	3341.34
C07086	Phenylacetic acid	C8H8O2	135.045	-H(+)	100	0	0.00034736	38	0.0588239	3341.34
C00108	Anthranilate	C7H7NO2	136.036	-H(+)	39	0	0.00426676	39	0.477876	925.752
C00568	4-Aminobenzoate	C7H7NO2	136.036	-H(+)	39	0	0.00426676	39	0.477876	925.752
C00156	4-Hydroxybenzoate	C7H6O3	137.027	-H(+)	56	2	-0.00297061	40	-0.164882	335080
butanesulfonate	butanesulfonate	C4H10O3S	137.027	-H(+)	100	1	0.000400092	40	-0.164882	335080
C06423	octanoate (n-C8:0)	C8H16O2	143.107	-H(+)	100	1	0.000330507	41	0.422572	2833.25
gamma-butyrobetaine	gamma-butyrobetaine	C7H15NO2	144.103	-H(+)	100	1	-0.000156998	42	0.682314	1489.91
C00966	2-Dehydropantoate	C6H10O4	145.051	-H(+)	100	0	2.42251e-05	43	0.21634	1591.79
C06006	(S)-2-Aceto-2-hydroxybutanoate	C6H10O4	145.051	-H(+)	100	0	2.42251e-05	43	0.21634	1591.79
C00064	L-Glutamine	C5H10N2O3	145.062	-H(+)	100	1	-0.000183845	44	-0.0060061	586.08
C00047	L-Lysine	C6H14N2O2	145.098	-H(+)	100	1	-0.000189503	45	-0.150136	3383.45
C00025	L-Glutamate	C5H9NO4	146.046	-H(+)	100	-1	-0.00039243	46	0.152941	2038.44
C00217	D-Glutamate	C5H9NO4	146.046	-H(+)	100	-1	-0.00039243	46	0.152941	2038.44
C00979	O-Acetyl-L-serine	C5H9NO4	146.046	-H(+)	100	-1	-0.00039243	46	0.152941	2038.44
C00522	(R)-Pantoate	C6H12O4	147.066	-H(+)	100	0	5.48591e-05	47	0.685291	4614.12
C06007	(R)-2,3-Dihydroxy-3-methylpentanoate	C6H12O4	147.066	-H(+)	100	0	5.48591e-05	47	0.685291	4614.12
C00242	Guanine	C5H5N5O	150.042	-H(+)	100	1	0.000109512	48	0.838689	5804.93
C00385	Xanthine	C5H4N4O2	151.026	-H(+)	100	1	-5.35875e-05	49	0.736163	38592.3
C00196	2,3-Dihydroxybenzoate	C7H6O4	153.021	-H(+)	100	1	-0.00162438	50	0.478309	1526.45
C00135	L-Histidine	C6H9N3O2	154.062	-H(+)	100	1	-0.000263744	51	-0.134372	3022.66
C00295	Orotate	C5H4N2O4	155.01	-H(+)	100	1	-0.000148407	52	0.659137	9756.08
C00337	(S)-Dihydroorotate	C5H6N2O4	157.025	-H(+)	100	1	3.06337e-05	53	0.540934	2059.33
C02631	2-Isopropylmaleate	C7H10O4	157.051	-H(+)	100	1	-0.000376094	54	0.106922	997.742
C00993	D-Alanyl-D-alanine	C6H12N2O3	159.077	-H(+)	100	1	5.15697e-05	55	0.535332	2050.74
C00182	glycogen	C6H10O5	161.045	-H(+)	100	0	0.000124957	56	0.160045	1755.18
branching glycogen	branching glycogen	C6H10O5	161.045	-H(+)	100	0	0.000124957	56	0.160045	1755.18
3-hydroxycinnamic acid	3-hydroxycinnamic acid	C9H8O3	163.04	-H(+)	100	0	-0.000305149	57	0.453263	2382.07
C00166	Phenylpyruvate	C9H8O3	163.04	-H(+)	100	0	-0.000305149	57	0.453263	2382.07
C00079	L-Phenylalanine	C9H11NO2	164.072	-H(+)	100	1	7.39412e-05	58	0.460945	4400.79
3-(3-hydroxy-phenyl)propionate	3-(3-hydroxy-phenyl)propionate	C9H10O3	165.056	-H(+)	100	1	-0.000184773	59	0.482806	2773.87
C03722	Quinolinate	C7H5NO4	166.017	-H(+)	73	1	-0.00229155	60	-0.0595671	1731.38
C00250	Pyridoxal	C8H9NO3	166.051	-H(+)	100	1	0.000302589	61	0.043994	1129.48
C00074	Phosphoenolpyruvate	C3H5O6P	166.975	-H(+)	100	1	-0.000214669	62	-0.0737642	874.428
C00534	Pyridoxamine	C8H12N2O2	167.083	-H(+)	100	1	-1.36112e-05	63	0.024841	836.009
C00111	Dihydroxyacetone phosphate	C3H7O6P	168.99	-H(+)	100	0	0.00119446	64	0.0525834	1378.23
C00661	Glyceraldehyde 3-phosphate	C3H7O6P	168.99	-H(+)	100	0	0.00119446	64	0.0525834	1378.23
C00093	Glycerol 3-phosphate	C3H9O6P	171.007	-H(+)	100	0	-0.000985406	65	0.197079	851.334
C02979	Glycerol 2-phosphate	C3H9O6P	171.007	-H(+)	100	0	-0.000985406	65	0.197079	851.334
C01571	Decanoate (n-C10:0)	C10H20O2	171.139	-H(+)	100	1	0.000347854	66	0.0563143	5636.08
C00438	N-Carbamoyl-L-aspartate	C5H8N2O5	175.037	-H(+)	100	1	-0.000507262	67	0.446101	5792.87
C02504	3-Carboxy-3-hydroxy-4-methylpentanoate	C7H12O5	175.061	-H(+)	100	0	9.67505e-05	68	0.713605	4703.82
C04411	3-Carboxy-2-hydroxy-4-methylpentanoate	C7H12O5	175.061	-H(+)	100	0	9.67505e-05	68	0.713605	4703.82
C00013	Diphosphate	H4O7P2	176.937	-H(+)	100	1	-0.000798863	69	0.425138	57432.4
C00031	D-Glucose	C6H12O6	179.056	-H(+)	100	-5	7.85851e-05	70	0.425227	829.662
C00095	D-Fructose	C6H12O6	179.056	-H(+)	100	-5	7.85851e-05	70	0.425227	829.662
C00124	D-Galactose	C6H12O6	179.056	-H(+)	100	-5	7.85851e-05	70	0.425227	829.662
C00137	myo-Inositol	C6H12O6	179.056	-H(+)	100	-5	7.85851e-05	70	0.425227	829.662
C00159	D-Mannose	C6H12O6	179.056	-H(+)	100	-5	7.85851e-05	70	0.425227	829.662
C01487	D-Allose	C6H12O6	179.056	-H(+)	100	-5	7.85851e-05	70	0.425227	829.662
C01582	beta D-Galactose	C6H12O6	179.056	-H(+)	100	-5	7.85851e-05	70	0.425227	829.662
C00082	L-Tyrosine	C9H11NO3	180.067	-H(+)	100	1	-8.77523e-05	71	0.142417	2263.77
C00392	D-Mannitol	C6H14O6	181.071	-H(+)	100	-1	0.0011838	72	-0.103743	2550.79
C00794	D-Sorbitol	C6H14O6	181.071	-H(+)	100	-1	0.0011838	72	-0.103743	2550.79
C01697	Galactitol	C6H14O6	181.071	-H(+)	100	-1	0.0011838	72	-0.103743	2550.79
3,4-dihydroxy-2-butanone 4-phosphate	3,4-dihydroxy-2-butanone 4-phosphate	C4H9O6P	183.009	-H(+)	77	1	-0.00216993	73	-0.143723	1758.63
C00197	3-Phospho-D-glycerate	C3H7O7P	184.986	-H(+)	100	0	-0.000650538	74	0.142778	1557.22
C00631	D-Glycerate 2-phosphate	C3H7O7P	184.986	-H(+)	100	0	-0.000650538	74	0.142778	1557.22
C01092	8-Amino-7-oxononanoate	C9H17NO3	186.113	-H(+)	100	1	0.000162395	75	0.34861	1435.18
C00624	N-Acetyl-L-glutamate	C7H11NO5	188.057	-H(+)	100	1	-0.000290956	76	0.573574	2250.9
C00158	Citrate	C6H8O7	191.02	-H(+)	100	-3	4.46342e-05	77	-0.349888	19860.8
C00311	Isocitrate	C6H8O7	191.02	-H(+)	100	-3	4.46342e-05	77	-0.349888	19860.8
C00679	5-Dehydro-4-deoxy-D-glucarate	C6H8O7	191.02	-H(+)	100	-3	4.46342e-05	77	-0.349888	19860.8
C02780	2,5-diketo-D-gluconate	C6H8O7	191.02	-H(+)	100	-3	4.46342e-05	77	-0.349888	19860.8
C05409	2,3-Dioxo-L-gulonate	C6H8O7	191.02	-H(+)	100	-3	4.46342e-05	77	-0.349888	19860.8
C02679	Dodecanoate (n-C12:0)	C12H24O2	199.17	-H(+)	100	1	0.000173913	78	0.0275171	19475.7
C00078	L-Tryptophan	C11H12N2O2	203.082	-H(+)	100	1	0.000298049	79	0.221133	1023.45
C06055	O-Phospho-4-hydroxy-L-threonine	C4H10NO7P	214.011	-H(+)	100	1	0.000959377	80	0.071073	968.892
C11434	2-C-methyl-D-erythritol 4-phosphate	C5H13O7P	215.033	-H(+)	100	1	-0.000292011	81	0.238764	774.269
C00864	(R)-Pantothenate	C9H17NO5	218.103	-H(+)	100	1	3.82569e-05	82	0.355	7319.68
C02291	L-Cystathionine	C7H14N2O4S	221.06	-H(+)	100	1	0.000563035	83	-0.526767	921.113
C04327	4-Methyl-5-(2-phosphoethyl)-thiazole	C6H10NO4PS	221.998	-H(+)	91	1	0.00182264	84	-0.351843	3928.92
C11355	4-amino-4-deoxychorismate	C10H11NO5	224.059	-H(+)	60	1	-0.00277006	85	-0.0647885	996.679
tetradecenoate (n-C14:1)	tetradecenoate (n-C14:1)	C14H26O2	225.186	-H(+)	100	1	0.000210554	86	0.402066	4962.18
C06424	tetradecanoate (n-C14:0)	C14H28O2	227.201	-H(+)	100	1	0.000291248	87	-0.084314	130139
C05932	N2-Succinyl-L-glutamate 5-semialdehyde	C9H13NO6	230.068	-H(+)	100	1	-0.00133199	88	0.0726313	1096.85
2,3-dihydroxybenzoylserine	2,3-dihydroxybenzoylserine	C10H11NO6	240.052	-H(+)	100	1	-0.000499819	89	0.351541	1676.1
Hexadecenoate (n-C16:1)	Hexadecenoate (n-C16:1)	C16H30O2	253.217	-H(+)	100	1	0.000536914	90	0.119311	14745.6
C00249	Hexadecanoate (n-C16:0)	C16H32O2	255.233	-H(+)	100	1	-3.27031e-05	91	-0.128324	4.23039e+06
Allulose 6-phosphate	Allulose 6-phosphate	C6H13O9P	259.023	-H(+)	100	-9	-9.56475e-05	92	0.148632	921.517
C00085	D-Fructose 6-phosphate	C6H13O9P	259.023	-H(+)	100	-9	-9.56475e-05	92	0.148632	921.517
C00092	D-Glucose 6-phosphate	C6H13O9P	259.023	-H(+)	100	-9	-9.56475e-05	92	0.148632	921.517
C00103	D-Glucose 1-phosphate	C6H13O9P	259.023	-H(+)	100	-9	-9.56475e-05	92	0.148632	921.517
C00275	D-Mannose 6-phosphate	C6H13O9P	259.023	-H(+)	100	-9	-9.56475e-05	92	0.148632	921.517
C00446	alpha-D-Galactose 1-phosphate	C6H13O9P	259.023	-H(+)	100	-9	-9.56475e-05	92	0.148632	921.517
C01097	D-Tagatose 6-phosphate	C6H13O9P	259.023	-H(+)	100	-9	-9.56475e-05	92	0.148632	921.517
C01177	1D-myo-Inositol 1-phosphate	C6H13O9P	259.023	-H(+)	100	-9	-9.56475e-05	92	0.148632	921.517
C02962	D-Allose 6-phosphate	C6H13O9P	259.023	-H(+)	100	-9	-9.56475e-05	92	0.148632	921.517
C02976	D-Fructose 1-phosphate	C6H13O9P	259.023	-H(+)	100	-9	-9.56475e-05	92	0.148632	921.517
C03812	D-Mannose 1-phosphate	C6H13O9P	259.023	-H(+)	100	-9	-9.56475e-05	92	0.148632	921.517
C00644	D-Mannitol 1-phosphate	C6H15O9P	261.043	-H(+)	34	-1	-0.00490531	93	-0.3735	9048
C01096	D-Sorbitol 6-phosphate	C6H15O9P	261.043	-H(+)	34	-1	-0.00490531	93	-0.3735	9048
C06311	Galactitol 1-phosphate	C6H15O9P	261.043	-H(+)	34	-1	-0.00490531	93	-0.3735	9048
1,6-anhydrous-N-Acetylmuramate	1,6-anhydrous-N-Acetylmuramate	C11H17NO7	274.094	-H(+)	100	1	-0.000289471	94	0.431277	1092.19
octadecenoate (n-C18:1)	octadecenoate (n-C18:1)	C18H34O2	281.248	-H(+)	100	1	0.000563968	95	-0.0330987	62934.1
C01530	octadecanoate (n-C18:0)	C18H36O2	283.264	-H(+)	100	1	-4.45414e-05	96	-0.103252	8.76241e+06
C00051	Reduced glutathione	C10H17N3O6S	306.077	-H(+)	100	1	-0.000253795	97	-0.227656	14272.6
C01269	5-O-(1-Carboxyvinyl)-3-phosphoshikimate	C10H13O10P	323.022	-H(+)	38	1	-0.00435859	98	-0.114931	1959.51
C00575	cAMP	C10H12N5O6P	328.046	-H(+)	100	0	-0.00026347	99	0.283321	6364.05
C02353	2',3'-Cyclic AMP	C10H12N5O6P	328.046	-H(+)	100	0	-0.00026347	99	0.283321	6364.05
C00020	AMP	C10H14N5O7P	346.056	-H(+)	100	-1	-0.000404351	100	-0.00185032	1392.75
C00362	dGMP	C10H14N5O7P	346.056	-H(+)	100	-1	-0.000404351	100	-0.00185032	1392.75
C01367	3'-AMP	C10H14N5O7P	346.056	-H(+)	100	-1	-0.000404351	100	-0.00185032	1392.75
C00681	1-tetradec-7-enoyl-sn-glycerol 3-phosphate	C17H33O7P	379.191	-H(+)	100	0	-0.00166955	101	-0.203176	940.736
C03974	2-tetradec-7-enoyl-sn-glycerol 3-phosphate	C17H33O7P	379.191	-H(+)	100	0	-0.00166955	101	-0.203176	940.736
1-hexadec-9-enoyl-sn-glycerol 3-phosphate	1-hexadec-9-enoyl-sn-glycerol 3-phosphate	C19H37O7P	407.222	-H(+)	100	0	-0.00111997	102	-0.259874	1474.99
C03974	2-hexadec-9-enoyl-sn-glycerol 3-phosphate	C19H37O7P	407.222	-H(+)	100	0	-0.00111997	102	-0.259874	1474.99
C05730	Glutathionylspermidine	C17H34N6O5S	433.223	-H(+)	100	1	0.000626477	103	-0.415453	4151.26
C04438	1-Acyl-sn-glycero-3-phosphoethanolamine (n-C16:1)	C21H42NO7P	450.261	-H(+)	100	0	0.00144042	104	0.711972	901.809
C05973	2-Acyl-sn-glycero-3-phosphoethanolamine (n-C16:1)	C21H42NO7P	450.261	-H(+)	100	0	0.00144042	104	0.711972	901.809
C04438	1-Acyl-sn-glycero-3-phosphoethanolamine (n-C18:1)	C23H46NO7P	478.292	-H(+)	85	0	0.0019562	105	0.3712	2139.16
C05973	2-Acyl-sn-glycero-3-phosphoethanolamine (n-C18:1)	C23H46NO7P	478.292	-H(+)	85	0	0.0019562	105	0.3712	2139.16
1-Acyl-sn-glycero-3-phosphoglycerol (n-C16:1)	1-Acyl-sn-glycero-3-phosphoglycerol (n-C16:1)	C22H43O9P	481.257	-H(+)	100	0	0.000388914	106	0.750839	1026.1
2-Acyl-sn-glycero-3-phosphoglycerol (n-C16:1)	2-Acyl-sn-glycero-3-phosphoglycerol (n-C16:1)	C22H43O9P	481.257	-H(+)	100	0	0.000388914	106	0.750839	1026.1
C00075	UTP	C9H15N2O15P3	482.962	-H(+)	100	1	-0.00108952	107	-0.363474	2759.59
1-Acyl-sn-glycero-3-phosphoglycerol (n-C18:1)	1-Acyl-sn-glycero-3-phosphoglycerol (n-C18:1)	C24H47O9P	509.286	-H(+)	73	0	0.00265059	108	0.392807	1056.84
2-Acyl-sn-glycero-3-phosphoglycerol (n-C18:1)	2-Acyl-sn-glycero-3-phosphoglycerol (n-C18:1)	C24H47O9P	509.286	-H(+)	73	0	0.00265059	108	0.392807	1056.84
C03319	dTDP-L-rhamnose	C16H26N2O15P2	547.072	-H(+)	100	1	0.00117865	109	0.267264	1005.28
Enterochelin	Enterochelin	C30H27N3O15	668.135	-H(+)	86	1	0.00194751	110	0.630219	1344.87
C00350	phosphatidylethanolamine (dihexadec-9enoyl, n-C16:1)	C37H70NO8P	686.475	-H(+)	98	1	0.00170819	111	-0.220642	15846.9
cyclopropane phosphatidylethanolamine (dihexadec-9,10-cyclo-anoyl, n-C16:0 cyclo)	cyclopropane phosphatidylethanolamine (dihexadec-9,10-cyclo-anoyl, n-C16:0 cyclo)	C39H74NO8P	714.506	-H(+)	90	1	0.00185795	112	-0.209242	237661
C00344	Phosphatidylglycerol (dihexadec-9-enoyl, n-C16:1)	C38H71O10P	717.47	-H(+)	100	1	0.00100276	113	-0.201095	2630.57
C00390	Ubiquinol-8	C49H76O4	727.563	-H(+)	47	1	0.00420582	114	-0.140519	797.376
C00350	phosphatidylethanolamine (dioctadec-11-enoyl, n-C18:1)	C41H78NO8P	742.537	-H(+)	90	1	0.00185342	115	-0.176984	106563
cyclopropane phosphatidylglycerol (dihexadec-9,10-cyclo-anoyl, n-C16:0 cyclo)	cyclopropane phosphatidylglycerol (dihexadec-9,10-cyclo-anoyl, n-C16:0 cyclo)	C40H75O10P	745.501	-H(+)	100	1	0.00132707	116	-0.227304	39454.2
C00344	Phosphatidylglycerol (dioctadec-11-enoyl, n-C18:1)	C42H79O10P	773.532	-H(+)	100	1	0.00139668	117	-0.194273	46650.9
C00348	Undecaprenyl phosphate	C55H91O4P	845.65	-H(+)	39	1	0.00870475	118	0.306176	3480.01
N-Acetyl-D-glucosamine(anhydrous)N-Acetylmuramyl-tripeptide	N-Acetyl-D-glucosamine(anhydrous)N-Acetylmuramyl-tripeptide	C34H54N6O19	849.334	-H(+)	61	1	0.00275454	119	0.281755	1765.25
C02463	dihydrosirohydrochlorin	C42H48N4O16	863.293	-H(+)	62	1	0.00657197	120	0.257704	1528.92
C03543	Undecaprenyl diphosphate	C55H92O7P2	925.599	-H(+)	40	1	0.025076	121		4662.93
C03543	Undecaprenyl diphosphate	C55H92O7P2	925.632	-H(+)	45	1	-0.00715595	122	0.358579	5322.7

## Sheet: ionData, f=0.12
f = 0.12 mmol/g/h
	Time (s)
ion	0	15	30	45	60	75	90	105	120	135	150	165	180	195	210	225	240	255	270	285	300	315	330	345	360	375	390	405	420	435	450	465	480	495	510	525	540	555	570	585	600	615	630	645	660	675	690	705	720
1	1930.86	1606.95	1621.63	2425.41	2183.73	1300.05	1688.73	2036.43	1605.62	1468.08	1560.52	1744.74	1583.73	1623.14	1754.37	1266.28	1407.53	1854.22	1367.08	1350.44	1953.63	1540	1485.36	2046.82	2174.53	2139.46	1922.32	1463.3	1940.47	1799.21	1748.09	1565.15	1438.69	1732.03	1220.75	1639.72	2159.01	2060.84	1481.98	1899.52	1700.53	1868.34	2460.93	1452.87	1904.93	1455.1	1720.86	1477.42	1699.43
2	1600.68	1966.73	1866.55	1769.6	2419.59	2229.15	2294.12	1879.76	1673.19	2200.57	1738.34	1420.8	1890.83	1771.26	1785.14	2201.3	1709.12	2109.12	1662.36	1567.92	1910.31	1412.72	1798.16	1861.72	2406.27	1899.49	1688.33	1511.02	1864.39	1631.24	2513.86	1907.75	1809.78	1749.42	2319.03	1723.64	1974.04	1829.78	1560.33	2096.33	1642.61	1930.43	1606.33	1667.19	1845.25	1478.99	1911.16	1535.89	1868.87
3	575.602	1181.23	1578.66	905.175	844.46	424.366	755.956	400.728	266.897	1173.7	663.266	942.078	768.295	565.842	652.25	580.131	1192.09	1068.97	814.119	1001.14	1027.87	784.633	743.7	979.411	951.11	803.49	1166.1	1167.51	1502.44	703.119	713.326	1468.28	835.46	836.07	418.938	1449.15	1390.71	853.649	411.699	976.785	655.617	910.395	1398.01	756.916	1151.94	932.236	1154.41	1422.55	1360.05
4	776.712	929.474	727.576	797.986	876.843	809.035	1172.59	604.105	736.943	1002.98	738.25	1530.44	801.53	592.484	1290.59	1135.53	1283.68	538.323	535.885	792.278	651.933	980.948	906.663	1815.99	1256.3	596.776	1166.8	826.937	566.995	912.503	1434.14	882.661	697.07	667.357	1175.15	596.291	662.493	952.161	1013.36	865.73	652.842	965.043	1157.52	397.777	1116.06	624.349	812.467	659.933	1305.51
5	762.814	1207.82	353.644	715.099	600.537	324.582	826.578	606.642	476.858	482.615	816.294	478.083	707.559	227.939	634.551	539.812	1205.9	728.11	896.594	559.265	727.916	744.525	721.593	799.398	580.451	363.731	1069.23	844.179	581.691	723.176	1691.52	227.191	831.158	560.759	783.191	923.396	238.672	249.921	382.983	871.597	114.333	531.503	858.564	548.685	872.182	828.514	947.483	416.864	289.537
6	3109.02	2690.81	2756.37	2700.22	2738.65	2531.49	2657.33	3058.18	2691.87	2738.03	2634.89	2479.17	2632.77	2486.65	2789.25	3180.41	2603.41	2509.79	3104.52	2652.88	2763.28	2395.18	2507.48	2814.01	2902.48	2627.08	2528.68	2801.4	2794.04	2770.52	2740.44	2717.97	2168.42	2229.75	2977.29	2535.76	3088.55	2333.69	2621.13	2676.32	1960.96	2855.56	2794.43	2663.14	2761.54	2799.9	2707.19	3153.43	2821.64
7	1172.87	897.897	1208.5	724.363	741.513	1074.81	861.325	811.004	1022.79	921.101	882.239	890.608	804.178	894.586	895.043	1225.16	862.032	674.769	1254.94	977.263	741.872	849.883	965.737	940.063	926.63	1144.12	1021.16	820.06	939.387	974.399	1031.58	969.885	745.159	617.202	808.28	1156.18	1273.18	817.168	905.518	1130.72	805.204	1171.73	975.443	988.151	681.294	918.935	1226.81	1216.78	1084.16
8	795.933	644.115	754.514	995.535	1105.35	793.141	712.225	991.412	982.027	820.884	818.133	1230.19	794.86	842.924	620.117	914.87	786.818	946.37	796.229	770.969	728.421	709.403	565.83	922.395	733.619	858.393	700.804	1053.88	857.863	832.541	975.581	777.181	874.033	905.85	874.248	695.226	825.346	904.02	650.935	713.387	716.928	621.509	964.113	857.056	951.986	837.936	918.255	1204.94	1157.39
9	2336.68	2416.84	2104.9	2371.1	2867.77	2147.29	1819.62	2471.66	2147.41	2398.81	2738.01	2619.85	2259.65	2103.01	1639.91	2789.57	2113.68	2245.18	2229.4	1800.44	2496.24	2841.25	2581.38	2729.04	2543.74	2692.51	2314.07	2080.66	2425.35	2103.5	2228.07	2502.88	2055.56	2259.45	2194.83	2349.63	2334	2378.11	2825.13	1951.67	2250.71	2332.36	1819.52	1946.75	2505.84	2067.05	1961.78	2142.61	2433.02
10	6094.19	5895.11	5337.7	6147.15	6404.13	6082.29	5604.83	6706.59	6531.52	5668.36	5778.65	6023.02	5981.06	5868.82	5905.77	5939.66	5768.24	5861.19	5238.32	5369.84	5636.68	5963.69	6241.63	5915.96	5876.81	6096.21	6026.32	5884.37	5629.35	5891.97	5543.87	6131.06	5494.82	5518.16	5469.23	5105.24	5220.85	5884.16	5477.04	5192.11	5353.85	5995.68	5374.72	5448.57	5819.03	5299.08	5618.32	6484.65	5559.54
11	445346	437908	433031	437920	432353	425386	431615	427400	424264	421771	424583	427845	418510	430323	415955	421614	407164	414744	409917	412964	419574	408435	419256	429194	422543	420776	415727	423446	415122	419929	424009	419524	414080	413817	412416	405509	413445	416650	408243	411534	408264	408367	409354	413984	414870	405965	409284	405892	412980
12	1.97985e+06	1.98032e+06	1.96823e+06	2.18559e+06	1.98021e+06	2.02058e+06	1.89937e+06	2.20398e+06	2.02615e+06	1.96333e+06	2227502	2.05315e+06	1949924	2.10306e+06	2.00173e+06	2.07815e+06	1.9389e+06	2241422	2.05299e+06	1.96482e+06	2.43571e+06	2.17773e+06	1.958e+06	2.15221e+06	2.22254e+06	2.01398e+06	1.9448e+06	2.23004e+06	2.06479e+06	1.99413e+06	1.95746e+06	2.0721e+06	2.06419e+06	1.82454e+06	2.0571e+06	2043237	1.98766e+06	2.08646e+06	1.9991e+06	2.06013e+06	1784044	2.07943e+06	2.07158e+06	1.9953e+06	2436314	2.26723e+06	2.11969e+06	1.95588e+06	2.25721e+06
13	1245.82	721.951	812.731	1132.52	1096.8	998.458	997.936	1002.9	919.4	1200.73	1020.91	1074.94	1098.82	960.325	1054.26	854.617	1086.51	1077.27	1000.62	1146.62	1092.74	983.343	1191.42	1044.32	1103.44	1098.51	818.713	914.186	1158.57	1104.82	1083.24	1229.23	1027.84	1035.38	1258.11	1144.12	1143.83	803.845	1274.04	1245.46	984.904	846.142	1097.14	979.286	1033.25	1166.56	1125.83	1153.68	1415.37
14	836.049	1117.47	1000.72	1275.35	1178.17	1168.09	1396.26	1248.02	1424.99	1399.25	1198.41	1441.66	1277.99	1391.25	1487.63	1471.54	1422.14	1499.71	1410.12	1397.18	1286.16	1331.09	1431.17	1413.31	1580.69	1435.87	1548.82	1569.75	1230.57	1606.4	1307.48	1305.77	1117.16	1377.29	1467.45	1199.95	1257.27	1799.73	1536.92	1524.81	1463.23	1907.2	1659.48	1576.55	1561.21	1396.56	1102.07	1385.57	1301.26
15	61670.4	58603.2	56003.6	58669.8	57031.9	55321.1	54438.8	55860.7	54620.2	53038.8	54762.5	54519.2	55235.5	54094.9	54145.8	57205.1	55576.7	57766.9	54212.7	54350.6	56616.4	54248.2	54164.3	56337.7	58053	57278.3	53388	56796.4	54342.2	55459	51830.4	54853.8	54365.2	51971	57214.9	54038.4	52409	53606.1	51800.7	52997.2	52249.7	55386	53124.2	52787.2	54894.1	52598.1	52420.8	51609.7	54478
16	1530.08	1473.99	1373.01	1383.46	1638.03	1637.64	1481.08	1425.12	1337.52	1518.88	1731.52	1443.85	1722.58	1683.09	1811.03	1534.02	1356.53	1662.41	1504.6	1810.62	2163.34	1833.45	1853.88	1716.92	1692.03	1636.19	1726.24	2114.07	1812.62	1690.59	1741.59	1597.85	1433	2108.2	2094.12	1961.32	1754.93	2017.28	1871.13	2021.98	1423.57	2046.88	1993.63	1949.88	2087.09	1812.34	1738.19	2016.57	2008
17	910.856	586.278	925.602	866.123	866.594	732.83	837.623	839.685	676.25	762.807	759.181	1032.61	818.639	892.432	764.315	768.839	894.203	901.243	841.976	1076.48	797.252	1001.7	964.021	845.821	806.984	779.45	941.7	714.031	928.566	889.817	839.254	859.244	547.489	890.022	800.524	897.377	781.872	960.137	903.784	791.861	1115.23	778.176	724.11	766.864	702.652	777.485	885.807	861.685	1072.51
18	865.055	826.116	1057.89	1095.01	1011.79	1087.55	1251.33	880.639	985.097	1311.38	865.493	1253.87	867.973	1028.46	1370.06	997.125	928.629	784.547	977.269	1063.84	1046.43	1091.36	1127.45	1010.09	871.236	651.277	936.801	990.925	1082.21	1123.58	1103.07	793.446	758.644	1208	873.054	912.28	827.07	1374.38	933.824	947.387	1218.97	1164.48	794.956	1116.72	1144.5	964.714	1074.76	1033.22	1075.39
19	1681.48	1680.07	1847.69	1517.96	1655.54	1520.59	1668.83	1460.07	1492.9	1781.71	1498.29	1716.35	1362.91	1601.98	1474.76	1613.25	1520.5	1462.65	1576.97	1890.07	1491.45	1709.9	1607.25	1404.51	1652.91	1764.59	1887.44	1629.92	1641.58	1557.48	1603.36	1334.22	1595.13	1654.26	1772.95	1961.21	1689.49	1586.05	1595.7	1340.65	1906.53	1627.24	1617.62	1383.37	2073.62	1598.02	1474.71	1873.63	1665.85
20	1594.08	1780.68	1684.17	2132.72	1561.82	1599.01	1467.68	1589.16	1579.2	1746.45	1656.49	1506.01	1797.11	1788.09	1577.88	1634.14	1622.64	1775.58	1859.41	1875.99	1690.29	1690.76	1894.5	2069.15	1724.93	1749.05	2010.71	1978.3	2097.55	1780.73	1769.33	1764.49	1812.59	1707.89	1834.61	1665.23	2033.72	1383.12	1758.87	1570.66	1322.8	2112	1945.39	1360.12	1937.38	1958.04	2069.48	1612.66	1992.18
21	5287.52	4607.23	4480.68	5816.62	5020.05	5085.39	4980.7	5051.05	4469.94	5607.57	5364.78	5424.31	5284.62	4907.53	5790.94	5455.68	5482.73	6093.7	5578.97	5370.14	4651.12	5538.71	4482.94	4702.44	4735.96	4809.01	4811.13	5183.72	4780.48	4357.34	4844.22	4524.47	4794.47	4664.48	5151.27	4521.8	4614.81	5309.17	4612.7	4408.12	4764.82	5251.02	4984.53	5265.26	5718.91	4922.55	4737.69	5321.33	5145.92
22	1617.47	1695.91	1531.59	1731	1919	1697.11	1893.84	1495.24	1656.48	1606.71	1529.88	1827.43	1894.91	1738.41	1641.99	1783.51	1980.19	1924.24	1723.66	1391.07	1610.55	1656.24	2183.24	1649.67	1733.49	1708.54	1785.07	1632.7	1618.86	1512.87	1638.2	1528.02	1990.77	1790.77	1696.66	1553.12	1726.56	2041.38	1399.17	1508.1	1688.61	1582.67	1657.42	1731.34	1696.91	1682.26	1443.5	1558.09	1452
23	2544.99	3579.48	3282.89	3318.34	3148.98	3504.8	3291.12	3030.12	3420.07	3147.37	3864.79	3184.03	3246.79	3320.53	3389.57	3664.25	3399.79	3237.37	3490.4	3606.94	3903.4	3661.33	3263.53	4149.87	3224.34	3551.89	3096.37	2881.82	3563.78	3589.57	3038.7	3683.21	3667.92	3790.26	3417.6	3389.84	2990.27	3357.78	3274.65	3403.31	3509.64	3747.91	3500.16	3119.24	3632.03	3412.75	3247.8	3585.8	3474.26
24	675.471	631.42	740.377	884.254	871.657	683.011	723.087	742.209	946.298	830.331	871.727	726.83	901.596	865.133	1026.85	876.613	877.995	730.796	750.406	943.608	799.287	702.421	949.518	787.019	968.167	1228.63	735.025	791.843	902.922	963.612	939.756	724.376	808.288	828.727	917.617	957.273	1029.45	852.856	805.491	961.778	772.515	917.903	991.747	1047.5	908.071	715.546	732.782	805.362	984.179
25	1411.85	1324.14	1615.95	1295.06	1548.31	1748.22	1552.49	1679.97	1616.94	1696.01	1412.13	1783.25	1651.99	1463.66	1469.52	1343.24	1661.76	1301.65	1211.49	1937.05	1517.49	1454.18	1778.22	1551.04	1748.05	1140.44	1372.79	1884.32	1376.83	1479.81	1862.54	1819.26	1461.1	1530.03	1175.87	1561.91	1338.13	1725.35	1475.9	1374.48	1333.17	1512.2	1442.63	1791.42	1459.89	1518.86	2018.38	1803.77	1646.34
26	2442.38	1532.39	1506.52	1747.14	1811.75	1531.51	1581.65	1736.63	1390.61	1516.88	1633.26	1506.96	1823.41	1728.67	1595.31	1512.3	1502.45	1234.77	1404.65	1562.9	1725.2	1450.45	1656.54	1859.34	1620.09	1740.44	1660.64	1769.2	1580.39	1316.72	1683.29	1698.33	1627.08	1619.59	1636.34	1575.74	1644.34	1595.85	1346.43	1359.69	1448.32	1385.24	1659.43	1565.57	1513.02	1345.16	1562.31	1503.86	1554.17
27	1039.02	1071.86	1046.97	1257.99	1284.89	1085.83	1208.24	1146.03	925.349	1035.8	1224.56	1197.98	1072.98	1011.23	1113.89	857.964	941.165	1273.43	1164.22	757.762	929.964	836.045	1093.56	1477.78	1176.28	724.002	934.808	1024.04	951.02	923.737	1114.49	1090.75	1040.44	942.096	1134.73	991.91	1184.41	977.521	764.727	1042.79	892.265	1184.98	1151.08	1147.44	1174.2	1162.14	979.004	973.532	978.89
28	4646.2	4774.22	4474.92	4845.8	5611.16	4521.27	4590.5	4607.72	4828.78	4896.05	4798.09	5715.5	4951.22	5595.4	5264.17	5470.79	4880.24	5772.21	5661.46	4683.93	4873.33	5267.37	5533.52	5582.37	5051.26	5430.45	5885.03	5201.77	5997.07	5032.5	5283.63	5681.59	5252.42	5293.55	5326.84	5588.59	6043.69	5439.36	6598.91	5858.39	5048.28	5954.55	6013.35	5611.7	5982.33	5426.2	5773.46	5490.34	5623.63
29	6469.62	5753.1	5804.29	6788.62	6618.15	6922.89	6292.95	6619.96	6433.28	6689.89	6865.83	6923.05	7053.05	5952.28	6592.9	6863.69	7502.13	7394.5	7735.47	7242.68	7255.15	8189.38	7415.94	7361.61	8132.85	7670.74	7344.54	8200.13	8046.6	7765.73	7116.57	7310.73	7410.74	7668.48	8655.31	7440.68	7898.41	8288.68	8345.74	8015.08	7709.81	8860.37	8185.57	8109.25	9394.05	8228.59	7668.37	7710.05	8678.39
30	2373.02	1740.79	1723.22	1814.64	1698.43	1756.64	1395.13	2053.03	1636.02	1713.61	2006.28	1572.54	1550.14	1698.32	1997.72	1748.64	1692.59	1734.91	1574.43	1961.22	1577.37	1698.97	1639.31	1752.28	1858.93	1510.78	1925.62	1646.76	1973.94	1711.13	1652.14	1699.52	1755.97	1848.89	1691.84	1745.67	1734.38	1730.82	1571.61	1593.9	1394.64	1674.73	1469.08	1534.43	1905.21	1469.66	1640.85	1440.64	1694.72
31	15935.3	15741.7	15848.1	17166.1	16066.7	16684.5	16062.2	17908.2	16994.2	16568.8	17183.6	17419.5	16979.4	17350.6	17016.9	17265.4	17595.7	18017.7	17219	17220.8	17487.7	14964.9	14182.2	15281	15176.6	13162.5	13447.9	13577.5	13215.5	12200	13369.1	12641.3	13074.4	12699	12749.2	12346	12052.5	13490	12687.7	12636.4	13055.9	13121.4	12769.1	12530.7	14656.5	13282.8	13174.8	13229.1	13318.2
32	1029.91	768.124	1320.24	855.279	1190.5	1317.07	1242.25	1086.53	1036.78	1110.69	1374.86	1006.99	1297.92	1179.71	1131.45	1195.03	1432.1	1466.13	1282.11	1087.03	1410.66	1479.2	1568.18	1331.76	1330.54	1243.46	1078.36	1268.49	1427.05	1339.91	1326.08	1709.92	1468.92	1311.83	1535.18	1611.77	1319.8	1334.17	1292.17	1506.41	1329.87	1646.13	1246.05	1181.57	1362.09	1397.06	1486.67	1340.72	1333.91
33	7528.54	5970.51	6679.07	6791.07	6076.15	6905.77	5671.56	6396.5	5439.81	5977.51	6408.77	6374.21	6423.42	5692.27	5683.68	6168.04	6164.19	6552.74	5880.49	6270.76	5963.53	6854.39	6195	6439.64	7033.31	6374.01	5956.19	6235.11	5984.52	6179.42	6619.96	6971.94	5888.4	6016.28	6921.43	5362.16	6806.67	7707.49	6323.71	6473.25	6268.45	6533.04	5885.03	5352.26	7426.16	6543.69	6025.65	6027.21	6485.87
34	2005.85	2171.47	1881.32	2099.55	2545.28	2253.44	2177.62	2636.3	2285.94	2001.9	2203.89	2660.63	2422.59	2092.85	2063.94	2107.89	2272.52	2141.28	2123.44	2373.23	2509.1	2145.45	2422.85	2271.51	2527.27	2078.96	2554.39	2285.95	2507	2155.66	2289.31	2318.63	2284.84	2282.5	1925.2	2553.33	2148.15	2356.7	2104.18	1788.84	2224.18	1904.6	2398.79	2389.29	2240.79	1852.21	2140.31	2153.42	1995.53
35	9042.01	9295.87	9401.62	9497.92	10352.4	9146.23	8261.24	9368.25	9419.93	9633.78	9118.78	9167.21	9000.65	9298.49	9700.45	9177.48	9565.24	8978.95	9796.02	9190.86	9468.61	10553.6	9211.81	9410.53	9626.33	10249	9161.68	9140.92	8776.39	9583.89	9337.32	9769.44	9025.34	9381.16	9603.9	9898.74	9640.46	10177.7	10025.8	9558	9142.26	9588.81	10557.7	10341.5	10805.3	11001.1	9448.42	9920.73	8951.14
36	12732.7	16646	18912.1	20687.4	22810.1	23155.5	25695.9	25668.9	26876.4	26471.7	27752.5	27500.6	27525.4	26752.1	26592.8	28448.7	28836.8	27987	29542.7	30000.5	28185.9	28935.7	28873	28887.4	30824.6	31341.8	31349.9	31358.5	32064.9	30738.8	31836.4	32145.9	31261.2	31385.6	31058.1	31117	31690.8	31685.8	31455	31042.4	32214.4	31223.5	31339.1	31066.7	30705.2	31278.8	31946.1	31738.1	32717.4
37	13783.2	13814.1	12509.6	13159.5	13088.2	13781.9	13268	13694.4	13141.5	13644.8	12563.7	13123.9	11706.5	13185.6	14246.9	13553.6	13526.6	14001.3	13743.9	13564.4	13723.8	11039.8	10471.7	11665.8	11021.7	12026.6	10582.7	11758.9	11018.3	11253.3	11313.2	11674.9	10956.6	11508.7	11441.6	10543.4	11198.7	12890.8	11814	11568	11357.6	11814.4	12468.2	10808.4	13081.5	11989.2	12891.5	12748.8	11763.7
38	2870.39	2855.37	2959.43	3524.84	3508.08	3183.71	3315.22	2789.66	3103.54	3058.02	3300.55	2924.32	3206	3412.2	3831.53	3576.43	3143.7	3337.19	3754.1	3194.14	3694.62	3545.43	3335.82	3356.74	3230.71	3849.25	3210.47	3541.29	3243	3363.65	3996.77	3424.82	3119.59	3581.67	3605.21	3492.65	3419.29	3054.33	3773.52	3723.79	3318.94	3208.25	3311.88	3107.4	3523.29	3477.46	3406.1	3251.73	3801.75
39	871.469	1036.6	967.701	895.821	959.058	1056.2	910.129	1045.3	837.473	984.423	998.58	1282.27	726.184	1003.08	1052.1	1069.02	1053.01	977.631	886.756	907.375	864.708	909.056	753.851	891.452	724.676	1001.74	895.987	718.46	865.075	956.971	835.499	982.194	1053.68	763.691	910.075	763.352	970.437	730.878	904.488	930.337	733.654	946.101	909.361	881.728	811.94	986.152	1180.89	828.889	939.73
40	363704	351674	349885	357368	353340	350220	346482	348754	351479	348328	346322	346061	350982	351499	343307	339875	341635	340948	341953	343086	350546	336489	344971	352999	348045	345535	344836	349350	340452	338905	349511	339896	340358	339936	340624	340492	337174	345147	342774	337105	336172	336769	339668	340861	345081	334666	340202	336125	337639
41	3078.1	3223.57	2779.64	2692.9	3168.86	2756.11	3061.92	3155.17	2763.95	2844.5	2876.08	2948.93	2614.94	2912.02	2546.72	2691.67	2877.89	3327.32	2813.19	3414.66	3189.46	3429.79	3017.24	3130.22	2770.35	3041.2	2771.67	3083.89	2876.7	2665.55	2822.49	2861.94	3287.69	2908.85	2846.61	2861.31	2563.96	3015.47	3305.01	3000.96	2721.11	2925.61	2484.65	2407.28	3602.21	3299.5	2784.21	2994.55	2992.06
42	1461.87	1334.99	1771.65	1260.03	1694.46	1717.7	1626.87	1272.97	1221.64	1423.6	1432.51	1485.81	1425.88	1791.57	1437.02	1588.52	1681.92	1618.34	1327.2	1727.05	1680.14	1491.19	1296.79	1549.73	1792.73	1820.13	1772.28	1707.16	1734.11	1668.5	1244.14	1573.9	1343.91	1554.93	1467.95	1596.97	1422.07	1831.91	1534.09	1328.11	1418.51	1350.4	1564.1	1591.28	1444.83	1862.57	1519.55	1440.76	1400.75
43	1310.2	1296.89	1421.79	1332.54	1571.96	1616.07	1629.71	1635.86	1699.45	1631.43	1786.55	1618.24	1512.46	1326.5	1359.59	1993.31	1670.88	1606	1528.65	1758.97	1663.96	1625.39	1334.99	1961.15	1660.97	1595.28	1567.56	1573.68	1713.12	1540.54	1353.51	1882.91	1622.32	1635.86	1618.47	1609.28	1536.94	1398.65	1642.94	1560.14	1512.65	1485.72	1527.21	1572.24	1395.8	1844.03	1496.24	1447.28	1840.69
44	414.767	338.176	437.063	499.666	585.679	454.709	499.168	588.383	607.248	426.183	487.464	431.817	373.45	515.43	305.936	501.861	438.476	460.247	432.832	555.232	818.537	1447.92	1362.3	1345.8	1216.04	977.807	684.067	942.779	762.427	790.473	826.554	590.141	619.053	435.398	404.358	495.223	502.093	537.205	668.336	681.598	373.789	459.623	485.596	486.983	430.331	613.55	490.375	408.246	511.534
45	3827.6	3990.36	3876.43	3835.94	4246.13	4209.45	3759.27	4443.67	3800.35	3848.12	4009.07	4142.95	3976.46	4353.61	3761.3	4058.06	3673.98	3945.85	3895.46	3837	4156.08	3425.95	3027.54	4144.62	4089.38	3556.58	3080.68	3664.96	3381.36	3612.31	4066.17	4240.73	3303.07	3198.06	3233.93	3736.43	3595.22	3502.64	3575.31	3473.32	3216.63	3292.54	3712.02	3224.99	3407.36	3754.06	3684.48	3560.58	3653.7
46	1285.63	1155.2	1438.9	1432.65	1550.29	1477.76	1322.66	1807.22	1304.57	1626.52	1260.82	1233.21	1314.76	1271.65	1536.91	1494.45	1279.66	1472.62	1178.92	1499.02	2420.11	3069.69	3137.12	4712.64	4404.28	3203.81	2808.21	3062.96	2696.52	2830.85	2748.56	2392.32	2288.65	1892.02	1913.47	1955.34	1927.92	2028.01	2128.5	1544.95	1861.1	1608.33	1654.62	1753.79	2024.34	1793.53	1749.06	1812.19	1832.4
47	4815.22	4773.31	4169.12	4241.44	3891.01	4283.23	4490.37	4755.42	4806.37	4270.36	4648.01	4641.65	4594.62	4594.81	4677.96	4724.27	4831.64	4742.95	4936.23	4756.88	5087.87	5114.84	4077.8	5230.66	4927.15	4822.35	4604.44	4682.75	5163.41	5085.86	4698.97	4592.38	4882.52	4755.7	5425.74	4433.03	5174.14	5123.6	4409.36	4641.09	4531.12	5022.56	4683.92	4489.42	4780.51	4986.8	4815.82	4352.17	4380.14
48	5450.95	4856.28	5869.75	5269.52	5634.31	5586.5	6039.55	5081.6	6018.55	6231.88	5666.06	5973.5	5263.07	6546.4	6133.89	6007.29	6149.26	5806.82	5953.36	6317.51	5730.32	4966.3	4923.03	5215.7	5340.41	5840.18	5121.49	5905.51	5654.28	5295.1	5996.16	5110.52	5809.15	5390.96	5606.48	6285.59	5716.6	5881.74	5854.24	6221.18	5607.06	5652.32	6025.8	5740.48	6144.24	6710.28	6676.52	5969.67	5853.85
49	37449.5	38121.7	36076.5	37230.6	34708.7	38156.9	35631.1	36625.5	37269.2	36512.3	35294.3	35794.4	35453.6	38127.6	36127	37414.7	37218.6	36974	37740.5	38585.2	39268.5	38046.2	35991.1	38281.1	37129.9	38360.3	37840.1	37327.4	38491.3	38726	37049.5	37012.3	39396.9	39824.1	39329.5	37823.4	38654.6	39126.2	38031.1	38440.2	37448.6	39394.2	37473.3	41043.9	40782.7	39432.7	38000.7	36815.4	38177.7
50	1510.78	1683.07	1453.28	1192.51	1656.1	1559.88	1418.21	1783.11	1692.59	1534.47	1742.45	1670.71	1152.99	1891.81	1321.57	1717.78	1688.14	1653.02	1502.87	1516.64	1393.03	1404.94	1513.26	1543.32	1729.58	1434.69	1555.45	1880.32	1755.35	1381.21	1548.72	1481.49	1474.97	1630.45	1754.82	1573.31	1409.08	1613.36	1710.43	1589.53	1473.84	1454.58	1460.61	1669.77	1363.71	1990.89	1659.33	1611.65	1767.39
51	2531.67	3143.03	3175.16	3275.8	3048.29	2970.51	3039.1	3153.8	3120.67	3141.3	2965.47	3078.11	2824.91	2951.92	2649.48	3123.15	2730.12	3005.43	3484.59	3363.24	3694.5	3606.31	2518.27	3422.92	3140.17	3143.57	2843.34	2781.54	3605.4	2866.92	3373.83	2984.89	2972.61	2715.06	2803.57	2860.91	2810.25	3600	2868.26	3034.39	2906.14	2965.32	2679	2840.61	2938	3272.16	3032.31	2878.56	3089.24
52	13625.3	11629.7	10794.8	11139.2	11553.6	10905.8	10637.3	9949.31	10674.5	10041.5	9838.43	10681.6	10391.2	10545	9789	10858.7	10462.2	10909.6	9838.66	10366	10762.3	9939.45	9783.89	11375.3	10103.4	10523.2	9798.7	9829.99	9927.98	10019.8	10210.4	9375	10516	10343.5	10746.7	10342.6	10369.9	10816.7	9740.23	9885.79	9483.83	10294.4	10458.9	9708.75	10178.8	10852.6	10097.4	10066.3	10513.4
53	2824.48	2327.43	2018.56	2312.06	2092.07	2501.74	1878.61	1925.47	2120.36	2181.2	2056.69	2447.33	2064.1	1965.5	2464.17	2272.91	2239.86	1764.62	2286.05	2063.57	2617.86	2050.27	1932.77	1984.46	2441.25	2211.73	1770.4	2293.55	2418.6	2161.02	2544.12	2134.24	2454.84	2112.09	1791.47	2141.84	2212.34	2051.27	2256.61	2154.61	1872.99	1814.05	2259.63	2334.88	1934.31	2093.19	2255.84	1793.64	2272.45
54	766.777	1160.51	862.26	966.301	959.4	923.569	901.689	809.806	873.304	1052.81	1099.82	1206.37	908.151	811.265	719.523	944.05	1091.56	1077.08	866.131	912.334	933.915	865.805	1139.15	1062.07	765.728	1190.19	871.921	863.826	1033.53	1082.59	853.404	634.403	1023.86	753.882	1113.01	878.037	920.403	1061.54	887.727	1150.12	1082.4	991.047	1355.96	934.48	934.734	1051.74	911.278	763.105	1217.31
55	1597.49	1766.19	1967.78	2185	1846.38	1978.43	2034.14	2015.05	2045.54	1735.38	2037.97	2098.04	1731.89	2475.6	2015.64	2133.01	1725.89	1989.16	2090.04	1758.94	2369.46	2203.43	2215.33	2162.96	2147.97	2324.28	1979.72	1678.93	1906.27	2036.91	2112.61	2114.33	2255.37	2008.9	1973.49	2185.36	2096.49	2274.24	2200.39	1994.02	2380.08	1701.59	2174.53	2226.11	2096.85	2397.3	2095.81	2046.62	1782.47
56	1792.6	1737.92	1702.63	1827.53	1700.66	1810.41	1630.86	2057.81	1540.57	1756.63	1541.36	1601.51	1836.72	1919.87	1601.3	1666.61	1983.48	1962.99	1734.05	1671.01	1824.26	1966.84	2063.65	2120.76	1744.9	1660.71	1985.59	2079.18	1496.73	1779.77	1596.73	1949.29	1647.1	1493.83	1697.66	2178.22	1750.23	1784.66	1607.88	1760.49	1809.36	1718.32	1953.21	1873.36	2061.29	1769.76	1592.35	1919.28	1673.62
57	2359.71	2261.32	2424.97	2159.09	2026.88	2486.26	2107.18	1913.45	2124.37	2294.14	2331.81	2310.7	2246.25	2069.56	2004.7	2078.62	2223.22	2032.47	2495.95	2072.21	2144.75	2194.19	2270.24	2496.07	2598.42	2540.77	2224.33	2285.5	2116.54	2224.27	2585.24	2429.72	2343.92	2088.08	2432.81	2122.59	2381.06	2396.03	2084.23	2118.21	2293.93	2233.92	2653.6	2313.1	2529.1	2762.4	2566.86	2364	2518.59
58	4406.11	3634.8	4823.43	4866.67	4297.49	4737.4	5118.84	4754.18	5228.49	4709.03	4323.21	4627.78	5052.91	5277.08	4788.47	5205.2	5158.2	5085.19	4859.41	4985.48	4479.42	4758.64	3737.27	4979.64	4455.47	4256.77	3828.95	4420.48	4451.24	4292.91	4080.84	4141.76	4176.1	3779.29	4233.55	4129.8	4181.6	4545.05	4638.49	4085.64	3909.5	4006.97	4063.81	3854.56	4605.71	4572.89	4514.36	4530.09	4706.57
59	2047.68	1987.21	2064.9	2081.42	2266.4	2472.19	1993.44	2144.02	2236.34	1881.26	2231.69	2184.27	2264.66	2442.76	2000.23	2813.92	2248.79	2273.9	2498.22	2596.14	2463.84	2642.71	2180.91	2486.41	2632.46	2458.98	2437.55	2474.02	2803.43	2230.84	2651.28	2798.3	2336.23	2213.16	2358.5	2219.62	2731.05	3118.32	2537.71	2534.13	2753.58	2781.2	2848.96	2775	3583.29	2745.07	3080.56	2783.78	3040.63
60	1635.93	1899.98	1772.71	1751.42	1664.83	1779.86	1811.48	2020.4	2211.1	1836.47	1739.88	1684.45	1996.59	1995.58	1696.96	1687.49	1841.43	1763.31	1699.45	1860.43	1931.54	1857.07	1675.32	1708.12	1511.53	2069.15	2018.09	1817.22	1496.01	1428.89	1542.98	1803.75	1765.76	1768.67	1941.3	1802.63	1827.19	2087.56	1735.56	1754.92	1657.29	1668.84	1589.43	1818.2	1764.3	1745.23	1658.19	1571.19	1522.17
61	771.252	903.975	763.702	739.631	998.615	966.514	903.691	1051.7	916.534	800.874	925.146	1320.19	1133.27	1086.21	872.612	1237.97	996.794	966.569	918.078	821.849	1022.85	1153.93	853.949	1066.03	983.439	1084.68	1033.36	1142.67	960.574	1060.29	1050.14	1181.56	1093.14	1086.71	1466.38	1105.54	1208.2	1094.95	1170.2	938.69	1092.2	920.527	1265.94	1237.72	1124.62	932.445	979.575	882.997	1332.25
62	1083.12	798.035	859.612	903.185	966.471	935.542	786.606	838.872	881.644	701.32	956.586	1009.94	675.062	906.767	826.012	987.951	781.864	942.567	727.631	757.675	682.373	773.003	682.112	947.301	808.8	786.977	894.324	750.228	929.847	979.797	1120.82	1024.34	778.885	764.194	895.741	920.875	744.8	891.617	714.263	930.363	840.455	1055.97	813.687	700.329	903.163	1064.02	1172.33	967.266	908.316
63	801.671	483.29	732.866	796.624	666.483	848.94	645.186	669.207	1123.33	739.791	1148.86	1082.17	831.966	685.906	666.552	1171.88	768.672	777.775	842.477	718.963	980.944	868.648	615.285	715.856	697.794	921.499	1125.91	756.95	964.664	820.402	904.617	675.77	1092.25	1118.56	1250.3	946.49	1011.49	837.585	790.768	781.901	913.527	930.678	808.296	737.952	726.541	754.976	969.156	757.503	802.752
64	1438.04	1349.48	1188.09	1570.52	1625.22	1315.55	1474.25	1370.76	1527.67	1529.74	1400.61	1395.17	1175.95	1405.61	1359.22	1389.02	1407.6	1287.71	1443.85	1389.81	1572.66	1497.44	1551.21	1292.67	1454.41	1260.84	992.476	1397.83	1531.36	1406.96	1467.47	1683.29	1697.28	1522.38	1528.24	1366.27	1352.51	1266.59	1507.52	1355.05	1374.83	1139.6	1458.77	1609.67	1215.53	1195.28	1662.28	1112.26	1292.7
65	921.552	913.845	1088.21	1274.76	905.655	741.262	1019.21	903.659	923.151	984.346	912.068	968.228	766.602	697.859	851.47	769.897	778.586	827.855	859.515	779.972	923.478	968.455	606.907	791.18	766.791	850.386	997.262	608.788	696.748	710.269	759.75	735.718	998.503	739.26	625.616	741.645	921.742	896.208	737.82	824.925	860.709	752.907	857.448	646.531	948.257	1145.18	1124.8	763.346	716.088
66	5634.6	5931.39	5696.28	6357.46	5945.39	6173.73	5882.35	6117.25	5874.43	5615.61	5700.86	5977.76	5591.17	6289.98	6031.87	6037.43	5370.06	5477.54	5921.71	5992.42	6049.63	5528.78	5828.69	5311.59	5507.53	6432.22	5798.93	6504.14	6101.65	5538.07	5735.53	6334.92	5524.43	6505.64	5301.95	5381.53	5442.03	5594.51	5097.05	5437.54	5677.84	5807.24	5488.1	5102.2	5844.95	5889.47	5406.47	5326.5	5354.34
67	6582.37	5848.69	5444.02	6131.23	5650.22	6824.02	6315.67	5862.25	6089.93	5547.94	6057.64	6591.87	5692.98	5942.61	5881.28	5846.08	5816.35	5625.05	5560.18	5879.19	6004.35	5801.93	5705.21	6305.84	6058.92	5977.12	5540.9	6925.52	6007.89	6086.99	6351.44	5490.98	6411.52	6131.56	5949.94	5752.89	5799.06	6513.79	6535.11	5523.32	5559.05	5862.28	6134.75	5600.22	6201.72	6358.7	6616.51	5622.92	5861.75
68	5694.98	4572.68	5249.49	5221.88	4835.87	5309.88	5264.91	4748.05	5072.32	4745.47	4920.28	5205.59	5146.52	5048.45	5287.45	5216.22	4802.25	4914.16	5239.94	5241.68	5111.85	5290.57	4977.77	5113.13	4657.73	4679.96	4830.58	5046.12	4847.01	5230.42	5469.23	4867.68	4109.44	4980.48	4810.47	5110.35	4644.17	4867.83	4832.52	4426.78	4634.26	5058.15	4597.96	4607.12	4892.53	5128.37	4845.34	4697.68	5206.87
69	66436.8	60212.2	55990.3	57436	57758.4	62470.2	56196.9	59734.5	58225.1	57985.9	57121.1	58790.6	56082.9	60640.3	59307.9	59136.2	57746.9	56755.8	59070.3	56185.4	58598.6	59408.5	55028.2	61114.1	60217	60339.3	57499.8	57923.4	59987.1	57526.6	61969.8	60999.1	60958.4	58147.9	58201.7	59114.4	57254.1	61596.7	58229	59258.5	58098.4	57379.1	60561.6	56567.9	62704.9	63188.1	63486.9	58112.9	58193.2
70	691.545	678.658	855.16	554.938	1013.01	925.059	544.701	853.516	712.579	903.531	697.227	864.04	749.334	914.955	931.204	675.477	692.075	727.218	821.527	907.399	1015.03	920.775	941.505	913.841	591.976	1069.36	747.943	901.153	1101.25	702.042	849.956	947.227	803.254	849.044	773.029	1005.98	930.478	808.944	795.456	994.695	718.955	741.286	915.799	757.427	1145.68	1063.14	869.642	777.315	714.316
71	2359.38	2115.62	2145.93	2448.84	2469.05	2245.33	2151.94	2620.05	2396.93	2340.65	2518.47	2498.74	2603.1	2906.71	2408.27	2720.66	2503.39	2488.43	2645.24	2552.1	2684.85	1971.31	2018.67	2323.5	2276.82	2132.09	2292.36	2184.95	2544.41	2238.71	2337.72	2503.29	2114.78	2076.02	1918.99	1707.78	1785.32	2318.41	2032.21	2147.68	2125.96	2080.47	2256.69	2082.06	2228.76	2315.29	2697.53	2435.07	2290.34
72	2085.92	2450.94	2407.53	2430.66	2436.93	2189.41	2450.82	2451.51	2491.38	2542.12	2483.04	2400.99	2575.01	2700.45	2269.91	2451.79	2438.32	2591.57	2525.94	2691.1	2325.05	2438.07	2272.08	2458.14	2446.27	2655.24	2493	2361.75	2478.43	2505.4	2724.41	2367.33	2825.28	2315.76	2676.45	2348.93	2241.83	2750.18	2466.77	2543.61	2773.9	2650.77	2750.51	2690.72	2692.98	2406.42	2596.45	2097.7	2497.27
73	1975.02	2209.32	1969.39	1731.5	1683.19	1670.06	1598.91	1794.49	1537.8	1607.72	2091.66	1715.57	1963.16	1801.34	1786.11	1953.89	1552.6	1641.58	1769.84	1713.94	1792.04	1686.43	1965.01	1896.35	2056.11	1801.85	1745.82	1803.83	1825.73	1682.37	1803.89	1798.43	1742.84	2060.48	1729.12	1850.71	1447.36	1868.5	1834.76	1675.26	1731.38	1792.15	1751.49	1848.83	1957.48	1983.71	1820.47	1651.22	1415.71
74	1781.56	1534.32	1439.38	1562.21	1517.47	1624.29	1735.19	1888.21	1268.59	1552.43	1326.69	1723.05	1435.3	1729.27	1675.68	1639.62	1438.73	1443.53	1368.22	1198.66	1234.9	1413.97	1400.98	1571.43	1742.78	1528.03	1487.92	1487.27	1717.83	1714.29	2041.94	1891.54	1678.74	1777.28	1613.16	1893.14	1537.82	1776.61	1480.26	1599.45	1586.68	1600.89	1682.4	1557.74	1912.49	2064.99	1922.66	1486.25	1375.35
75	1403.98	1459.46	1369.87	1466.76	1368.08	1590.99	1486.26	1199.46	1282.12	1375.92	1385.47	1324.06	1417.26	1314	1206.56	1394.91	1378.99	1243.01	1476.12	1602.12	1299.85	1481.81	1625.98	1547.74	1479.58	1812.64	1438.21	1502.82	1466.45	1294.04	1272.33	1394.28	1626.66	1209.09	1298.5	1433.34	1452.71	1377.51	1403.01	1681.06	1615.82	1334.02	1448.29	1267.38	1552.24	1749.07	1541.61	1364.16	1446.69
76	2707.91	2667.07	2207.82	2173.6	2299.49	2452.8	2106.79	2024.47	2412.7	2461.04	2214.93	2247.46	2219.33	2155.07	2219.82	2451.71	1868.96	2145.06	2315.85	2173.22	2159.57	2378.78	2278.45	2695.95	2427.79	2081.16	1949.35	2571.86	2349.83	2417.59	2587.95	2024.19	2239.97	2473.8	2163.93	2345.93	2206.11	2358.03	2099.14	2480.3	2341.9	2415.79	2088.53	2045.24	2300.48	2298.24	2325.33	2442.54	2663.69
77	22867.9	21576.5	21300.3	20719.4	21468.6	20931.5	21276.8	21771.9	20948.8	21145.5	20995.9	20685.5	20925.3	20903.8	20543.7	20276.5	20845.5	20799.5	20350.6	21257	21893.4	21273.1	21511.6	21839.1	20750	19376.8	21179.3	19823.7	21375.1	20090.2	21432.5	21510.6	21421.8	21311.6	21107.6	19556.1	20536.4	21301.9	20755	21113.9	19010.4	19372	20941.2	20129.9	20971.2	20073.4	20034	20155.4	20978.3
78	19981.4	20079.4	19797.5	18789.7	21104.1	19739.8	19147	19602.3	19077.1	18823	20941	20098.7	20325.3	20651.9	19872.2	19243	19418.9	20288.8	20254.1	20185.1	19849.2	19816.7	20208.1	20069.5	20602.4	20795.7	19396.4	19749.9	20215.4	20311.4	20733.9	19478.3	20191.5	18967.9	20769.3	19815.6	20306.7	20868.8	20163.7	19953.4	20148.6	20039.3	20055.6	19156.5	19511.2	19451.3	19782.6	19581.9	18889
79	1229.93	1205.77	1222.04	1255.2	1356.23	1297.34	993.488	1023.57	1177.12	1285.82	1425.43	1368.04	1250.52	1237.87	1219.96	1230.81	1316.86	1446.25	1355.25	1160.49	1284.72	1258.33	1284.82	1552.15	1264.66	1494.46	1035.18	1258.59	1249.64	1121.38	877.661	1115.26	1111.16	992.047	1276.99	1015.06	921.533	1235.75	999.434	1203.67	1117.01	1001.78	1253.53	796.233	1042.53	1242.11	1076.64	874.125	1042.63
80	1063.59	982.268	824.895	759.765	873.702	904.194	947.716	1137	1017.23	754.997	935.466	1029.09	780.177	996.335	1068.92	930.599	869.372	952.084	1005.23	866.593	1178.39	1057.7	843.883	803.167	1101.47	974.82	945.855	880.605	764.077	905.883	895.65	742.72	1193.03	907.584	824.746	1031.4	1156.76	1107.18	1208.17	1049.67	960.547	936.314	974.558	819.992	920.221	951.193	916.314	1078.67	1266.87
81	631.818	654.69	651.691	806.173	788.169	742.528	941.682	707.566	660.943	675.391	722.434	649.38	565.76	745.604	671.472	627.3	808.457	593.817	579.703	797.547	2567.25	1328.15	817.523	861.178	723.13	637.423	631.234	799.708	651.914	644.046	714.674	664.132	804.98	738.293	590.555	729.78	672.419	609.211	542.998	870.476	597.15	638.19	691.176	688.917	751.714	697.503	726.049	497.286	582.86
82	6369.95	5958.09	5839.07	6163.26	6020.22	6999.61	5897.43	6200.44	6882.36	6009.16	6049.85	6365.87	6391.24	6381.99	6144.63	6960.82	6870.14	6397.67	6430.03	6313.22	7557.22	7214.5	5802.61	7391.52	7244.58	7284.9	6569.58	7186.05	7256.85	6404.11	7246.21	7649.11	6967.68	6749.04	7216.73	7161.09	6641.44	7296.74	7146.64	7791.19	6959.2	6772.94	7566.47	7241.79	8161.6	8173.65	7905.54	6962.6	7664.68
83	969.395	891.621	782.574	1044.37	938.585	699.224	891.813	904.228	1088.83	780.96	1042.54	992.513	788.952	840.151	916.973	941.49	909.788	1093.63	991.77	857.388	1011.9	1027.57	918.248	863.653	801.491	972.008	856.128	1192.72	1078.79	945.471	796.703	940.302	961.232	919.673	870.197	1041.17	955.19	905.725	968.46	862.106	1056.56	909.923	1182.02	813.985	914.254	691.009	756.428	798.35	796.865
84	4806.1	4627.36	4285.51	3974.75	4333.47	3797.03	3883.39	4227.06	3802.03	3597.72	3952.64	4128.99	3892.95	4262.92	3848.71	3941	3786.06	4001.47	4338.91	3745.21	3663.48	3840.65	3856.71	4367.66	4401.59	3661.02	4211	3917.6	3917.06	3782.77	4302.27	4185.07	4080.3	4118.39	3760.34	3930.31	4357.39	3885.97	3958.81	4022.81	3754.5	3805.27	4335	3986.99	3681.15	3762.56	4086.53	4056.84	4017.63
85	1058.91	1095.44	1210.09	926.146	1180.74	976.16	851.77	971.152	1139.85	1046.91	945.904	897.154	1020.36	903.475	1000.14	854.706	895.949	1052.01	926.957	856.111	1244.45	841.232	915.157	1001.61	938.182	1141.09	1045.31	994.313	1025.61	1137.03	900.197	1180.82	943.024	1201.15	1098.53	891.052	893.449	1264.13	1086.99	1021.62	1120.65	810.416	1107.39	903.332	1081.29	1134.58	966.03	886.921	1047.11
86	3414.63	4143.68	4003.3	4122.38	4657.12	4575.69	4337.69	4627.54	4881.16	4626.4	4762.86	4431.09	4459.99	4700.71	4866.45	4864.02	4561.69	4888.21	4591.25	4476.94	4219.69	4792.64	5125.75	5057.92	5647.58	5011.33	5151.98	5034.4	5007.91	4869.43	5345.38	5119.73	5230.87	4692.58	5048.04	4786.81	5289.49	5008.61	5009.18	4845.95	4834.12	5268.87	4882.78	5028.85	4941.19	4976.76	5178.65	4717	4660.14
87	137595	136482	133990	134673	132024	133056	131924	132182	133945	129861	133401	130397	135331	134161	134757	133964	131847	129737	131526	130479	138320	133403	133436	139328	136264	136363	135185	135662	133054	135560	135046	132312	132673	130601	131358	130712	131106	128949	131502	127666	132596	131235	132720	129720	130866	131471	132304	129461	129213
88	262.179	239.876	363.24	477.877	699.148	593.687	602.773	645.955	703.843	727.728	645.39	676.994	734.193	925.369	1067.16	804.124	907.214	944.537	833.684	847.172	990.666	848.946	829.893	758.604	788.058	900.955	1128.5	1006.13	1191.38	998.923	1097.19	1164.13	1076.2	1099.51	1147.52	1115.23	1222.62	1036.01	929.601	1120.96	1071.99	1116.17	1183.28	1177.19	957.672	1043.53	1211.93	1350.74	1675.9
89	1510.31	1428.93	1600.58	1559.08	1785.45	1569.64	1536.05	1620.86	1379.64	1658.9	1205.48	1458.29	1585.33	1511.36	1550.51	1579.84	1734.55	1225.84	1352.62	1470.82	1400.54	1696.31	1549.84	1575.98	1748.26	1551.81	1870.94	1737.94	1679.63	1701.65	1731.03	1667.42	2125.01	1866.57	1938.19	1647.39	1647.06	1894.42	1640.39	1800.53	1489.66	1570.15	1893.04	1719.53	1814.98	1866.79	1588.68	1510.76	2024.1
90	10785.1	12771.9	13521.9	13514.4	14643.6	14308	14022.1	15785.7	15364.5	14964.2	14152.5	15843.3	14770.1	15289.1	15549.4	15353.8	14744.9	14556.3	15240.7	14713.1	16017.4	15218.7	15257	16337.1	15235.4	15513.2	15210.2	14629.5	15507.1	15366.8	15365.1	15868.7	15737.2	14489.8	15633.7	15552.3	15416.4	15266.6	14818.1	14390.5	14530.8	15285.8	15017.2	15469.7	14943.9	14807.9	14439	14382.6	14079.4
91	4594053	4505150	4.46376e+06	4.5031e+06	4.46646e+06	4421833	4.41655e+06	4402624	4390334	4.34291e+06	4.40191e+06	4349731	4344571	4.42967e+06	4.31087e+06	4.32136e+06	4312810	4.3324e+06	4306933	4290839	4.34969e+06	4.26193e+06	4310904	4434860	4350014	4330276	4296592	4.37558e+06	4307095	4304823	4.40846e+06	4.31959e+06	4305062	4304268	4297303	4.26329e+06	4.29183e+06	4368192	4.26309e+06	4.28066e+06	4.24357e+06	4.26938e+06	4.24958e+06	4.27272e+06	4.30625e+06	4.25826e+06	4252255	4.23789e+06	4250369
92	858.918	849.826	781.535	880.946	890.632	1016.86	845.122	1031.58	868.165	1046.2	720.188	726.456	767.645	920.72	912.621	950.32	920.693	1007.42	1110.27	1189.76	2863.99	1678.46	1064.3	1253.66	1200.24	846.549	944.911	1012.93	961.898	833.28	866.781	1061.87	980.308	951.96	767.478	883.408	911.066	710.516	675.453	1049.99	814.382	771.784	810.772	846.965	855.947	826.943	1111.24	886.984	1067.43
93	9659.5	10059.1	9457.1	9980.05	9363.8	9255.76	9478.66	9579.26	9641.99	9873.94	8924.09	9139.53	9374.8	9122.82	9949.54	9169.44	9473.66	8978.42	9390.07	9030.76	8745.11	10110.6	9200.57	9762.88	9497.27	9798.8	9763.24	8966.56	9510.22	9816.73	9585.66	9369.19	8977.07	8574.92	9403.74	9756.26	8684.75	8684.84	9349	9394.5	8750.6	9153.58	9587.39	9106.52	8532.03	8888.59	9055.52	9088.28	9389.02
94	1431.49	1201.58	1090.93	1038.64	1062.75	1164.46	1071.43	1093.31	1196.02	1078.84	1018.77	1240.99	1292.34	1162.67	1128.61	1123.15	1068.79	1190.46	1015.52	970.582	1062.55	1152.28	963.163	1080.75	1118.34	1132.86	1185.48	1133.84	1204.77	1146.72	1090.3	1120.82	1273.25	985.531	1034.25	1116.98	967.412	960.833	1110.72	1183.53	930.934	1164.22	1110.55	1240.35	845.141	1172.85	1136.11	1195.47	1201.51
95	59192.3	61754	61666.1	63223	64990.9	65313.4	64737	64514	63495.2	64397.6	64924.1	62598.7	64441.6	64870.6	63647.8	63589.2	63621.5	64379.2	63701.7	63864.8	65922.7	63972	64067.4	68609.7	64773.4	66317.6	63360.3	65647.3	65673.8	66037.1	66472	67583.6	64912.9	64448.9	64946.7	67381.3	64682.5	64634.4	64720.4	62583.9	64887	64419.6	62783.7	63446.9	64244.6	64346.8	65502.5	63271.8	63028
96	9476717	9281494	9212110	9268030	9229400	9113993	9133370	9086011	9082310	9004122	9095808	8937223	8931099	9163669	8883038	8891360	8916064	8933939	8860303	8831768	8921974	8803531	8868046	9148287	8991210	8924359	8854407	9003056	8922816	8906658	9111945	8909465	8882202	8840342	8907355	8799569	8879161	9019115	8820198	8840691	8746362	8828446	8815106	8799652	8898464	8800973	8840663	8744758	8772432
97	15229.5	13725.7	11675.5	13692.5	13368.1	14754.5	11228.9	13242.1	13941.3	11603	12536.2	13569.5	10877.1	13018.3	13813.9	14032	11012.5	13601.6	13071	10584.5	13864.2	15267.8	12636.1	15613.1	15936	16644.5	13524.7	15471.7	17010.4	14416.2	16622	17823.5	18413.6	14612.9	16838.2	17525.2	13979.8	17208.3	17593.6	18055.8	13932.3	15494.1	16601	13950.6	15590.1	17021.2	18241.1	13986.1	16245.7
98	1944.66	2324.33	1867.46	2187.89	2172.81	2154.4	1955.76	2153.01	2065.44	1840	1957.85	1898.63	1871.02	1913.39	1777.12	2366.48	1987.78	2087.82	2049.78	1965.66	2101.49	1868.03	1767.15	2322.72	1956.94	2254.69	1887.35	1901.03	1983.36	1832.56	1940.18	1754.27	2029.88	2075.46	2162.38	2076.59	2024.84	1901.95	2004.86	1878.83	2019.65	1807.06	2112.49	2260.33	2223.44	2215.45	2275.88	1800.08	1872.32
99	6907.28	6406.61	5914.36	6577.22	6695.72	7052.69	5927.49	6928.64	7076.99	6069.3	6666.39	7376.12	5845.86	6325.82	6536.89	6813.35	6039.76	6038.26	7018.22	6066.75	6654.48	6736.47	6756.11	6486.49	7109.05	7193.88	5644.14	7021.51	6846.33	6158.52	6441.37	6671.81	7589.59	6540.69	6707.97	6603.84	5382	6930.85	6473.14	6767.41	5554.72	6429.22	6586.57	5959.78	7095.54	7103.02	6782.2	5800.3	6903.11
100	1742.04	1711.22	1484.24	1506.81	1373.75	1589.12	1377.72	1903.92	1753.07	1483.8	1630.17	1720.32	1604.21	1362.42	1588.08	1692.93	1460.82	1783.15	1565.2	1224.85	555.872	610.192	553.721	1006.93	1430.31	1510.17	1180.14	1088.66	1125.12	1126.16	1171.9	1073.77	1484.15	953.736	1184.29	1378.94	1088.73	1723.62	1445.62	1522.22	1249.65	1543.6	1571.15	1394.27	1971.14	1806.52	2005.91	1415.83	1715.79
101	1019.88	951.328	895.056	1002.78	942.914	914.69	745.706	896.421	880.708	1012.09	1046.74	1094.06	922.338	1012.38	1138.94	1075.33	1044.06	1122.15	874.68	819.347	939.632	1192.26	869.229	1013.93	910.182	1012.37	820.734	995.601	786.589	912.951	838.339	838.923	973.132	812.545	877.8	938.807	882.279	846.196	950.479	797.599	770.159	809.836	777.241	996.222	1023.18	951.554	997.501	850.436	1033.64
102	2093.48	1614.58	1354.78	1413.98	1508.05	1504.79	1486.57	1338.67	1663.8	1576.85	1382.77	1536.54	1480.48	1490.51	1659.31	1362.39	1480.15	1232.43	1405.64	1527.91	1513.24	1593.99	1425.02	1628.35	1557.5	1629.67	1683.16	1680.19	1592.4	1413.95	1636.38	1382.67	1540.18	1436.67	1686.07	1470.64	1585.42	1805.82	1266.77	1598.27	1166.55	1641.51	1381.96	1559.63	1379.39	1471.62	1426.01	1540.43	1631.29
103	5944.99	6382.95	4497.19	6737.44	7066.56	7358.81	5332.38	6535.16	7228.53	6080.77	6931.28	6923.3	5310.18	6990.41	6749.3	7033.85	5500.19	6837.78	6730.74	5768.05	6548.96	6532.7	4424.65	5225.93	5396.23	4697.93	3596.71	4287.93	4787.2	3398.06	4104.55	4038.25	3577.12	2698	3694.37	3352.97	2555.1	3628.21	3812.62	3496.45	2510.53	3242.84	3515.77	3003.5	3294.79	3858.24	3889.93	2919.77	3861.73
104	785.952	807.288	787.522	916.472	678.918	827.171	796.908	740.459	779.265	748.187	767.426	1004.49	834.979	759.023	715.36	1034.38	900.318	948.33	844.205	886.372	779.846	974.326	857.357	965.973	788.72	969.87	851.071	901.934	934.378	751.985	762.156	968.964	910.425	690.188	921.499	657.726	783.682	985.273	775.568	599.023	764.388	956.42	837.144	847.765	945.215	863.356	867.19	1004.5	690.236
105	1933.85	2115.59	2266.43	2221.98	2108.58	2298.25	2352.88	2168.99	2336.43	2145.84	2206.22	2253.33	2132.44	2068.7	2067.2	2069.46	2353.33	2206.88	2226.59	1711.38	2383.82	2098.35	1960.37	2506.08	2248.24	2198.89	2094.13	2040.37	2686.24	2151.64	2300.43	2229.84	2269.68	1978.55	2313.4	2257.53	2061.69	2406.16	1868.33	2149.45	1858.85	2088.62	2135.12	1998.32	2007.83	2195.65	2451.87	2077.91	2251.58
106	837.58	832.047	1042.67	1166.48	1174.66	1311.26	1142.1	927.455	959.001	1072.22	950.445	1133.68	994.567	1333.25	818.817	1108.37	1121.2	1260.63	973.669	1186.92	1172.63	1272.35	758.338	955.165	985.425	988.972	1161.37	1338.39	1052.61	1162.9	1208.58	962.966	1172.8	816.347	1070.02	1018.79	1031.77	1016.29	1001.89	1055.84	925.868	954.543	900.405	1021.14	1216.67	933.6	883.403	1312.82	960.296
107	3578.98	3032.64	2725.26	3023.21	2802.54	3000.96	3014.12	2823.5	2720.28	2672.68	2863.87	2514.48	2500.43	2691.77	2889.31	2957.26	3157.88	2807.82	3062.06	2844.79	2788.33	2799.34	2864.13	3104.91	2776.28	2436.33	2983.87	2992.35	2800.42	2840.54	3149.49	3075.07	2610.65	3063.23	2566.69	2958.63	2994.83	2970.01	2836.46	2746.6	2870.9	2448.64	2666.13	2811.42	3076.06	3003.83	2401.27	2427.63	2594.88
108	948.621	1015.01	747.932	1140.82	1108.46	827.013	929.185	1257.58	1036.3	933.254	1018.95	1112.93	874.932	1223.17	1136.78	938.702	1048.42	1047.22	1210.99	1280.21	1181.93	1229.54	1357.16	1077.04	1036.46	958.911	887.033	1122.44	1130.92	943.596	1166.03	1152.82	1144.72	1022.02	1269.6	1155.15	1177.01	971.435	1069.76	1016.48	1006.37	910.556	1088.3	954.551	1012.72	1183.15	907.26	1218.02	1202.94
109	855.056	922.654	970.815	1033.35	1236.09	1427.94	1075.36	1071.81	1217.63	964.967	1128.56	1165.95	1179.7	1111.35	970.237	1172.61	981.254	1120.24	1026.13	1064.66	1000.1	1119.36	1138.64	1158.99	1221.99	1006.55	1101.86	973.025	1005.4	1220.5	1045.64	1229.01	956.601	935.966	1332.3	1130.84	978.155	1177.79	953.955	958.644	997.458	974.808	1120.42	1001.37	933.523	1117.97	1243.85	1027.13	1202.48
110	1485.59	1115.39	1208.24	1292.97	1163.59	1225.78	1353.14	1326.45	1224.35	1427.75	1205.13	1119.78	1007.81	1187.92	1294.71	1203.64	1292.58	1224.71	1200.65	1176.74	1369.07	1405.53	1309.53	1341.87	1256.85	1406.89	1435.14	1398.51	1597.03	1675.88	1516.65	1652.32	1283.21	1653.62	1550.54	1473.34	1479.5	1363.55	1657.87	1306.7	1227.88	1470.36	1378.11	1628.54	1512.93	1569.62	1811.61	1579.02	1383.33
111	15225.3	16278.8	14194.8	16006.6	17836	18163.9	15014.5	15512.7	18258.8	16349	17237	19193.9	16008.5	18736.7	16306.2	19163.4	15883.4	17409.8	17149.4	14591.8	18254.6	19035	15484.4	18485.8	18132.2	17277.3	15684.5	18569.7	18222.6	15374.4	19649.3	19698.4	17776.7	14321.9	18843.4	17550	14823.7	18693.5	15950.9	15768.1	14134.7	15893.7	16742	14590.3	16851.5	18335.6	20220.7	15971.4	17394.1
112	234236	256198	203088	250351	276440	283256	228497	240134	283145	226485	266820	286586	228968	279847	253651	295493	234045	267257	271583	237735	278705	288322	223936	262192	279041	268027	231567	271718	294922	236368	278437	292324	274051	211203	275472	273850	216173	275647	252954	268665	220355	242450	264637	216485	251960	277137	300931	231002	267946
113	2297.55	2740.33	2145.84	2342.92	2980.4	2730.75	2468.48	2744.88	3019.92	2307.49	2708.04	2826.66	2170.86	3003	2903.28	2787.31	2211.67	2734.25	2883.68	2320.19	2995.87	2847.13	2279.75	2848.76	2734.42	2669.11	2803.37	2919.47	3129.46	2977.18	3308.82	3242.57	2681.8	2744.49	3185.57	2730.03	2449.32	3216.64	3111.5	2998.44	2576.18	2820.16	2797.7	2470.69	2896.59	3064.65	3435.51	2569.56	3019.8
114	878.633	1091.03	931.708	1074.87	865.58	865.746	796.164	942.774	753.729	776.857	875.883	811.56	723.464	829.089	1011.63	1004.81	804.31	994.548	1067.05	801.526	988.951	755.78	723.656	1068.18	1056.55	798.396	754.762	920.19	1032.04	752.912	856.73	1278.17	1054.98	789.45	941.592	1152.21	822.471	1022.89	901.744	1034.19	814.806	918.714	916.964	831.709	965.107	965.67	1011.33	653.977	953.849
115	108138	118983	92619.1	114104	124405	124186	101524	112793	128869	102622	121605	129409	104951	119767	110251	132531	105250	120691	123784	108344	122679	133415	105190	116131	121882	121234	105681	121406	132698	104039	123344	133251	126052	97965	121564	122890	97555.8	120643	116993	121483	98136	111213	122735	100560	113950	122514	133500	102746	119432
116	34501.2	39468.1	32016.2	36573.5	41622	44674.9	35829.2	35267.2	44478.1	35890.1	37841.1	42801.7	34496.8	42926.4	35854.8	42924.8	34839.4	37641.8	40334.1	36127.4	42809.5	43512	34405.8	43974.3	44976.5	43258.9	39786.9	44209.6	49628.2	40242.4	49000.9	49925.5	46621.1	38103	46701.9	44673.5	37412.1	47673	41997.5	44178.3	39142.2	39819.7	44655.2	37779.1	45402.8	49146.5	53143.7	40736.6	44748.9
117	40381.5	46462.5	37265.2	43287.8	48550.2	52668.9	42378.4	41138.6	51721.9	42539.9	47959.2	52304.1	42660.7	51228.6	44394.2	53617.9	44391.2	47150	49505.5	44462	51043.6	53278.6	40828.4	52214.5	54301.7	52057.4	46224.3	54052.2	58854.4	49296.8	57392.4	57841.8	55159.1	43656.9	54371	53238.4	45321.6	56690.2	50380.8	52049.7	44840.6	46193	52779.8	44288.7	50621.1	56559.1	63870.4	47957.8	53274.4
118	3342.95	3237.5	3385.28	3233.31	3742.13	3895.15	3184.16	3321.34	4150.69	3388.75	3833.49	3946.15	3815.77	3869.22	3414.97	3924.38	3566.74	4105.16	4267.87	3641.54	3422.68	3946.77	3751.53	3684.94	3988.51	3983.44	3952.84	3742.86	3725.56	3626.35	3613.46	3674.66	3861.88	3241.3	3377.06	3523.67	3532.58	3978.07	3199.42	3241.7	3394.4	3299.67	3806.25	3112.27	3405.14	3649.17	3583.32	3803.68	3840.38
119	2127.72	1950.21	1698.59	1984.55	1579.22	1783.31	1410.79	1880.26	1689.9	1644.57	1794.21	2016.82	1967.87	2138.77	1700.35	2126.16	1873.12	1641.29	2087.56	1493.56	1855.99	2016.92	1477.6	1835.82	1759.66	2012.81	1839.93	1843.93	1897.86	1748.27	1969.07	2357.6	1808.93	1662.7	1908.71	1664.69	1293.82	1856.98	1741.95	1901.98	1730.41	1948.34	1428.51	1319.71	1862.85	1830.51	2157	1702.94	1627.31
120	1418.63	1612.96	1315.49	1622.28	1472.95	1745.01	1689.17	1835.15	1714.6	1408.1	1320.15	1581.66	1143.53	1812.58	1932.01	1963.65	1498.84	1828.93	1530.71	1566.01	1839.79	1888.86	1421.2	1527.9	1438.68	1819.87	1604.99	1768.6	1618.62	1455.11	1435.15	1676.11	1526.05	1354.67	1353.51	1805.11	1620.3	1583.15	1566.62	1613.06	1242.06	1510.75	1601.9	1332.92	1725.15	1483.75	1377.73	1430.67	1731.12
121	5219.7	4819.75	4164.73	4201.54	4085.6	4890.94	4709.94	4880.89	4877.58	4471.74	4767.53	5125.75	4154.63	4432.97	5084.81	5188.62	4148.47	5311.75	4851.38	4482.35	5072.02	4942.03	4732.47	5102.8	4911.75	4897.85	4642.45	5104.57	4949.77	4295.89	5023.17	4786.91	4982.78	4708.17	4534.32	4958.22	4519.59	4750.96	4610.13	5387.96	4390.7	4522.35	4845.14	4567	5754.01	5189.78	5302.12	4543.1	4774.35
122	5141.28	5239.76	5001.16	4831.14	5432.48	5673.97	5465.55	4714.73	6022.42	5226.53	5195.96	5753.16	5214.64	5725.53	5675.92	5978.45	5673.34	5707.57	5871.84	5674.73	6253.12	5807.06	5490.46	5132.22	5819.11	6106.56	5923.21	5743.16	6116.48	5651.61	5632.93	6105.34	5551.95	4961.61	5697.46	5351.84	5055.11	5926.49	5102.31	5119.05	4917.5	5161.44	5559.6	4845.98	5261.58	5369.25	6261.62	5441.75	5113.45
[truncated: 59 more columns]

## Sheet: annotation, f=0.18
f = 0.18 mmol/g/h
id	name	formula	mz	mod	score	rank	mzDelta	ion	TIC correl	average int
C00479	Propanal	C3H6O	57.0339	-H(+)	100	1	0.000691485	1	-0.402232	908.375
C00033	Acetate	C2H4O2	59.0117	-H(+)	77	0	0.00216061	2	-0.433209	1382.28
C00266	Glycolaldehyde	C2H4O2	59.0117	-H(+)	77	0	0.00216061	2	-0.433209	1382.28
C00288	Bicarbonate	CH2O3	60.9922	-H(+)	100	1	0.000962403	3	-0.138796	5091.05
C00163	Propionate (n-C3:0)	C3H6O2	73.0291	-H(+)	100	-2	0.000388419	4	0.234235	412.027
C00424	L-Lactaldehyde	C3H6O2	73.0291	-H(+)	100	-2	0.000388419	4	0.234235	412.027
C00937	D-Lactaldehyde	C3H6O2	73.0291	-H(+)	100	-2	0.000388419	4	0.234235	412.027
C05235	Acetol	C3H6O2	73.0291	-H(+)	100	-2	0.000388419	4	0.234235	412.027
C00037	Glycine	C2H5NO2	74.0227	-H(+)	82	1	0.00203359	5	0.0699126	369.514
C00160	Glycolate	C2H4O3	75.008	-H(+)	100	1	0.000781185	6	0.142897	396.74
C00041	L-Alanine	C3H7NO2	88.0453	-H(+)	34	-2	-0.00492391	7	0.536098	552.835
C00099	beta-Alanine	C3H7NO2	88.0453	-H(+)	34	-2	-0.00492391	7	0.536098	552.835
C00133	D-Alanine	C3H7NO2	88.0453	-H(+)	34	-2	-0.00492391	7	0.536098	552.835
C00213	Sarcosine	C3H7NO2	88.0453	-H(+)	34	-2	-0.00492391	7	0.536098	552.835
C00184	Dihydroxyacetone	C3H6O3	89.0277	-H(+)	51	-2	-0.00325331	8	0.632005	646.854
C00186	L-Lactate	C3H6O3	89.0277	-H(+)	51	-2	-0.00325331	8	0.632005	646.854
C00256	D-Lactate	C3H6O3	89.0277	-H(+)	51	-2	-0.00325331	8	0.632005	646.854
C00577	D-Glyceraldehyde	C3H6O3	89.0277	-H(+)	51	-2	-0.00325331	8	0.632005	646.854
methanesulfonate	methanesulfonate	CH4O3S	94.9804	-H(+)	100	1	0.000415001	9	-0.918004	22712.8
C00009	Phosphate	H3O4P	96.9739	-H(+)	39	1	-0.00426353	10	0.729087	154517
C00530	Hydroquinone	C6H6O2	109.029	-H(+)	100	1	0.000426085	11	0.386774	758.961
C00380	Cytosine	C4H5N3O	110.036	-H(+)	100	1	-6.24132e-05	12	-0.275693	1065.37
C00106	Uracil	C4H4N2O2	111.02	-H(+)	100	1	-0.000482768	13	0.00058222	20026.7
4-hydroxy-5-methyl-3(2H)-furanone	4-hydroxy-5-methyl-3(2H)-furanone	C5H6O3	113.025	-H(+)	100	0	-0.00019823	14	-0.62327	1823.46
C00596	2-Oxopent-4-enoate	C5H6O3	113.025	-H(+)	100	0	-0.00019823	14	-0.62327	1823.46
C00148	L-Proline	C5H9NO2	114.055	-H(+)	100	1	0.000775085	15	-0.252076	952.336
C01585	Hexanoate (n-C6:0)	C6H12O2	115.076	-H(+)	100	1	0.000255195	16	0.106417	841.918
C00183	L-Valine	C5H11NO2	116.072	-H(+)	100	0	-0.000300697	17	-0.0936899	1948.71
C00719	Glycine betaine	C5H11NO2	116.072	-H(+)	100	0	-0.000300697	17	-0.0936899	1948.71
C00042	Succinate	C4H6O4	117.02	-H(+)	100	1	-0.000988714	18	0.342103	971.794
C00957	Mercaptopyruvate	C3H4O3S	118.978	-H(+)	62	1	0.00267788	19	-0.331537	4495.02
C00601	Phenylacetaldehyde	C8H8O	119.051	-H(+)	100	1	-0.00032285	20	0.474206	860.857
C00153	Nicotinamide	C6H6N2O	121.04	-H(+)	100	1	0.000533439	21	-0.281135	865.308
C00253	Nicotinate	C6H5NO2	122.025	-H(+)	100	1	0.000248196	22	-0.321466	734.952
C00178	Thymine	C5H6N2O2	125.036	-H(+)	100	1	-0.000399236	23	0.345216	4352.01
C00233	4-Methyl-2-oxopentanoate	C6H10O3	129.056	-H(+)	100	0	-0.00072216	24	0.46024	1106.56
C00671	(S)-3-Methyl-2-oxopentanoate	C6H10O3	129.056	-H(+)	100	0	-0.00072216	24	0.46024	1106.56
C00430	5-Amino-4-oxopentanoate	C5H9NO3	130.051	-H(+)	100	-1	-1.39931e-05	25	0.35396	1023.2
C01165	L-Glutamate 5-semialdehyde	C5H9NO3	130.051	-H(+)	100	-1	-1.39931e-05	25	0.35396	1023.2
C03741	L-Glutamate 1-semialdehyde	C5H9NO3	130.051	-H(+)	100	-1	-1.39931e-05	25	0.35396	1023.2
C00123	L-Leucine	C6H13NO2	130.087	-H(+)	100	0	0.000136702	26	-0.00227838	4501.36
C00407	L-Isoleucine	C6H13NO2	130.087	-H(+)	100	0	0.000136702	26	-0.00227838	4501.36
C03589	4-Hydroxy-2-oxopentanoate	C5H8O4	131.035	-H(+)	100	-1	-0.000363262	27	-0.407206	1370.14
C06010	(S)-2-Acetolactate	C5H8O4	131.035	-H(+)	100	-1	-0.000363262	27	-0.407206	1370.14
C11838	4,5-dihydroxy-2,3-pentanedione	C5H8O4	131.035	-H(+)	100	-1	-0.000363262	27	-0.407206	1370.14
C00152	L-Asparagine	C4H8N2O3	131.047	-H(+)	100	1	-0.000865825	28	-0.0589739	815.386
C01602	Ornithine	C5H12N2O2	131.083	-H(+)	100	1	-1.04549e-05	29	0.599887	821.438
C00049	L-Aspartate	C4H7NO4	132.031	-H(+)	100	1	-0.000635166	30	0.774892	2989.78
C00149	L-Malate	C4H6O5	133.014	-H(+)	100	0	-7.62621e-05	31	0.396639	965.181
C00497	D-Malate	C4H6O5	133.014	-H(+)	100	0	-7.62621e-05	31	0.396639	965.181
5'-deoxyribose	5'-deoxyribose	C5H10O4	133.051	-H(+)	100	-1	-0.000103955	32	0.661251	6017.64
C04272	(R)-2,3-Dihydroxy-3-methylbutanoate	C5H10O4	133.051	-H(+)	100	-1	-0.000103955	32	0.661251	6017.64
C06257	1-deoxy-D-xylulose	C5H10O4	133.051	-H(+)	100	-1	-0.000103955	32	0.661251	6017.64
C00147	Adenine	C5H5N5	134.047	-H(+)	100	0	0.000493018	33	-0.929774	27083.6
C06056	4-Hydroxy-L-threonine	C4H9NO4	134.047	-H(+)	100	0	-0.000844582	33	-0.929774	27083.6
C00262	Hypoxanthine	C5H4N4O	135.032	-H(+)	100	1	-0.000270468	34	0.79614	11978.7
C03765	4-Hydroxyphenylacetaldehyde	C8H8O2	135.045	-H(+)	100	0	-0.000179223	35	0.168337	3626.84
C07086	Phenylacetic acid	C8H8O2	135.045	-H(+)	100	0	-0.000179223	35	0.168337	3626.84
C03765	4-Hydroxyphenylacetaldehyde	C8H8O2	135.05	-H(+)	34	0	-0.00484717	36	-0.00207886	2851.09
C07086	Phenylacetic acid	C8H8O2	135.05	-H(+)	34	0	-0.00484717	36	-0.00207886	2851.09
C00108	Anthranilate	C7H7NO2	136.038	-H(+)	60	0	0.00278644	37	0.510579	1090.64
C00568	4-Aminobenzoate	C7H7NO2	136.038	-H(+)	60	0	0.00278644	37	0.510579	1090.64
C00156	4-Hydroxybenzoate	C7H6O3	137.027	-H(+)	56	2	-0.00299431	38	-0.930503	117135
butanesulfonate	butanesulfonate	C4H10O3S	137.027	-H(+)	100	1	0.000376391	38	-0.930503	117135
C06423	octanoate (n-C8:0)	C8H16O2	143.108	-H(+)	100	1	0.000246996	39	0.554235	1362.9
gamma-butyrobetaine	gamma-butyrobetaine	C7H15NO2	144.103	-H(+)	100	1	-4.22328e-05	40	0.31469	1099.75
C00966	2-Dehydropantoate	C6H10O4	145.05	-H(+)	100	0	0.000703425	41	0.174467	1237.9
C06006	(S)-2-Aceto-2-hydroxybutanoate	C6H10O4	145.05	-H(+)	100	0	0.000703425	41	0.174467	1237.9
C00064	L-Glutamine	C5H10N2O3	145.062	-H(+)	100	1	0.00024271	42	0.496137	745.719
C00047	L-Lysine	C6H14N2O2	145.098	-H(+)	100	1	0.000330037	43	0.0567012	2143.07
C00025	L-Glutamate	C5H9NO4	146.046	-H(+)	100	-1	-0.000484402	44	0.682461	2937.99
C00217	D-Glutamate	C5H9NO4	146.046	-H(+)	100	-1	-0.000484402	44	0.682461	2937.99
C00979	O-Acetyl-L-serine	C5H9NO4	146.046	-H(+)	100	-1	-0.000484402	44	0.682461	2937.99
C00423	trans-Cinnamate	C9H8O2	147.045	-H(+)	100	1	0.000298525	45	0.245701	1202.5
C00522	(R)-Pantoate	C6H12O4	147.066	-H(+)	100	0	-9.62539e-05	46	0.665976	2855.09
C06007	(R)-2,3-Dihydroxy-3-methylpentanoate	C6H12O4	147.066	-H(+)	100	0	-9.62539e-05	46	0.665976	2855.09
C00073	L-Methionine	C5H11NO2S	148.039	-H(+)	37	0	0.00452019	47	-0.187529	745.108
C00855	D-Methionine	C5H11NO2S	148.039	-H(+)	37	0	0.00452019	47	-0.187529	745.108
C00242	Guanine	C5H5N5O	150.042	-H(+)	100	1	0.000362676	48	0.206185	4326.81
C00385	Xanthine	C5H4N4O2	151.026	-H(+)	100	1	0.000235031	49	0.696535	41826.7
C04043	3,4-Dihydroxyphenylacetaldehyde	C8H8O3	151.037	-H(+)	55	1	0.00301855	50	0.837832	6145.03
C03758	Dopamine	C8H11NO2	152.069	-H(+)	59	1	0.00282355	51	-0.0990143	569.42
C02876	Propanoyl phosphate	C3H7O5P	152.992	-H(+)	45	1	0.00368649	52	-0.83233	2684.51
C00196	2,3-Dihydroxybenzoate	C7H6O4	153.019	-H(+)	100	1	-2.6664e-05	53	0.240632	1922.62
C00135	L-Histidine	C6H9N3O2	154.062	-H(+)	100	1	0.000266781	54	-0.154722	1682.48
C00295	Orotate	C5H4N2O4	155.01	-H(+)	100	1	0.000220846	55	0.225172	4366.5
C00337	(S)-Dihydroorotate	C5H6N2O4	157.026	-H(+)	100	1	-0.000292117	56	0.751167	1235.04
C00993	D-Alanyl-D-alanine	C6H12N2O3	159.078	-H(+)	100	1	-0.000291702	57	0.508465	1460.25
C00182	glycogen	C6H10O5	161.046	-H(+)	100	0	-0.000349453	58	-0.358818	1280.52
branching glycogen	branching glycogen	C6H10O5	161.046	-H(+)	100	0	-0.000349453	58	-0.358818	1280.52
3-hydroxycinnamic acid	3-hydroxycinnamic acid	C9H8O3	163.04	-H(+)	100	0	0.000558604	59	0.537573	1390.07
C00166	Phenylpyruvate	C9H8O3	163.04	-H(+)	100	0	0.000558604	59	0.537573	1390.07
C00079	L-Phenylalanine	C9H11NO2	164.072	-H(+)	100	1	-0.000333488	60	0.308226	2100.42
3-(3-hydroxy-phenyl)propionate	3-(3-hydroxy-phenyl)propionate	C9H10O3	165.056	-H(+)	100	1	-0.000346143	61	0.795014	4848.02
C00250	Pyridoxal	C8H9NO3	166.051	-H(+)	100	1	0.000265656	62	-0.553701	1754.24
C00074	Phosphoenolpyruvate	C3H5O6P	166.975	-H(+)	100	1	0.000457997	63	0.0453991	889.487
C00534	Pyridoxamine	C8H12N2O2	167.082	-H(+)	100	1	0.00017546	64	-0.316726	802.037
C03340	2,3-Dihydrodipicolinate	C7H7NO4	168.029	-H(+)	100	1	0.000830506	65	0.071748	844.929
C00111	Dihydroxyacetone phosphate	C3H7O6P	168.989	-H(+)	100	0	0.00166894	66	0.474567	1018.56
C00661	Glyceraldehyde 3-phosphate	C3H7O6P	168.989	-H(+)	100	0	0.00166894	66	0.474567	1018.56
C03972	2,3,4,5-Tetrahydrodipicolinate	C7H9NO4	170.045	-H(+)	100	1	0.000929002	67	-0.337083	637.701
C00093	Glycerol 3-phosphate	C3H9O6P	171.007	-H(+)	100	0	-0.000905013	68	0.691236	797.732
C02979	Glycerol 2-phosphate	C3H9O6P	171.007	-H(+)	100	0	-0.000905013	68	0.691236	797.732
C01571	Decanoate (n-C10:0)	C10H20O2	171.139	-H(+)	100	1	2.68169e-05	69	0.320973	1435.27
C01250	N-Acetyl-L-glutamate 5-semialdehyde	C7H11NO4	172.06	-H(+)	90	1	0.00185951	70	-0.150168	573.578
C00493	Shikimate	C7H10O5	173.045	-H(+)	100	0	0.000902381	71	0.176003	866.297
C04236	3-Carboxy-4-methyl-2-oxopentanoate	C7H10O5	173.045	-H(+)	100	0	0.000902381	71	0.176003	866.297
C00438	N-Carbamoyl-L-aspartate	C5H8N2O5	175.037	-H(+)	100	1	-0.000574272	72	0.839153	2909.32
C02504	3-Carboxy-3-hydroxy-4-methylpentanoate	C7H12O5	175.061	-H(+)	100	0	-0.000197511	73	0.261788	2351.79
C04411	3-Carboxy-2-hydroxy-4-methylpentanoate	C7H12O5	175.061	-H(+)	100	0	-0.000197511	73	0.261788	2351.79
C00013	Diphosphate	H4O7P2	176.937	-H(+)	100	1	-0.00125684	74	0.875615	45740
C06332	N-Acetylanthranilate	C9H9NO3	178.051	-H(+)	100	1	7.30076e-05	75	-0.45219	5087.32
C00031	D-Glucose	C6H12O6	179.056	-H(+)	100	-5	0.000472593	76	-0.288051	925.617
C00095	D-Fructose	C6H12O6	179.056	-H(+)	100	-5	0.000472593	76	-0.288051	925.617
C00124	D-Galactose	C6H12O6	179.056	-H(+)	100	-5	0.000472593	76	-0.288051	925.617
C00137	myo-Inositol	C6H12O6	179.056	-H(+)	100	-5	0.000472593	76	-0.288051	925.617
C00159	D-Mannose	C6H12O6	179.056	-H(+)	100	-5	0.000472593	76	-0.288051	925.617
C01487	D-Allose	C6H12O6	179.056	-H(+)	100	-5	0.000472593	76	-0.288051	925.617
C01582	beta D-Galactose	C6H12O6	179.056	-H(+)	100	-5	0.000472593	76	-0.288051	925.617
C00082	L-Tyrosine	C9H11NO3	180.068	-H(+)	100	1	-0.00153294	77	0.550809	1067.29
C04044	3-(2,3-Dihydroxyphenyl)propanoate	C9H10O4	181.052	-H(+)	100	0	-0.00136805	78	0.423107	1077.32
cis-3-(3-carboxyethenyl)-3,5-cyclohexadiene-1,2-diol	cis-3-(3-carboxyethenyl)-3,5-cyclohexadiene-1,2-diol	C9H10O4	181.052	-H(+)	100	0	-0.00136805	78	0.423107	1077.32
3,4-dihydroxy-2-butanone 4-phosphate	3,4-dihydroxy-2-butanone 4-phosphate	C4H9O6P	183.008	-H(+)	100	1	-0.00146375	79	-0.496734	1001.7
C00197	3-Phospho-D-glycerate	C3H7O7P	184.986	-H(+)	100	0	-9.05536e-05	80	0.639441	1220.13
C00631	D-Glycerate 2-phosphate	C3H7O7P	184.986	-H(+)	100	0	-9.05536e-05	80	0.639441	1220.13
C01092	8-Amino-7-oxononanoate	C9H17NO3	186.113	-H(+)	100	1	8.52481e-05	81	0.168972	776.011
C00624	N-Acetyl-L-glutamate	C7H11NO5	188.057	-H(+)	100	1	-8.34291e-05	82	0.543757	1425.9
C00158	Citrate	C6H8O7	191.02	-H(+)	100	-3	-0.000120369	83	0.717381	2918.42
C00311	Isocitrate	C6H8O7	191.02	-H(+)	100	-3	-0.000120369	83	0.717381	2918.42
C00679	5-Dehydro-4-deoxy-D-glucarate	C6H8O7	191.02	-H(+)	100	-3	-0.000120369	83	0.717381	2918.42
C02780	2,5-diketo-D-gluconate	C6H8O7	191.02	-H(+)	100	-3	-0.000120369	83	0.717381	2918.42
C05409	2,3-Dioxo-L-gulonate	C6H8O7	191.02	-H(+)	100	-3	-0.000120369	83	0.717381	2918.42
C00257	D-Gluconate	C6H12O7	195.051	-H(+)	100	-4	9.34251e-05	84	-0.236644	784.031
C00514	D-Mannonate	C6H12O7	195.051	-H(+)	100	-4	9.34251e-05	84	-0.236644	784.031
C00770	L-Idonate	C6H12O7	195.051	-H(+)	100	-4	9.34251e-05	84	-0.236644	784.031
C00817	D-Altronate	C6H12O7	195.051	-H(+)	100	-4	9.34251e-05	84	-0.236644	784.031
C00880	D-Galactonate	C6H12O7	195.051	-H(+)	100	-4	9.34251e-05	84	-0.236644	784.031
L-Galactonate	L-Galactonate	C6H12O7	195.051	-H(+)	100	-4	9.34251e-05	84	-0.236644	784.031
C02679	Dodecanoate (n-C12:0)	C12H24O2	199.17	-H(+)	100	1	7.32576e-05	85	-0.376424	6467.52
C11434	2-C-methyl-D-erythritol 4-phosphate	C5H13O7P	215.033	-H(+)	100	1	-0.000702674	86	0.00201824	1190.36
C00864	(R)-Pantothenate	C9H17NO5	218.104	-H(+)	100	1	-0.000481915	87	0.902164	4725.94
tetradecenoate (n-C14:1)	tetradecenoate (n-C14:1)	C14H26O2	225.186	-H(+)	100	1	6.17315e-05	88	-0.2623	6051.33
C06424	tetradecanoate (n-C14:0)	C14H28O2	227.202	-H(+)	100	1	0.000118489	89	-0.599136	12946.7
C05932	N2-Succinyl-L-glutamate 5-semialdehyde	C9H13NO6	230.068	-H(+)	100	1	-0.000847078	90	-0.694776	2425.14
2,3-dihydroxybenzoylserine	2,3-dihydroxybenzoylserine	C10H11NO6	240.051	-H(+)	100	1	0.000600825	91	-0.0681497	4065.81
C01099	L-Fuculose 1-phosphate	C6H13O8P	243.028	-H(+)	100	0	-0.000223215	92	0.713803	736.724
C01131	L-Rhamnulose 1-phosphate	C6H13O8P	243.028	-H(+)	100	0	-0.000223215	92	0.713803	736.724
C00299	Uridine	C9H12N2O6	243.063	-H(+)	100	1	-0.000510936	93	0.573927	800.965
Hexadecenoate (n-C16:1)	Hexadecenoate (n-C16:1)	C16H30O2	253.217	-H(+)	100	1	0.000198278	94	-0.651105	13186.4
C00249	Hexadecanoate (n-C16:0)	C16H32O2	255.232	-H(+)	100	1	0.000685222	95	-0.870663	52761.2
Allulose 6-phosphate	Allulose 6-phosphate	C6H13O9P	259.023	-H(+)	100	-9	-0.0010261	96	0.696315	743.304
C00085	D-Fructose 6-phosphate	C6H13O9P	259.023	-H(+)	100	-9	-0.0010261	96	0.696315	743.304
C00092	D-Glucose 6-phosphate	C6H13O9P	259.023	-H(+)	100	-9	-0.0010261	96	0.696315	743.304
C00103	D-Glucose 1-phosphate	C6H13O9P	259.023	-H(+)	100	-9	-0.0010261	96	0.696315	743.304
C00275	D-Mannose 6-phosphate	C6H13O9P	259.023	-H(+)	100	-9	-0.0010261	96	0.696315	743.304
C00446	alpha-D-Galactose 1-phosphate	C6H13O9P	259.023	-H(+)	100	-9	-0.0010261	96	0.696315	743.304
C01097	D-Tagatose 6-phosphate	C6H13O9P	259.023	-H(+)	100	-9	-0.0010261	96	0.696315	743.304
C01177	1D-myo-Inositol 1-phosphate	C6H13O9P	259.023	-H(+)	100	-9	-0.0010261	96	0.696315	743.304
C02962	D-Allose 6-phosphate	C6H13O9P	259.023	-H(+)	100	-9	-0.0010261	96	0.696315	743.304
C02976	D-Fructose 1-phosphate	C6H13O9P	259.023	-H(+)	100	-9	-0.0010261	96	0.696315	743.304
C03812	D-Mannose 1-phosphate	C6H13O9P	259.023	-H(+)	100	-9	-0.0010261	96	0.696315	743.304
C00644	D-Mannitol 1-phosphate	C6H15O9P	261.042	-H(+)	43	-1	-0.00390219	97	-0.692841	3400.42
C01096	D-Sorbitol 6-phosphate	C6H15O9P	261.042	-H(+)	43	-1	-0.00390219	97	-0.692841	3400.42
C06311	Galactitol 1-phosphate	C6H15O9P	261.042	-H(+)	43	-1	-0.00390219	97	-0.692841	3400.42
1,6-anhydrous-N-Acetylmuramate	1,6-anhydrous-N-Acetylmuramate	C11H17NO7	274.093	-H(+)	100	1	-0.000216775	98	0.791946	1755.5
octadecenoate (n-C18:1)	octadecenoate (n-C18:1)	C18H34O2	281.248	-H(+)	100	1	0.00073757	99	-0.730731	22362.1
C01530	octadecanoate (n-C18:0)	C18H36O2	283.264	-H(+)	100	1	0.000528828	100	-0.883456	70641.8
C00051	Reduced glutathione	C10H17N3O6S	306.077	-H(+)	100	1	-0.000112811	101	0.653659	11873.4
C00105	UMP	C9H13N2O9P	323.028	-H(+)	100	0	0.00104083	102	0.722113	701.093
C01368	3'-UMP	C9H13N2O9P	323.028	-H(+)	100	0	0.00104083	102	0.722113	701.093
C00575	cAMP	C10H12N5O6P	328.045	-H(+)	100	0	-0.000103593	103	0.9282	10320.3
C02353	2',3'-Cyclic AMP	C10H12N5O6P	328.045	-H(+)	100	0	-0.000103593	103	0.9282	10320.3
C00089	Sucrose	C12H22O11	341.109	-H(+)	100	-3	0.000341366	104	0.359651	793.802
C00208	Maltose	C12H22O11	341.109	-H(+)	100	-3	0.000341366	104	0.359651	793.802
C00243	Lactose	C12H22O11	341.109	-H(+)	100	-3	0.000341366	104	0.359651	793.802
C01083	Trehalose	C12H22O11	341.109	-H(+)	100	-3	0.000341366	104	0.359651	793.802
C05402	Melibiose	C12H22O11	341.109	-H(+)	100	-3	0.000341366	104	0.359651	793.802
C00020	AMP	C10H14N5O7P	346.056	-H(+)	100	-1	-0.000502495	105	0.752015	1702.45
C00362	dGMP	C10H14N5O7P	346.056	-H(+)	100	-1	-0.000502495	105	0.752015	1702.45
C01367	3'-AMP	C10H14N5O7P	346.056	-H(+)	100	-1	-0.000502495	105	0.752015	1702.45
C00008	ADP	C10H15N5O10P2	426.023	-H(+)	100	-1	-0.000853872	106	0.71717	773.067
C00054	Adenosine 3',5'-bisphosphate	C10H15N5O10P2	426.023	-H(+)	100	-1	-0.000853872	106	0.71717	773.067
C00361	dGDP	C10H15N5O10P2	426.023	-H(+)	100	-1	-0.000853872	106	0.71717	773.067
C05730	Glutathionylspermidine	C17H34N6O5S	433.224	-H(+)	100	1	-0.000180273	107	0.255736	3439.59
C04438	1-Acyl-sn-glycero-3-phosphoethanolamine (n-C16:1)	C21H42NO7P	450.263	-H(+)	100	0	8.25037e-05	108	0.796288	1742.43
C05973	2-Acyl-sn-glycero-3-phosphoethanolamine (n-C16:1)	C21H42NO7P	450.263	-H(+)	100	0	8.25037e-05	108	0.796288	1742.43
L-alanine-D-glutamate-meso-2,6-diaminoheptanedioate-D-alanine	L-alanine-D-glutamate-meso-2,6-diaminoheptanedioate-D-alanine	C18H31N5O9	460.204	-H(+)	100	1	0.00107128	109	0.662767	941.826
C04438	1-Acyl-sn-glycero-3-phosphoethanolamine (n-C18:1)	C23H46NO7P	478.293	-H(+)	100	0	0.00086793	110	0.766036	1975.92
C05973	2-Acyl-sn-glycero-3-phosphoethanolamine (n-C18:1)	C23H46NO7P	478.293	-H(+)	100	0	0.00086793	110	0.766036	1975.92
1-Acyl-sn-glycero-3-phosphoglycerol (n-C16:1)	1-Acyl-sn-glycero-3-phosphoglycerol (n-C16:1)	C22H43O9P	481.255	-H(+)	82	0	0.00205025	111	0.787424	1037.87
2-Acyl-sn-glycero-3-phosphoglycerol (n-C16:1)	2-Acyl-sn-glycero-3-phosphoglycerol (n-C16:1)	C22H43O9P	481.255	-H(+)	82	0	0.00205025	111	0.787424	1037.87
1-Acyl-sn-glycero-3-phosphoglycerol (n-C18:1)	1-Acyl-sn-glycero-3-phosphoglycerol (n-C18:1)	C24H47O9P	509.287	-H(+)	100	0	0.00100053	112	0.679636	1112
2-Acyl-sn-glycero-3-phosphoglycerol (n-C18:1)	2-Acyl-sn-glycero-3-phosphoglycerol (n-C18:1)	C24H47O9P	509.287	-H(+)	100	0	0.00100053	112	0.679636	1112
C03319	dTDP-L-rhamnose	C16H26N2O15P2	547.073	-H(+)	100	1	0.000465892	113	0.656771	1146.85
C00416	1,2-dihexadecanoyl-sn-glycerol 3-phosphate	C35H69O8P	647.473	-H(+)	37	1	-0.00712853	114	0.409532	272.791
C00344	Phosphatidylglycerol (ditetradec-7-enoyl, n-C14:1)	C34H63O10P	661.407	-H(+)	100	1	0.00180842	115	0.483318	314.463
C00004	Nicotinamide adenine dinucleotide - reduced	C21H29N7O14P2	664.119	-H(+)	100	1	-0.00178003	116	0.41856	479.569
Enterochelin	Enterochelin	C30H27N3O15	668.134	-H(+)	66	1	0.00251012	117	0.203732	4410.54
C00882	Dephospho-CoA	C21H35N7O13P2S	686.147	-H(+)	75	1	-0.00538139	118	0.423437	658.253
C00350	phosphatidylethanolamine (dihexadec-9enoyl, n-C16:1)	C37H70NO8P	686.476	-H(+)	100	1	0.00104929	119	0.526194	11688.1
Ferrichrome minus Fe(III)	Ferrichrome minus Fe(III)	C27H47N9O12	688.319	-H(+)	40	1	0.00788423	120	0.434302	880.045
C00416	1,2-dioctadecanoyl-sn-glycerol 3-phosphate	C39H77O8P	703.532	-H(+)	78	1	-0.00389396	121	0.326266	3575.2
C04824	2,3-Bis(3-hydroxytetradecanoyl)-beta-D-glucosaminyl 1-phosphate	C34H66NO12P	710.431	-H(+)	55	1	-0.00570719	122	0.432593	699.375
cyclopropane phosphatidylethanolamine (dihexadec-9,10-cyclo-anoyl, n-C16:0 cyclo)	cyclopropane phosphatidylethanolamine (dihexadec-9,10-cyclo-anoyl, n-C16:0 cyclo)	C39H74NO8P	714.507	-H(+)	100	1	0.00141646	123	0.450344	119589
C00344	Phosphatidylglycerol (dihexadec-9-enoyl, n-C16:1)	C38H71O10P	717.465	-H(+)	35	1	0.0061628	124	0.504881	3608.15
C04146	all-trans-Octaprenyl diphosphate	C40H68O7P2	721.434	-H(+)	55	1	0.00304901	125	0.450967	418.349
C00344	Phosphatidylglycerol (dihexadecanoyl, n-C16:0)	C38H75O10P	721.516	-H(+)	35	1	-0.0136158	126	0.342322	1276.37
C00399	Ubiquinone-8	C49H74O4	725.553	-H(+)	100	1	-0.00117557	127	0.722144	723.267
C00390	Ubiquinol-8	C49H76O4	727.566	-H(+)	100	1	0.000951543	128	0.570434	1041.89
C02737	phosphatidylserine (dihexadec-9-enoyl, n-C16:1)	C38H70NO10P	730.477	-H(+)	44	1	-0.0108534	129	0.49702	760.51
C02737	phosphatidylserine (dihexadecanoyl, n-C16:0)	C38H74NO10P	734.495	-H(+)	100	1	0.00297775	130	0.434919	1583.97
C00350	phosphatidylethanolamine (dioctadec-11-enoyl, n-C18:1)	C41H78NO8P	742.537	-H(+)	97	1	0.00225436	131	0.457817	67444.2
cyclopropane phosphatidylglycerol (dihexadec-9,10-cyclo-anoyl, n-C16:0 cyclo)	cyclopropane phosphatidylglycerol (dihexadec-9,10-cyclo-anoyl, n-C16:0 cyclo)	C40H75O10P	745.502	-H(+)	100	1	0.000802691	132	0.440921	33201.9
C00350	phosphatidylethanolamine (dioctadecanoyl, n-C18:0)	C41H82NO8P	746.577	-H(+)	41	1	-0.00646694	133	0.505493	656.398
C01212	UDP-N-acetylmuramoyl-L-alanine	C23H36N4O20P2	749.143	-H(+)	97	1	-0.0102995	134		522.788
coprogen unloaded (no Fe(III))	coprogen unloaded (no Fe(III))	C35H56N6O13	767.389	-H(+)	100	1	-0.00536459	135	0.513607	620.99
C00344	Phosphatidylglycerol (dioctadec-11-enoyl, n-C18:1)	C42H79O10P	773.532	-H(+)	100	1	0.00178434	136	0.434479	33924.8
C00016	Flavin adenine dinucleotide oxidized	C27H33N9O15P2	784.139	-H(+)	41	1	0.0108017	137	0.415895	601.882
Phosphatidylglycerophosphate (dihexadec-9-enoyl, n-C16:1)	Phosphatidylglycerophosphate (dihexadec-9-enoyl, n-C16:1)	C38H72O13P2	797.428	-H(+)	40	1	0.00950391	138	0.394771	239.316
cyclopropane phosphatidylglycerol (dioctadec-11,12-cyclo-anoyl, n-C18:0 cyclo)	cyclopropane phosphatidylglycerol (dioctadec-11,12-cyclo-anoyl, n-C18:0 cyclo)	C44H83O10P	801.563	-H(+)	100	1	0.00182323	139	0.604958	477.719
C00024	Acetyl-CoA	C23H38N7O17P3S	808.124	-H(+)	69	1	-0.00528869	140	0.429454	566.67
C01260	P1,P4-Bis(5'-adenosyl) tetraphosphate	C20H28N10O19P4	835.043	-H(+)	100	1	-0.00200713	141	0.441906	232.306
C01051	Uroporphyrinogen III	C40H44N4O16	835.273	-H(+)	58	1	-0.0052471	142	0.576478	1451.42
C00348	Undecaprenyl phosphate	C55H91O4P	845.65	-H(+)	51	1	0.0086414	143	0.503116	2643.26
C03892	Phosphatidylglycerophosphate (dioctadec-11-enoyl, n-C18:1)	C42H80O13P2	853.505	-H(+)	86	1	-0.00449744	144	0.496791	416.555
C03892	Phosphatidylglycerophosphate (dioctadecanoyl, n-C18:0)	C42H84O13P2	857.524	-H(+)	69	1	0.00791599	145	0.480653	608.705
C05778	sirohydrochlorin	C42H46N4O16	861.288	-H(+)	100	1	-0.0046325	146	0.648801	1315.69
C05271	trans-Hex-2-enoyl-CoA	C27H44N7O17P3S	862.165	-H(+)	100	1	0.000195367	147	0.399677	1128.5
C00582	Phenylacetyl-CoA	C29H42N7O17P3S	884.149	-H(+)	100	1	0.00039099	148	0.401584	711.36
crotonobetainyl-CoA	crotonobetainyl-CoA	C28H47N8O17P3S	891.186	-H(+)	44	1	0.0059058	149	0.468707	291.1
C00269	CDP-1,2-ditetradec-7-enoylglycerol	C40H69N3O15P2	892.406	-H(+)	59	1	0.00695492	150	0.413664	335.578
C03543	Undecaprenyl diphosphate	C55H92O7P2	925.632	-H(+)	62	1	-0.00781728	151	0.614959	3669.96
C05264	(S)-3-Hydroxydecanoyl-CoA	C31H54N7O18P3S	936.241	-H(+)	97	1	-0.00283944	152	0.481306	249.407
C00269	CDP-1,2-dihexadec-9-enoylglycerol	C44H77N3O15P2	948.478	-H(+)	100	1	-0.00230505	153	0.560411	313.259
C00269	CDP-1,2-dihexadecanoylglycerol	C44H81N3O15P2	952.521	-H(+)	37	1	-0.0138392	154	0.507738	1119.1
acyl phosphatidylglycerol (n-C16:0)	acyl phosphatidylglycerol (n-C16:0)	C54H105O11P	959.735	-H(+)	98	1	-0.0023535	155	0.457934	331.44
C05262	(S)-3-Hydroxydodecanoyl-CoA	C33H58N7O18P3S	964.261	-H(+)	65	1	0.00855195	156	0.516015	299.964

## Sheet: ionData, f=0.18
f = 0.18 mmol/g/h
	time (s)
ion	0	10	20	30	40	50	60	70	80	90	100	110	120	130	140	150	160	170	180	190	200	210	220	230	240	250	260	270	280	290	300	310	320	330	340	350	360	370	380	390	400	410	420	430	440	450	460	470	480
1	1108.08	706.358	353.481	351.931	1373.92	911.96	968.974	1159.01	660.235	709.73	660.818	929.132	596.905	1148.1	1103.44	923.202	836.139	800.487	908.269	344.349	577.527	691.106	680.932	556.644	814.55	558.855	1224.86	798.763	1093.63	650.093	888.431	1066.69	387.74	1144.57	531.539	1109.89	1118.47	283.819	493.143	960.552	842.814	586.238	1074.76	735.749	1189.38	1310.88	1158.47	1154.95	788.238
2	1069.26	1684.09	1075.95	1931.28	1081.16	1011.7	1235.4	1367.27	1051.39	1607.96	1659.19	2005.4	1845.91	887.131	1216.02	1669.66	1331.29	1822.14	1589.02	1312.24	554.809	1275.43	1483	1287.76	2113.72	1266.78	1166.7	1385.29	1255.59	1033.03	923.858	830.826	2273.22	1687.57	1026.98	1529.93	1397.14	1198.3	1172.35	1203.94	1580.24	1317.83	1208.33	1273	1059.45	1436.5	1250.5	1175.46	885.105
3	3803.69	4417.46	5110.45	5064.96	6068.93	4652.09	5007.46	4036.26	4995.36	6475.7	5195.67	3990.37	5017.45	5048.87	3625.33	5210.25	4772.75	4623.47	5093.11	5510.95	4161.53	4662.41	4479.62	4952.34	4252.46	3135.24	4588.02	5019.09	6036.38	4613.59	4624.09	3717.95	5742.42	5521.83	5021.33	5136.51	6172.62	5531.65	4362.14	4666.77	4935.39	5147.69	5841.57	5787.02	3866.89	5209.45	5904.95	5505.37	5695.17
4	378.731	1525.51	638.755	388.655	495.343	249.368	243.873	507.611	297.031	254.354	496.326	557.9	899.822	290.644	339.547	93.6579	543.775	234.928	1168.13	95.6009	404.661	332.49	1	436.373	423.367	246.305	388.494	610.433	426.958	215.661	490.375	406.712	219.011	487.406	707.598	230.913	88.9644	325.885	330.633	75.6766	104.168	214.157	352.403	2.95839	782.83	435.229	1137.19	1246.73	338.234
5	8.82265	494.889	143.127	1	217.967	661.704	194.323	327.637	298.655	202.844	81.857	479.67	289.324	339.309	417.731	105.213	79.3747	533.21	491.547	388.668	98.6934	545.08	187.205	28.8631	173.223	507.909	741.866	165.256	23.7951	336.422	314.149	71.609	150.219	469.421	253.864	265.538	432.386	617.676	414.149	313.46	1	1	795.923	548.569	271.973	216.373	667.162	588.887	207.869
6	376.32	735.86	742.796	1	263.557	255.355	448.805	1016.54	500.706	404.926	440.639	1049.22	373.276	20.1968	348.15	77.6656	419.995	630.666	453.968	178.483	245.477	270.357	493.784	342.875	151.869	305.37	358.806	300.801	936.134	442.956	271.278	336.74	544.189	903.599	315.45	473.798	399.76	260.274	426.372	131.949	227.16	1	217.855	134.591	496.962	240.157	1014.73	191.717	535.284
7	728.501	474.658	628.401	641.221	678.598	126.977	344.281	518.353	405.646	426.438	369.916	314.458	433.468	437.493	98.3285	520.22	701.884	293.564	363.242	770.398	270.713	428.219	41.9807	606.496	258.607	205.06	513.669	512.66	788.616	501.834	572.596	365.74	592.944	554.895	564.856	555.492	739.857	1521.04	344.411	521.263	472.811	569.632	529.574	338.078	507.225	560.753	372.425	287.858	567.36
8	714.952	1115.98	911.762	1404.72	1173.06	1041.61	344.37	1067.23	1315.25	1060.35	859.373	664.535	769.152	680.281	757.106	1151.11	471.653	543.239	838.466	746.393	664.255	1188.36	1176.74	782.834	471.65	706.862	899.993	1019.06	895.837	1027.89	1734.26	1258.85	1002.96	1768.78	884.89	600.1	628.985	1449.51	762.208	1022.2	1124.31	558.787	616.025	686.446	650.536	554.684	314.839	619.553	598.09
9	27264.6	27196.8	26085.7	27017.8	25732.2	21763	27596.9	27140.8	23685	23991.7	23585.8	26195.3	24684.1	23497.4	24553	20650	25372.1	25808.4	24696.3	22650.7	18438.4	21623.8	24558.9	21193.9	22032.8	19394.8	23618.2	24112.9	23356.8	19179	25252	25252.7	24057.9	24593.8	19838.9	24897.5	25208.4	23257.9	22677	23034.3	24497.1	22638.7	24041.7	23990.9	24509.3	26562.9	24628.8	23895.2	21363
10	157521	159436	167450	164519	161587	176642	150264	168147	151889	167824	160884	153530	144572	170539	148976	143016	145485	163677	146987	154454	148356	165625	160167	147401	143344	124498	135907	169864	177648	157996	173324	162276	150009	151599	167062	132709	164144	168181	153126	144282	180989	171743	171940	175600	166212	169043	175582	157224	149093
11	205.193	725.339	1129.06	856.768	1242.23	762.982	709.607	486.068	442.553	676.144	1065.86	674.025	778.22	884.896	514.576	616.331	653.273	592.257	876.173	408.274	708.246	804.583	561.872	537.245	1026.55	663.044	697.35	345.36	698.744	973.15	1079.75	804.324	748.935	1559.38	1104.28	552.103	656.943	738.514	834.032	490.229	533.995	449.598	682.669	612.327	921.918	1089.9	398.74	699.46	566.368
12	699.699	794.414	1394.81	679.314	704.444	661.733	1305.35	1092.81	587.71	914.457	798.761	1960.78	1204.33	1138.84	797.781	1051.98	1217.76	834.011	1431.45	862.218	521.659	981.141	1397.04	762.378	1265.18	479.008	984.796	1045.96	1061.66	799.795	517.654	1072.26	914.234	966.979	1037.16	861.503	654.235	775.169	1108.31	757.017	780.048	1161.47	1338.84	1263.42	1056.28	1232.22	869.904	676.491	889.289
13	18382.5	22966.6	24158.2	22193	25476.3	22796.4	25608	21842.6	25897.2	24952.9	21725.4	23269.7	23149.6	22642.7	24026.4	20475.2	21296.5	23105.8	23827.2	20159.4	18355.9	21813.2	21868.2	20555.2	22688	21736	20131.2	22866	22621.9	18693.4	22504.1	21836.6	22779.2	20368.4	20308.6	20755.2	19069.9	20863.1	20509.3	18366.2	19920.1	20581.1	21820.6	24839.6	23156.1	20797.8	28375.3	23404.7	20428.2
14	1057.07	658.255	1041.25	826.886	1187.25	595.375	1359.59	1671.98	2002.88	1754.52	1478.85	2159.85	1900.99	1215.49	1357.76	1199.36	1605.08	1437.47	1779.79	1600.87	1274.22	1241.32	1456.76	1832.94	1496.37	1609.67	2045.8	1726.92	1358.68	1036.84	1897.23	1257.34	2196.85	2114.45	1642.24	2314.88	1229.39	2045.81	1764.37	1570.35	1431.23	1372.62	1898.54	2312.67	1647.51	1822.73	1716.95	2202	2128.6
15	804.555	305.392	1100.11	1256.98	1397.11	1112.72	945.197	727.785	842.181	816.852	889.191	987.546	1498.86	989.873	963.855	827.489	1054.94	1022.87	742.124	765.427	1019.92	985.985	1353.72	814.503	1306.03	1034.86	1277.49	852.696	891.721	963.062	873.845	700.323	633.823	1581.88	544.468	1343.96	926.536	718.959	973.226	693.224	683.791	750.276	1027.38	715.462	967.266	808.179	904.029	473.389	733.332
16	1025.3	742.91	321.598	540.467	863.913	413.102	782.83	1060.53	364.368	844.425	1124.73	972.565	864.592	813.168	734.339	1207.44	942.401	681.971	994.645	543.478	476.619	622.56	695.986	413.094	246.821	808.818	830.067	617.13	804.548	581.78	614.834	722.272	1279.72	1038.99	911.971	1049.62	820.165	1090.87	616.476	539.666	651.043	562.503	856.699	930.473	618.473	745.056	1111.95	1396.72	841.882
17	2169.33	2638.15	3459.14	2687.31	2520.07	2502.94	2986.73	2738.89	2826.19	1952.8	2338.2	3632.09	3750.72	3550.76	3185.23	3267.01	2787.39	3367.76	3247.18	2975.56	2723.87	2414.09	2739.78	3284.74	3171.86	3066.43	3403.32	3416.46	2670.9	3649.12	3174.74	2018.86	3311.35	2808.72	2254.91	2876.11	2574.7	2264.6	2470.84	2057.63	1943.7	2646.68	2409.14	2794.82	2381.43	2448.91	2297.35	2565.76	1758.13
18	2223.37	2345.51	1682.88	2029.45	2341.65	2172.85	2468.8	2052.6	1571.77	2346.46	1219.25	2007.25	1873.57	2171.83	1696.43	1239.69	1479.84	1540.75	1519.92	1853.39	1909.64	1062.11	1043.04	1703.76	1254.77	1545.44	1508.52	1306.83	1324.05	1487.17	1772.58	1112.32	1743.65	1411.7	1228.8	1088.64	1706.58	832.434	1060.79	1326.55	1521.42	1021.15	1819.14	1109.93	1131.84	870.897	1438.18	1063.06	1124.67
19	2660.79	5219.93	4919.16	4610.93	3911.74	3833.3	4766.91	4814.14	4419.75	4999.84	3622.23	4857.35	3768.42	4952.52	4636.21	3570.95	4171.92	5010.41	4759.18	4896.18	4264.76	5139.62	5003.42	4252.35	4408.42	3558.62	4198.57	5157.35	4857.55	4290.31	4179.91	4590.99	4063.04	5108.91	4069.12	5221.43	5715.81	4285.43	5018.04	3413.71	4899.54	5490.68	5454.36	5337.45	5256.78	5044.76	5091.65	4784.22	4435.52
20	724.677	790.996	881.41	1008.32	851.666	705.7	1108.53	498.018	1005.75	512.368	642.195	507.757	708.426	796.86	375.575	601.125	766.846	914.166	990.226	613.613	986.819	655.995	983.433	751.374	918.647	671.366	673.897	753.802	1008.39	701.138	697.49	613.534	864.508	1075.62	805.568	1029.6	1073.55	824.916	836.445	827.633	810.825	956.382	829.707	810.742	972.2	1242	1145.66	1433.45	805.793
21	726.077	584.202	1348.57	584.582	1080.08	428.405	848.281	629.312	1147.43	653.208	929.003	619.282	600.857	644.55	853.323	483.815	836.573	646.591	1014.67	941.08	418.39	930.744	840.152	697.466	1085.78	1233.3	793.821	785.117	602.172	736.194	730.485	473.046	735.883	939.534	836.913	600.08	597.471	859.414	823.279	1108.4	784.388	897.169	730.262	588.585	841.846	807.808	834.218	841.027	966.558
22	535.708	651.644	796.537	573.373	467.989	280.632	732.844	776.091	405.81	566.588	494.547	733.996	524.18	788.736	537.231	471.752	525.309	716.986	454.149	464.578	890.504	868.826	732.857	701.935	669.749	704.749	803.957	761.732	874.508	547.389	687.934	809.372	798.732	411.395	668.558	1581.53	899.804	639.572	643.874	607.015	590.435	676.063	1113.38	793.022	872.817	1201.82	458.969	318.087	713.974
23	3448.31	3480.79	3865.51	3880.57	4469.68	4393.23	3911.33	4024.85	4274.16	4071.88	3891.94	4490.4	3967.74	5385.67	3863.74	3527.75	3994.85	4135.09	4872.1	3868.3	4091.21	3842.16	3704.19	4396.02	5231.7	4207.78	3600.72	3897.99	4506.23	4324.57	4675.34	3845.18	4927.93	4385.19	3260.03	4164.89	4035.59	4180.3	5479.23	4039.2	4236.93	4135.31	4262.15	5122.98	4300.13	4468.7	5221.85	5481.13	4276.34
24	799.338	778.368	999.85	935.474	1240.46	1132.94	1540.37	1482.05	881.173	1233.66	1113.19	1026.48	1157.91	1329.46	1054.33	916.125	1127.96	1363.55	878.58	1675.23	1370.96	1316.2	946.89	930.002	1267.59	1348.22	816.685	868.965	1727.45	1284.03	1320.59	1238.48	916.459	1087.39	1205.43	793.163	1444.06	1625.79	1403.83	1477.84	1510.31	1278.37	1360.97	1257.17	915.82	1073.06	1120.16	1890.35	1527.14
25	1061.96	1067.17	1465.9	1038.61	1103.08	1424.39	892.531	765.964	998.488	1736.72	708.068	824.489	1276.41	1295.85	848.722	195.344	896.9	1154.61	1388.53	1264.75	1204.45	963.437	932.032	575.348	1001.15	644.405	665.535	555.102	786.203	1150.33	1242.65	841.98	1187.38	1218.22	863.887	1117.87	974.619	1567.33	722.823	1235.44	1474.76	1061.64	818.771	1271.37	918.055	1115.87	1226.72	1387.88	972.932
26	5853.68	6651.79	7071.58	7571.2	6823.21	5841.06	7485.34	6646.65	9155.83	8662.89	6363.84	8100.41	8042.38	7409.51	8530.69	7207.48	7837.99	7773.89	7999.77	8311.83	6533.06	6552.83	6387.27	6884.41	9323.66	8190.39	6377.87	6876.2	6926.15	6602.36	6815.7	7201.4	7642.23	8028.56	6243.45	5961.29	4854.31	6965.61	5876.77	4227.58	6348.16	5692.3	4934.83	6486.58	5736.04	3980.13	4743.59	5363.6	4745.37
27	553.573	1073.87	1406.9	829.358	1040.89	975.054	1220.47	786.613	1109.6	769.319	1266.96	875.916	1524.63	747.347	858.762	1002.49	1889.3	922.126	1113.48	1372.28	1204.13	1232.8	1228.4	1300.71	1175.21	1352.1	1328.4	1430.8	1479.2	898.888	1137.8	1416.38	1204.26	1301.36	1092.02	1356.91	1058.83	1182.29	1397.11	1576.93	1606.58	1359.49	1234.34	1235.54	1203.94	1645.85	1083.63	1600.24	881.109
28	333.899	724.739	714.03	829.694	902.714	752.845	735.225	186.633	454.51	734.072	1121.64	759.122	706.198	481.087	732.36	328.49	916.935	836.535	615.135	716.183	825.576	713.656	835.916	542.869	503.148	705.062	576.07	569.984	942.192	432.89	933.83	802.411	1237.23	473.308	536.282	744.011	495.289	775.451	841.649	686.091	950.298	651.916	894.151	883.953	748.413	667.159	941.874	1412.61	1141.67
29	933.2	903.56	1205.19	881.398	1568.65	927.052	901.773	691.984	923.392	962.672	833.398	889.318	580.153	846.906	820.699	789.287	1160.37	623.755	708.605	753.475	753.452	1045.52	740.455	677.346	651.886	639.204	788.272	681.859	612.513	440.353	735.616	788.662	741.929	551.331	559.27	670.754	812.504	778.11	915.199	875.816	941.855	725.562	757.133	647.484	768.594	989.168	890.447	818.096	514.885
30	3870.34	2305.01	3130.18	3048.53	3218.26	3389.74	3653.9	2705.69	3351.67	3746.98	2696.94	3741.17	3258.75	3365.35	2967.59	2337.71	2400.08	3318.27	3683.87	3624.92	3656	2397.36	2855.82	3571.61	3080.12	3240.16	2832.08	3424.9	2235.98	2456.75	3089.16	3166.13	2938.62	2002.19	3089.96	2105.36	2890.8	2980.57	3893.81	2883.77	2569.15	3754.88	3324.51	4562.73	3029.12	3437.45	4315.23	3441.92	3122.99
31	874.591	946.876	1046.18	852.353	1238.68	672.044	793.86	836.108	708.764	877.813	774.032	914.435	828.207	557.519	1052.56	1262.5	936.467	494.62	821.2	818.364	711.147	606.768	1031.87	731.782	897.023	584.909	622.529	880.889	778.226	679.341	717.019	1047.23	663.118	1333.34	1085.43	1349.56	1125.7	981.238	1328.78	1209.59	1221.8	837.644	1005.05	1001.49	1115.1	889.246	1043.55	1556.63	1215.42
32	4621.51	4729.47	4697.1	5102.14	7697.11	6758.66	5299.79	4891.93	5573.2	6074.52	5753.37	5796.23	6089.76	6524.6	6963.39	7094.58	6621.63	6020.92	6884.05	6114.58	5693.83	4886.4	5517.36	4832.49	6091.06	6052.94	4567.74	6546.3	6341.45	4701.57	5786.12	5951.77	5540.07	6262.54	5942.86	5343.8	5762.03	4684.96	6441.77	5329.4	5363.42	5887.19	7085.06	8688.86	5058.82	5222.27	7602.92	7227.26	6778.08
33	8178.5	14403.4	18109.6	20307.1	23000	19775.1	24068.7	25397.9	27395.4	27518.3	23542.8	28495.1	29413.2	30116.6	29434.8	23265.2	28712.5	28648.4	27269.9	23983.3	22086.6	24393.6	26344.2	25401.9	28084.1	23239.5	24893.4	27476.7	27391.7	23361.7	27261.1	28349.9	27930.1	27773.6	23375.8	29041.2	28849.7	26205.8	26233.9	24323.3	28524.1	26380.2	30588	30408	26997.1	32434.2	31920.2	31201.2	25302.6
34	14850.8	15106.3	15292.8	14504.2	18402	15350.7	16477.8	14410	17510.5	16763.1	14558.4	17188.8	15495.3	15901.2	16484.6	15331.7	15635.3	15166.9	15272.2	14694.2	15370.5	13937.4	13209.8	14656	16894.5	17141.9	13166.1	16907.7	14462.5	15435.3	14585.1	16163.4	15708.1	12639.9	12930	13282.3	11823.7	12498.1	14168.2	10066	11131	11380.9	12214.8	15995.1	12415.2	9401.39	16319.1	13804.6	13068.7
35	4278.68	3797.6	4203.9	3875.55	3868.54	4152.26	4126.29	4067.76	4017.62	3540.57	3541.62	3937.57	3761.53	3618	3600.04	3616.41	3426.43	3587.38	3585.62	4033.41	3949.23	3535.51	4050.77	3407.12	4272.61	3591.24	3858.76	4257.54	3973.3	3821.48	3868.71	4328.96	4443.27	3647.83	3812.23	3442.2	3278.89	3756.66	3674.74	3264.14	3298.24	4168.58	3743.96	4455.29	3873.41	4138.65	4857.16	4174.58	3780.44
36	1774.41	2340.19	3729.76	3031.6	2641.56	2861.38	2921.7	3369.98	2746.34	2613.73	2893.89	3230.47	3461.35	3679.97	2631.97	2674.08	2903.11	2803.97	2575.04	3015.04	2606.31	3092.13	2919.06	2234.3	2965.07	1957.95	3372.31	3170.61	3384.25	2723.92	2555.53	3279.05	3094.08	2421.79	2804.16	3341.23	3042.44	2703.47	2641.74	2710.82	2691.36	3480.08	3204.13	3141.45	2487.87	3371.22	3402.85	2877.69	2832.24
37	1591.71	1872.32	1270.05	1760.69	959.461	1116.31	2165.59	1424.56	1384.35	965.347	995.903	1520.28	1659.74	927.371	1033.37	1249.89	1358.67	1046.75	996.64	1121.89	1367.28	791.343	1359.34	1449.98	1163.58	1248.84	1272.68	714.607	932.68	1125.35	1532.38	1506.72	1367.99	744.428	739.517	874.814	1045.6	1041.03	837.32	1016.38	1482.55	1084.96	766.147	1314.66	1076.99	1174	894.72	1040.04	1311.74
38	141502	131680	129185	122607	127641	111674	131096	126454	127950	127686	111986	123800	117743	121279	120346	103949	118739	121221	118498	117385	108471	119362	111142	116302	110884	104571	113889	122498	123041	109603	119633	123378	127451	120962	111239	121532	123109	119167	120020	107844	121617	125262	128272	127490	112954	127126	128683	127291	114173
39	1566.21	1312.47	1313.87	1371.79	1661.69	1558.65	1948.8	1431.56	1311.65	1419.3	1019.72	1256.58	1011.84	1097.41	1358.6	1151.76	1462.33	1598.91	1580.42	1307.29	1452.84	1155.67	1294.34	781.148	1493.46	1891.41	1345.47	1823.27	1723.16	1796.97	1181.93	1786.2	1597.35	1212.82	1339.42	1482.49	1625.38	1166.89	2036.59	789.237	1051.81	1360.51	995.642	1393.6	1260.86	1033.58	1602.75	1826.52	1419.27
40	1182.36	1389.95	971.733	1128.79	1248.65	1167.99	907.387	1082.64	1160.28	1722.34	1423.23	805.871	1419.45	1334.52	1372.13	1101.01	952.872	1479.96	1349.71	1200.33	1098.87	1193.51	1218.09	1063.35	1437.88	1101.81	963.471	1795.98	1470.02	800.394	1431.37	1169.61	1410	1077.93	1249.42	1605	1111.98	1415.83	1185.22	1226.6	1404.47	1428.98	1086.42	1313.72	2345.6	1211.22	1284.32	1573.29	1449.13
41	1023.85	980.375	765.216	1044.24	1032.2	1209.7	1317.49	969.368	999.295	1064.72	885.513	977.496	1358.59	1244.51	1019.64	856.734	1098.94	822.76	1263.68	1154.83	935.744	801.458	1499.89	1461.13	1244.48	1141.39	1125.75	1116.4	969.002	1303.45	1080.15	1291.18	1041.61	1044.72	780.75	1531.09	1247.02	1380.19	1106.24	1304.85	1107.06	1243.52	1085.92	1187.82	984.419	946.381	1615.29	1370.12	1385.31
42	499.138	486.059	318.041	498.617	284.665	715.787	719.872	671.456	566.615	444.678	276.161	600.744	585.939	732.181	324.831	401.283	721.016	366.859	515.476	583.302	524.628	469.909	824.048	712.766	588.482	601.348	546.633	821.329	586.902	714.744	675.255	904.321	603.762	539.127	712.838	1443.81	1609.16	1657.76	1775.87	1497.06	1467.55	875.425	907.625	992.359	739.257	512.885	968.387	947.083	600.273
43	1815.54	1914.87	2194.97	3137.55	2491.68	3159.14	3450.9	2634.66	3101.62	2736.96	2760.87	3399.94	2753.35	2701.9	2648.78	2007.13	2505.67	2401.53	2395.95	2019.6	2357.56	3017.41	3223.91	2737.51	2351.02	2886.94	2256.81	2382.07	2340.69	2337.09	2623.07	2593.14	3042.68	2456.74	2290.94	1967.21	2286.85	2606.14	2912.49	2555.73	2149.68	1870.04	2005.23	2273.88	2039.19	1669.4	2855.89	2783.65	1919.44
44	2122.17	1497.89	1542.92	2764.13	2396.44	3269.41	2203.14	1870.82	2908.89	2060.97	2353.79	2371.08	2290.26	1929.25	2815.32	1857.85	1882.21	2046.34	1927.29	3161.32	2395.6	1878.34	1906.51	2234.5	2431.79	2500.71	1411.19	2169.54	1588.35	1948.07	2579.84	1656.83	1603.7	2386.84	2363.51	3534.14	3381.09	4931.61	5396.66	5014.06	4481.21	4537.01	4961.75	5834.51	3062.8	4300.88	3767.58	4146.95	4248.08
45	1250.68	1234.99	776.148	1143.77	1333.82	1068.29	1176.48	1164.63	1194.05	1117.71	1053.82	1284.45	1074.11	1076.17	1284.35	1125.12	1495.35	1194.9	1669.93	1207.28	1083.27	693.647	1299.64	1101.54	1175.68	1523.9	1156.97	1071.77	722.672	1071.61	984.153	1276.56	1110.1	1188.85	1030.21	1161.15	1145.24	1221.79	1645.91	932.219	878.588	1238.82	1196.54	1619.25	1028.3	832.351	1620.88	1076.37	1392.29
46	2216.43	3014.9	2583.84	2711.65	2897.99	2344.15	2546.24	2616.42	2582.95	2892.16	2918.73	3151.17	2987.35	3005.46	2509.74	2420.62	2762.31	2943.46	3455.92	2870.1	2505.9	2743.18	2266.92	1988.33	2714.62	3388.15	2416.96	2724.61	2372.38	3076.1	3085.27	2197.23	3320.6	3151.09	2678.22	2749.59	2516.74	2547.69	2788.15	2628.33	2428.52	2230.56	2695.67	3247.36	3338.43	2133.53	3582.94	3449.88	3104.95
47	763.221	392.769	495.439	621.498	497.639	661.187	553.694	408.314	772.709	782.064	1157.34	644.533	801.502	1063.04	497.012	515.6	960.032	719.255	802.405	645.79	497.109	338.924	598.651	747.935	876.084	618.047	314.738	907.748	194.99	624.141	655.351	711.52	658.215	662.938	357.575	612.922	542.5	825.801	502.142	253.097	844.435	852.037	883.913	707.622	679.429	665.959	695.044	759.763	2040.44
48	1392.82	2274.54	2823	3167.64	3668.79	3716.08	2892.24	3186.86	3713.68	3492.28	2975.73	3648.26	3743.74	3132.96	3687.61	3383.64	4239.11	3391.43	4047.42	2974.52	3127.24	3484.24	4154.44	4737.03	3659.08	4707.68	3694.01	3761.45	3590.87	3675.22	2979.2	2877.08	4168.38	2746.27	2877.5	3798.22	3083.33	3362.05	3768.31	2707.21	3226.38	2527.06	3624.27	3313.93	2895.01	3980.51	4325.42	3860.51	3461.51
49	40020.2	46358.2	43505.5	43376.8	54233.3	48659.3	49830.3	45139.1	49613.4	46819.3	41689.4	47436.3	49166.6	47410.4	45151.5	44837.7	41454.6	41517	49001.5	42729	44072.4	42467.9	40469.6	40320.8	45442.1	46325.8	35204.8	44246.8	40904.4	42602.6	42688.3	42025.2	45578.9	43560.3	37628.1	41588.4	38822.1	37230.1	44769.8	35861.8	37307.9	37119.7	41021.5	54149	38571.3	36303	55035.3	50318.1	45657.1
50	6151.01	8171.83	8341.45	7065.58	6919.86	8029.13	7116.1	6759.41	6151.7	7694.86	7298.89	6678.12	7506.46	7954.9	5465.34	7052.86	5766.55	6043.61	5578.47	5409.67	7248.55	7063.57	6832.28	4894.81	5832.16	5993.23	5484.73	7008.51	6859.41	6256.21	7339	6947.81	5474.91	5239.13	6328.64	4628.05	6541.06	6081.25	5753.61	6128.86	6382.87	6259.61	7505.11	8048.21	8192.56	6929.41	8290.92	6312.18	5402.24
51	476.615	540.579	599.552	585.819	528.48	358.736	436.607	577.671	895.933	661.883	463.68	213.151	311.501	429.708	371.51	565.801	97.4063	104.103	300.705	449.639	201.274	400.427	379.285	459.79	631.395	670.271	282.634	227.873	232.411	317.027	375.735	661.875	535.079	514.79	251.885	1317.28	356.518	313.302	614.35	706.389	233.827	589.222	402.637	1006.05	1637.22	444.037	471.547	1673.31	461.25
52	3148.99	3923.68	4290.83	3881.63	3779.64	3303.43	3334.43	3671	3886.08	3266.97	2786.85	2613.62	2221.83	2656.63	3116.62	2927.76	3190.4	3130.57	3556.39	2560.72	2044	2581.35	3081.34	2847.24	2833.17	2390.69	2804.5	2548.15	2223.05	2650.35	2174.62	2989.76	2702.49	2482.08	2000.9	2132.85	3203.58	2329.41	2547.96	2039.81	2262.77	3219.75	3159.93	3327.81	2514.77	3433.55	2905.27	2717.18	2261.65
53	1498.07	1889.41	1804.97	1432.09	1952.57	2097.5	1260.01	1575.47	2031.35	2563.39	1852.35	1976.62	1703.47	1641.19	1904.27	2132.94	1296.52	2251.7	1917.5	1804.49	1596.98	1765.72	1892.65	1671.95	2198.3	1752.02	1652.8	1650.98	1608.78	2065.81	1729.21	2406.77	2292.62	1733.65	2151.95	1897.26	2064.42	1465.67	2111.85	1592.71	1713.48	2220.75	1496.66	2226.13	2026.66	1716.21	2589.93	1938.99	1555.92
54	1866.49	2446.41	2673.5	2021.92	2336.48	2184.99	2395.1	2019.67	2633.45	2377.9	1829.05	2195.76	2325.92	2003.62	2153.42	1260.49	1781.65	1627	2285.08	2875.76	1875.42	1845.37	2310.69	2560.59	2510.42	1948.84	1830.49	2221.7	1958.5	1505.38	1602.54	2299.33	2074.32	2811.04	1228	1889.57	2177.3	2020.59	2044.08	1504.96	2028.95	2224.55	2200.39	1895.87	1837.13	2234.93	1664.32	1869.37	1442.16
55	4795.47	5239.68	4952.75	4325.68	6334.3	4548.15	5338.76	5280.15	4942.82	5399.84	4590.98	5065.17	5322.78	4795.12	5029.51	4295.61	4359.18	4774.09	5899.14	3981.94	4313.7	4611.66	5149.24	4028.74	4614.72	4899.99	4765.62	4885.94	4657.01	3644.34	5302.47	4476.13	4500.51	3843.61	5638.92	3567	3589.43	4807.95	4547.96	3969.9	4025.14	3849.34	4607.78	5977.56	4544.77	3411.73	5630.53	5081.67	4424.14
56	1311.99	1386.15	1048.41	1290.43	939.921	1303.15	1517.03	1183.73	1502.7	1110.57	1416.46	1260.5	1583.05	1408.58	1456.82	1199.83	1429.89	1600.05	1583.27	1660.33	1656	1143.05	1045.31	1551.66	1292.11	1337.66	942.849	1084.16	1122.01	1129.09	1880.37	1572.29	1172.34	1858.4	1748.84	1058.85	1332.32	1146.07	1193.33	1076.43	1607.54	1550.57	2258.85	1323.91	980.251	1555.41	1612.93	1816.91	1064.21
57	1153.27	1025.14	1386.66	1995.52	1502.68	1675.64	2085.16	1735.32	1510.38	1660.34	1296.52	1207.82	1545.56	1273.63	1681.19	1148.01	1683.07	940.065	1657.86	1605.42	1494.31	978.611	1839.16	1293.13	1554.09	1326.63	1412.38	1567.96	1668.11	2030.18	1825.05	1345.98	1270.27	1347.48	1300.54	1213.97	1517.48	1425.22	1504.98	2042.16	1872.96	2044.19	1737.27	2008.64	1528.44	1299.89	2571.85	1899.2	1755.69
58	858.212	1491.12	1103.72	915.363	643.007	1249.04	1143.73	1120.29	1638.03	1247.46	1137.16	1105.77	1273.38	1179.52	1504.18	824.259	892.195	926.927	1062.55	1380.78	937.707	815.739	1394.79	922.655	1348.7	1277.35	1138.13	1117.31	1293.04	1071.79	973.146	1327.68	1084.38	881.041	1084.28	1068.16	1241.88	1487.25	1286.05	1264.55	1430.29	1479.73	1529.37	1173.3	1462.91	1518.47	1188.16	1301.88	1162.88
59	2064.82	1543.89	1260.72	744.772	1008.52	1328.35	1497.22	1184.99	1225.48	1681.59	1282.02	1072.51	1212.63	1090.3	1057.6	1105.17	1534.5	1121.54	1389.19	1095.86	826.663	986.726	1283.39	1367.91	1098.55	1239.13	960.664	978.66	1224.22	1520.65	1242.76	962.688	1363.01	1380.39	864.355	1433.17	1460.28	1137.3	1994.15	1162.23	1293.54	1814.48	1644.12	1352.09	1200.9	1522.02	2114.67	1482.33	1636.59
60	1803.14	2584.72	2600.96	3055.88	2609.63	3019.31	2656.35	2631.36	2060.7	2450.72	2647.08	2984.39	2382.99	1988.08	2949.21	2244.22	2833.28	2491.79	2513.87	2454.12	2648.65	3011.75	3211.93	2095.77	2727.82	2652.58	2014.44	3180.71	2805.7	2349.77	2602.59	3172.2	3029.01	3132.57	2509.5	2452.72	2476.68	2685.61	2787.6	3071.44	3216.39	2666.29	2268.84	2725.11	1888.67	2909.1	2565.84	2617.93	2503.33
61	4018.41	3923.12	4478.98	4570.61	4262.42	4489.17	3422.82	3184.5	4205.45	3775.53	4012.03	4696.24	4999.16	4446	4216	3991.3	3931.31	3881.62	4649.91	4086.35	4266.76	3948.16	4515.9	3559.35	4678.13	4738.38	4688.32	4049.45	4641.55	4375.6	5465.3	4711.67	4709.46	4796.93	4622.69	4708.84	4701.54	3493.79	4681.25	4572	4689.69	4671.66	4643.02	4784.99	4003.16	4334.99	6110.13	4838.35	4914.59
62	885.236	995.211	1551.74	1566.31	1771.8	1212.95	1432.71	1698.52	1760.7	1311.26	1262.41	1628.06	1792.03	2244.31	1857.64	1894.7	1594.96	1603.37	2235.11	1766.94	1280.55	1339.3	1657	1546.56	1253.51	1517.69	1540.56	1588.53	1534.93	1569.93	1085.28	1926.82	1477.6	1821.45	1444.91	1189.96	1764.95	1722.47	2226.88	1511.5	2417.05	1677.63	1805.57	1726.48	1448.14	1773.36	1941.04	1919.74	1718.53
63	1323.91	1070.19	844.048	900.761	731.987	679.298	1036.3	409.681	855.807	580.589	424.729	973.144	514.855	598.745	1050.78	877.549	917.068	716.854	643.364	673.346	360.256	736.376	700.971	1305.88	851.659	634.177	708.301	885.763	464.757	648.264	1327.4	1147.38	1077.74	1317.6	894.579	416.997	533.963	789.181	1031.79	857.045	620.663	930.565	900.93	1084.38	882.851	754.651	1300.97	1710.46	754.571
64	1479.96	924.697	788.008	306.132	480.305	841.472	686.215	524.235	666.464	512.807	413.894	651.428	809.455	522.694	831.043	656.86	623.79	886.202	792.402	697.821	399.649	882.248	820.908	648.304	623.003	808.189	664.178	785.585	564.845	799.809	1548.85	672.278	641.002	867.212	1107.34	449.751	572.07	676.986	611.639	733.852	631.125	786.136	701.088	750.104	806.476	700.745	730.638	821.491	931.717
65	713.736	1029.2	920.152	1041.02	915.314	809.996	670.689	749.799	570.635	796.051	621.948	779.889	516.104	740.698	906.15	417.998	821.802	486.437	999.118	785.264	637.823	533.379	806.518	698.65	867.905	446.132	790.661	996.517	841.369	713.971	858.562	622.489	969.468	639.184	880.144	768.682	451.401	1789.81	1600.84	854.452	762	786.386	941.062	882.203	816.529	1010.76	1249.58	662.265	630.638
66	1533.05	1034.74	1142.21	1245.24	1432.72	713.101	1392.6	830.121	782.63	1135.89	854.031	872.074	654.296	1185.01	760.227	747.122	1009	965.962	1135.35	963.865	718.344	757.273	750.669	979.175	1065.34	916.349	908.78	686.177	662.631	1251.87	660.665	1137.57	2393.84	845.846	866.733	1220.06	1442.96	730.86	1653.78	513.659	533.497	1238.16	650.069	848.279	842.76	712.045	1052.59	1202.02	1421.8
67	309.726	333.346	562.73	459.194	431.439	1540.56	506.81	598.272	583.314	504.346	107.12	179.07	1209.63	538.023	471.997	374.482	448.652	435.675	452.346	645.291	962.693	415.303	264.675	613.215	476.624	429.438	443.742	906.955	487.946	592.147	479.864	1	677.554	295.265	300.872	637.548	1056.38	1665.74	531.687	460.447	785.601	655.126	371.171	637.338	643.775	820.976	727.935	522.825	843.13
68	706.604	633.485	776.023	843.084	860.078	833.798	785.415	579.773	994.699	1008.8	507.093	358.116	1137.26	1345.67	1119.2	1102.38	1129.59	949.177	1239.95	802.325	1631.66	1128.04	908.692	1417.88	1003.01	903.293	681.599	879.017	886.141	630.912	671.353	1185.9	804.107	565.551	951.289	786.451	1122.59	539.182	381.417	640.278	584.645	1082.17	433.774	945.733	613.069	689.279	713.826	1024.84	1008.09
69	1876.47	1486.92	1501.69	1538.36	2354.16	1632.09	1682.25	1574.12	2066.11	1329.94	998.679	1460.85	1720.65	2187.73	1866.22	1370.91	1846.04	1582.82	1715.06	1016.4	1447.17	1697.87	1261.65	1481.8	1460.41	1195.96	1488.27	1974.77	1648.32	1212.17	1491.22	1280.4	1330.45	1144.21	1649.84	1417.17	1467.21	1790.73	1270.02	1413.76	1457	1135.49	1222.56	1621.04	1379.09	1755.42	2098.55	1705.87	1256.73
70	192.497	550.609	622.452	438.558	537.2	372.847	742.464	1213.03	363.847	611.546	464.334	264.808	300.815	584.251	545.574	322.115	443.105	1095.64	454.516	428.926	686.65	772.404	318.724	908.139	630.723	690.701	453.906	308.915	644.755	211.933	454.734	621.739	669.183	505.295	493.852	446.939	773.051	698.529	765.151	477.637	258.213	681.649	725.475	545.69	338.977	724.878	689.542	580.555	722.541
71	894.513	998.603	1046.84	867.34	911.553	842.621	877.185	840.039	812.049	1096.37	1057.94	1444.8	1258.26	764.494	843.589	678.969	775.327	1020.96	1064.38	655.968	1017.02	986.652	809.458	843.01	642.324	969.022	1022.82	1259.44	991.005	612.942	678.033	1145.64	1011.28	1127.87	925.884	1122.05	1128.96	757.906	1021.32	907.629	830.797	926.66	1101.51	1133.85	824.164	1136.97	1248.24	997.594	793.801
72	3643.26	3382.26	3406.82	3090.09	2637.87	3161.76	3140.8	2542.97	3582.13	2836.35	2499.51	2844.66	3723.84	3879.2	4521.35	3282.21	3206.32	3341.62	3386.5	3071.37	3232.01	2903.58	2560.47	3057.62	2442.87	3495.8	2474.55	2910.35	2736.58	2488.85	2724.44	2849.6	2946.82	2714.39	2524.95	2944.52	3089.24	3097.99	3564.81	2624.32	2589.46	2651.09	2658.05	3087.94	2320.39	3438.33	4621.88	3125.39	2841.89
73	2120	2419.77	1851.55	1969.66	2462.82	2531.53	2587.09	2120.09	2386.75	2520.22	2325.74	2287.07	2101.91	2484.31	2592.28	2474.43	2275.44	2498.25	2836.53	3214.71	2355.35	2253.12	2196.01	2172.77	2454.55	2540.88	1782.73	2506.14	2306.7	2224.17	2894.85	2097.02	2189.45	2309.13	2007.64	2230.86	2087.61	2387.13	2703.22	2097.38	2199.46	2555.35	2121.77	2673.77	1812.74	2740.74	3377.83	2720.5	2326.37
74	60179.2	49157	45176.8	46032.4	42223.3	44459.9	47713.6	47278.3	46764	48342.4	44587.6	43172.7	38170.4	45824.4	50363.3	43679.2	43484.3	46170.6	49095.5	48655.5	43384.6	40744.9	41427.6	47466.5	43553.5	48346.1	37285.2	48039.8	45762.9	47998	42062.9	44535.7	44034.4	45910.9	40791.9	44644.7	44326.9	48475.8	46467.5	45287.8	46420	47127.5	49805.8	46989.8	41220.1	43368.8	48551.5	46410.8	49651.6
75	4742.67	4189.33	5189.66	5250.59	4927.35	4373.09	4628.08	5315.44	5680.07	5737.19	4849.98	5433.16	5137.06	5471.07	5356.12	4531.05	5313.14	5302.05	5900.52	4635.41	4507.64	4814.54	4129.83	4884.55	5503.46	4565.29	4618.37	4363.12	4638.68	5407.42	5136.88	5166.53	5506.19	5321.12	5152.41	5030.24	4989.96	4695.29	4744.01	4887.54	5102.87	5416.64	4983.44	5885.04	5188.32	5321.45	5729.43	5160.5	5651.3
76	732.127	1399.3	928.501	938.763	964.387	889.438	950.344	1222	1066.7	920.589	798.89	961.134	828.139	752.043	1107.71	775.667	1008.56	843.241	924.037	952.475	887.687	1087.11	1054.41	854.568	797.503	831.339	582.041	904.342	1042.44	698.168	1230.05	1011.21	876.419	2365.77	1789.22	1378.7	1312.4	1383.15	698.106	756.288	946.772	976.542	1242.27	761.984	448.493	586.456	1352.82	884.045	520.978
77	1429.4	1727.61	1959.21	1548.75	1573.61	1614.59	1546.71	1505.46	1167.14	1421.04	1214.97	1683.09	1445.63	1814.41	1561.61	1388.74	1457.27	1411.58	1325.14	1622.02	1582.27	1445.74	1546.36	1174.65	1244.82	1468.19	980.543	1792.83	1201.9	1579.82	1810.11	1716.24	1222.34	1377.69	1445.05	1508.09	1439.7	1914.95	1049.53	1346.55	1421.78	1454.43	1060.12	1878.87	1061.14	914.101	1713.07	1411.36	1175.47
78	1052.08	933.956	1044.09	710.204	946.909	1046.29	1126.91	1227.94	1168.25	1087.47	1045.12	1059.79	1000.55	926.405	1050.1	652.587	1032.92	875.545	910.537	987.254	732.86	728.418	598.434	723.723	1078.71	708.469	886.271	814.954	848.875	732.574	1124.34	1234.71	764.419	468.348	842.838	608.295	1290.63	790.249	1299.19	737.573	1166.54	1038.8	1241.72	846.695	950.75	986.101	1316.36	1339.32	1195.11
79	1025.64	1204.33	1264.2	808.303	815.909	820.611	823.45	1412.76	1122.85	1166.28	543.333	632.886	1123.51	1067.72	1336.56	706.972	1146.66	904.752	989.017	1366.68	707.103	947.335	1102.5	1106.67	1304.95	683.956	830.72	934.682	849.229	966.202	940.749	957.258	1109.42	827.233	689.129	1231.96	1127.56	1145.03	1199.99	1046.83	1292.62	1169.22	893.047	1200.9	1176.1	1322.75	848.022	1224.13	1095.57
80	1074.59	1162.02	760.518	1229.49	972.099	925.765	1376.25	889	1076.82	840.467	827.121	1169.7	1126.46	1123.36	1227.91	811.97	994.571	1134.77	832.472	843.403	936.873	770.311	983.019	1379.15	1284.75	959.237	1481.7	1226.28	1163.89	1353.1	588.685	1080	914.244	631.332	650.55	1226.17	1126.49	1128.92	1250.46	1152.82	896.317	1452.99	1673.49	1420.83	841.079	1171.42	1275.8	1223.11	1149.41
81	714.105	803.933	577.003	873.954	1122.92	654.464	696.755	350.299	854.586	864.4	599.84	717.666	798.869	805.303	774.506	778.193	677.348	1070.27	699.651	536.443	734.252	549.829	979.482	461.621	824.166	769.89	612.573	749.604	758.882	1226.91	1292.81	855.945	696.057	788.448	421.966	674.395	467.748	794.983	630.852	891.696	605.704	572.216	662.252	575.617	631.745	384.811	799.188	846.631	557.862
82	1565.99	846.702	995.931	890.129	1140.37	1234.69	829.961	1360.09	1246.11	902.583	1246.88	1225.91	1036.42	995.957	1323.02	1163.03	1287.14	1534.29	1193.56	1285.29	1029.91	1012.41	1368.97	1622.12	1319.35	1346.23	1003.61	1212.65	1119.02	1005.68	1421.84	1221.6	1458.4	1566.1	1245.18	1345.16	1577.1	1158.82	1860.54	2224.03	1431.22	1334.02	1586.8	1771.62	1691.06	1289	1701.6	1954.18	1718.95
83	3667.78	2782.39	2391.58	2547.53	2385.64	2906.02	3233.15	3117.02	2740.88	2388.88	2392.68	2616.36	2775.83	2082.25	2313.62	2476.84	3093.37	2433.41	3026.42	2633.33	2252.01	1988.91	2544.59	2555.5	2720.84	2129.23	2598.52	2745.2	3478.69	2965.72	2471.28	3118.84	3082.56	3474.17	2729.35	2771.03	4653.89	2821.15	3214.19	2855.35	3622.37	3378.56	2880.08	3946.53	2381.45	1726.66	4679.47	3421.05	2903.08
84	514.545	744.539	749.129	605.608	470.515	879.798	875.882	1199.81	793.986	982.475	1079.19	968.302	881.449	1047.02	732.626	556.893	752.776	618.143	609.265	726.513	525.534	859.243	567.635	715.391	676.141	420.401	609.339	665.148	444.941	717.171	749.852	939.352	953.006	926.934	426.313	1116.68	590.319	590.962	850.739	967.312	464.002	839.552	411.002	705.944	681.991	1204.94	853.644	605.629	601.983
85	5612.87	6209.28	5735.88	6528.77	6104.24	6233.38	7146.71	6211.5	6667.04	6670.98	6193.65	6853.51	7113.64	6105.73	6505.82	6419.02	6404.75	5698.65	6416.4	5699.01	5390.79	7377.84	5699.51	6260.96	7339.9	6036.46	6052.26	6339.58	6882.44	6136.3	5972.78	6535.72	6348.43	6480.47	5542.51	6257.23	6959.63	6547.13	6805.58	6347.63	5893.95	6734.52	6137.7	7882.18	6458.11	6744.56	7982.54	7355.27	6005.14
86	1018.59	697.671	840.117	797.716	804.137	1105.83	1197.65	1054.74	884.27	915.218	798.015	940.256	790.579	997.712	941.007	1065.68	870.102	922.963	1192.31	1006.4	827.933	721.379	927.418	872.005	829.63	685.12	898.704	1024	1327.78	1446.44	1057.82	766.844	812.355	6236.56	4206.74	2671.35	2693.46	1754.33	1242.15	1160.28	1124.26	928.16	1051	1230.89	1041.87	744.931	1007.32	874.84	1052.05
87	3767.33	3452.31	4114.88	3735.03	3708.62	3492.86	4006.75	3063.4	3528	3393.98	3425.79	4031.8	4079.09	4833.57	4496.13	3703.62	3804.32	3650.86	3992.27	3395.13	4191.93	4368.61	3875.7	3646.03	4076.95	3816.74	3669.58	4112.19	4289.18	3083.52	3959.02	4201.39	3661.45	3487.89	4182.66	3650.95	3892.7	3832.83	4404.17	3499.59	5382.94	4598.81	4086.97	4937.63	4432.5	4412.92	5107.77	4410.97	4782.05
88	4606.13	5744.38	5450.71	6119.86	6668.31	6008.24	7440.83	5914.89	6068.84	5659.31	4926.23	6169.66	5991.57	5834.81	5451.12	5400.93	6049.04	6437.39	5858.28	5495.67	5401.33	6416.65	6420.05	6033.03	6021.52	5739.05	5333.26	5807.06	6187.06	5657.68	5790.31	6894.17	5463.03	6842.63	6129.13	5839.73	7167.21	5773.3	5794.2	5665.62	6360.63	6011.03	5565.11	6827.58	6296.8	6321.49	7629.88	6121.63	5896.53
89	10094.2	11304.8	12035.3	11789.1	11189.9	10273.3	12652.6	12314.2	12134.4	11494.4	10711.6	12635.5	12835.7	12043.4	13524.8	10413	12362.9	11272.4	11596.7	12270.2	10076.5	11210.4	12369.1	11519.3	11918	12625.7	11977	12299	11265.3	10275	11419.6	13122.6	12746.7	11804.9	11348.2	12457.3	12038.1	12657.3	12284.3	10830.1	12711.6	13201.1	13793.1	14892.2	11135.5	13229.6	15482.4	12883.4	13230.3
90	599.152	913.258	1022.68	1504.12	1419.96	1729.58	1349.67	1972.27	2003.26	1626.39	1724	2141.08	2002.01	2573.64	2270.87	2088.21	2132.56	2163.12	2550.81	2175.47	2128.7	2079.54	2366.79	2900.19	2045.7	1877.61	2129.55	3073.83	2871.46	2315.72	2772.86	2295.76	1888.11	2242.96	2553.65	2680.06	2684.2	2446.21	2431.52	2427.81	2705.93	1952.97	3024.08	2514.75	2011.37	2364.97	2612.58	2973.82	2349.63
91	3520.21	3447.89	3675.47	3436.59	4138.63	3108.74	3436.01	4020.35	3993.49	3828.32	3439.25	4110.4	5705.94	3568.28	3935.75	3106.46	3861.47	4025.91	3770.75	3290.36	3623.05	4048.75	3511.04	3206.45	3335.95	3256.91	3394.48	4103.41	3526.4	4151.73	3705.34	3626.98	4159.48	3473.66	3261.72	3623.8	3789.71	3923.84	4230.03	3279.57	3443.8	3723.6	4178.46	5751.57	3921.82	3717.7	5057.9	4325.73	4979.11
92	851.485	512.108	502.816	1169.67	689.903	899.332	1235.13	519.73	903.915	640.438	1144.34	565.18	626.675	705.661	714.217	472.434	646.716	670.168	651.816	835.086	714.619	639.023	493.148	770.333	980.583	535.915	444.138	762.033	667.108	413.707	715.18	1111.83	725.903	702.335	736.311	592.677	847.847	804.406	994.201	561.19	598.287	730.773	753.349	836.933	603.716	776.388	986.624	1203.02	705.459
93	354.274	826.227	444.183	884.515	540.601	691.516	1012.21	639.35	1098.73	716.92	760.795	827.973	365.993	1215.42	855.377	591.963	702.655	786.263	838.206	557.553	753.013	710.308	697.219	836.922	768.591	545.208	354.846	561.231	793.118	531.948	439.347	691.613	977.911	937.288	848.195	547.238	478.133	634.502	1029.99	857.149	689.447	729.698	826.191	1044.05	736.01	880.651	1423.38	929.485	708.072
94	4915.57	8314.3	9954.19	11001.6	11045.2	10641.2	13625	13241.7	13266.6	14099.6	12094.2	13573.3	14168	13370.4	13159.3	13104.8	15651.4	15116.9	14516.4	15162.2	13456.1	13783.4	13445.5	11667.7	14209.6	12573	12681.1	13853.2	14500.1	12407.8	13874.6	14428	13093.2	13965.8	12388	14481.5	14478.6	13160.1	14431.2	13797.3	14336.9	15440.9	14872.8	15395.4	13801.9	13961.4	14381.2	13107.7	14941.4
95	71178.7	68539.2	65973.3	66160.3	70766.5	58802.2	70660.8	69271.8	65062.7	67253.9	59148.2	67757.3	66119.1	63588	64630.7	56805.8	62669.8	65021.6	63957.8	63755.1	54478.9	57567.3	59260.1	58285.1	55587.6	52140.1	55388.4	59777.1	57403.3	52892.2	58012.6	58998.9	59294.9	56081.1	51020.3	60062.2	58086.4	57985.4	55660.3	52746.1	61812.7	58229.6	58013.7	60388.3	54420.8	59410.5	60286.7	56157.9	51818.6
96	505.465	947.671	555.261	848.35	460.346	631.953	871.152	664.54	461.692	587.793	546.106	640.983	560.307	590.426	876.795	633.995	264.239	675.268	607.919	615.341	981.651	612.212	537.327	514.192	612.086	578.878	439.384	525.414	353.021	571.917	517.017	672.737	783.566	1755.21	2124.93	1303.52	933.274	741.184	552.89	741.898	663.209	904.989	855.569	776.547	783.222	693.999	1313.05	570.561	563.682
97	8135.2	4570.45	3219.33	3786.9	3817.88	3667.42	3784.07	3972.43	3208.35	4141.66	3373.64	3440.91	3846.77	3507.57	3512.95	3227.01	2958.43	3308.76	3581.43	3211.91	3737.58	3564.13	4139.97	3175.63	3252.93	2936.08	3204.96	3613.3	3221.29	3197.85	3804.92	3749.55	3586.64	3500.48	3178.32	3549.27	3681.24	3868	3515.44	2881.43	4108.23	3769.74	3789.82	3248.58	3266.09	3662.43	3799.77	2904.46	2945.31
98	2030.82	1987.4	1892.4	2484.74	1760.97	2078.52	1783.93	1167.3	1609.49	1867.56	1091.84	1926.14	1894.12	1526.9	1244.38	1435.15	1893.97	1992.38	1767.01	2027.78	1606.56	1828.27	2116.81	1583.34	2212.37	1806.12	1661.63	1981.39	1902.04	1867.1	1501.09	2008.46	1515.25	1633.03	1513.9	2079.68	2084.94	2009.53	1864.53	1645.51	1697.59	1617.8	1577.94	2154.34	1941.52	1631.47	1789.15	1569.65	1833.75
99	11038	12365.3	14081.2	17106.9	20513.3	19499.9	22915.4	21593.4	23221	22371.8	20707.3	24978.4	25092.7	24868.8	24415.5	22865.3	23654	24748.6	24084.7	23824.4	23457.1	22906.4	22897.4	22726.9	23948.9	21660.3	23615.8	24940.8	24146.2	21104.9	23309.2	24562.6	25487	23571.9	23233.6	24425.1	24783.7	22603.7	25405.1	21021.7	23488.5	23381.2	23527.5	25627.5	22396.6	22659.4	28615.2	26744.7	24348.9
100	98677.1	94313.9	94507.9	92648.7	93933.6	84395.2	92369.5	86478.8	90789.7	86152.8	76391.8	83402.9	83937.7	81904.6	82904.2	73576.8	83881.6	82962.6	84898.4	81474.1	73351.6	76867	79034.7	76869.9	75172.1	67074.1	78941.5	77014.8	76315.1	71176.8	80090.7	81494.5	81616.4	76216.8	72335.6	75503.5	78885.1	77209.6	78270.8	67582.8	82563	81515	78161.1	82505	71157.2	79445.2	79788.7	74596.9	68214.3
101	10276.7	10296.9	10193.1	9491.46	9775.81	9410.36	9378.13	7575.19	9302.46	10421.4	9671.1	10328.7	10025.3	9925.58	9419.8	9406.31	8873.03	8631.47	9490.26	8625.8	9784.03	9892.26	7666.24	7957.73	9360.12	8838.19	8020.02	8943.79	9784.2	9022	8595.9	10465.6	8699.22	9748.34	9558.44	9468.6	10364.5	10709.5	11228.5	10177.7	10620.3	11921.9	12443.5	13849.9	13857.1	12360.1	15523	13054.6	12593.6
102	507.998	278.694	605.282	362.048	603.954	442.18	511.831	604.445	747.634	636.805	550.583	717.514	915.317	737.862	529.709	388.535	446.146	714.562	387.566	613.599	787.72	614.986	640.083	509.41	578.103	664.196	573.896	580.017	417.711	728.634	515.41	658.974	777.011	499.185	478.321	795.174	557	648.774	700.265	538.393	647.987	1038.95	601.12	637.424	679.037	668.202	742.361	435.139	657.513
103	11563.5	10656.4	12890.6	11312.6	12270.3	11634.6	11394.8	9921.04	9947.2	11657.5	10176.8	11005.5	12042.4	12993.2	10922.8	10093.9	10694.8	10262.9	10967	10188.2	11276.8	9982.78	10616.2	9149.08	9932.65	11095.1	9242	10018.4	9846.48	8504.92	10312.8	10841.4	10190.6	10270.4	9341.14	10370	10398.5	10411.4	10733.1	9721.46	10870.4	9790.89	11532.6	13124.8	9872.62	10702.2	12738.3	11135.3	12481.8
104	992.669	805.59	973.102	816.014	918.84	880.364	896.275	804.683	842.823	1037.2	721.718	937.107	770.743	619.703	843.06	907.834	968.435	663.314	866.65	1002.03	790.899	725.521	1075.12	1063.11	839.407	922.356	735.648	1027.59	1007.98	874.677	1240.29	920.007	736.68	637.359	671.218	591.974	853.202	647.694	1188.49	664.933	1012.72	952.634	886.904	829.484	1132.99	652.452	1080.88	945.735	864.256
105	1743.58	1481.06	1712.01	1341.58	1140.8	1501.63	1355.75	1610.58	1385.98	1409.65	797.593	1145.46	1430.54	1394.9	1600.61	1488.76	1297.72	1309.34	1072	1576.4	1143.44	1432.91	1162.88	1000.29	1337.8	869.434	1131.18	1647.57	1510.99	1563.07	1615.36	1710.9	1628.92	823.427	675.478	497.351	1123.28	1151.98	1604.51	1970.04	2130.55	2133.52	2113.44	3575.41	1967.16	2079.7	2904.67	2209.03	2194.27
106	865.209	833.541	480.238	1032.52	682.188	538.426	730.548	465.751	733.384	703.015	634.976	758.183	957.277	633.063	528.982	783.271	492.374	443.699	701.623	784.527	578.964	654.586	972.124	536.459	443.148	833.568	722.333	1041.96	479.248	470.753	970.987	706.64	570.83	550.929	538.488	416.958	563.133	504.819	764	675.374	656.173	1029.5	582.66	1206.88	958.285	795.525	973.844	1160.67	993.355
107	4985.21	5351.71	6916.14	7015.87	6332.1	7328.78	7081.03	6567.34	6082.86	8617.71	6273.55	6909.08	6981.8	7558.28	8145.94	7316.32	6476.96	6969.15	7472.91	7461.12	7750.1	7924.58	7892.2	7525.11	7856.02	8009.16	6049.09	6547.12	7448.7	7213.54	7263.72	8306.82	7808.17	7526.94	6367.76	6519.32	7059.79	5752.27	5894.18	5983.32	5932.37	5036.76	4965.11	5033.62	4061.97	5080.9	4333.01	4884.75	3956.64
108	1290.01	1513.99	1315.42	1702.28	1609.64	1320.04	1267.33	1401.99	1595.28	1519.91	1893.62	1397.21	1625.58	1547.23	1499.5	1359.23	1222.53	1527.91	2198.77	1491.86	1389.84	1639.99	1565.2	1391.51	1779.08	1173.62	1391.37	1322.28	1586.14	1557.08	1505.22	1681.84	1729.6	1522.39	1556.35	1129.28	1484.85	1601.73	1816.63	1922.95	1345.85	1397.46	1461.9	2173.17	1953.47	1655.59	2131.46	1586.34	1659.37
109	1418.28	1027.07	939.523	1034.24	1232.17	1056.63	610.462	1122.85	922.674	1375.39	1082.9	702.105	852.557	856.762	844.783	1060.51	1084.13	750.535	768.128	710.949	1018.89	1170.5	899.797	976.947	771.277	1010.68	939.937	895.313	754.623	1090.64	761.434	730.79	672.608	873.146	1161.41	771.088	882.57	840.959	899.667	724.795	692.527	960.053	663.793	965.74	1003.82	961.048	1343.71	1082.25	829.184
110	2080.38	1742.46	1829.9	1762.32	1627.04	1844.06	1736.17	1444.73	1655.63	1990.64	1574.64	1298.65	1890.26	2717.78	2150.05	1493.88	1574.71	1628.71	1617.47	1633.48	2068.71	2033.87	1598.65	1743.33	1670.07	1691.91	1286.1	1620.41	1821.55	1729.19	1453.73	1869.4	1726.18	2226.59	2102.68	1430.99	1893.41	1984.65	1918.84	1595.27	1579.85	2027.77	1916.79	1712.16	2053.79	1944.02	2085.45	2487.25	2190.37
111	1107.59	1109.59	1341.6	1132.29	1452.92	1339.6	981.475	1279.15	1033.42	1145.12	1020.51	1282.43	1082.97	1343.86	1098.11	1240.68	1357.26	828.18	1267.94	1080.94	1040	879.107	1132.42	842.166	776.544	1294.13	1195.9	1015.2	1236.24	1290.45	1036.94	1370.64	945.492	1383.12	1063.43	1051.85	930.828	1471.32	1230.79	958.128	1121.98	1318.71	834.682	1496.4	907.616	989.07	1411.72	1293.96	1292.75
112	1547.95	1401.34	1122.83	1030.36	870.352	1304.55	1173.95	1002.58	1220.91	1621.63	1126.22	1232.8	862.531	1531.09	1162.66	767.564	1209.37	685.842	1091.54	1022.48	1076.28	991.216	1386.76	1377.72	1569.97	1409.44	1144	1652.66	1150.61	868.632	894.067	1020.74	1044.01	1084.36	1201.48	921.427	1399.76	1395.16	1289.61	1328.29	1009.09	1035.41	1087.56	1338.74	941.719	1004.46	1271.28	1113.35	1395.06
113	1901.02	969.578	1305.92	1053.03	880.053	1832.93	1249.17	661.72	499.527	1526.04	1337.97	1059.69	920.888	999.118	1652.16	1134.04	574.541	1429.34	1034.86	1085.95	1296.59	1265.92	1111.54	962.369	828.205	1762.27	531.429	1038.28	1052.27	1119.67	1003.13	1072.07	1400.88	1125.19	680.699	1166.08	1287.31	997.299	1209.74	1679.83	1092.32	1257.37	1364.41	1559.65	1304.67	1173.49	1559.48	1583.88	1513.74
114	207.661	137.734	239.762	1	12.1337	1983.58	133.987	2119.2	199.783	335.21	66.8012	191.725	363.373	725.352	216.587	254.098	333.922	860.95	221.506	210.541	8.84094	146.63	151.001	359.069	128.335	244.471	33.3999	109.207	189.531	141.067	200.473	153.458	104.595	67.7794	151.793	235.115	813.731	122.556	199.783	165.013	196.631	2318.54	199.189	252.565	30.9578	117.608	134.004	151.536	62.6501
115	162.608	118.734	95.6161	309.83	94.1848	613.561	234.033	891.907	270.887	73.2362	199.704	208.044	301.093	338.226	288.172	547.465	249.194	1448.35	390.286	161.556	225.341	219.624	313.085	298.706	78.7321	114.434	290.483	132.549	83.7388	118.539	199.54	296.6	149.025	395.227	186.281	501.795	1181.92	433.146	579.15	283.294	276.989	752.309	169.389	848.317	252.629	381.387	181.077	485.07	124.024
116	54.7336	33.7068	2567.96	2993.14	157.988	37.4635	1	2463.51	59.6309	14.4356	99.6495	2629.01	2211.91	57.3676	66.7053	50.9615	86.0883	209.599	189.18	17.2745	125.309	94.2765	7.89067	141.331	1	45.9201	4315.72	1	94.869	104.381	289.747	2132.35	193.368	208.469	1808.62	144.865	23.7743	1	1	122.418	2667.3	1	42.3633	123.939	2.45712	2.30787	135.969	101.976	170.707
117	3773.59	4800.29	5140.15	4976.48	4880.48	4487.07	4728.39	4976.48	4535.6	4380.02	4062.13	4824.92	5935.16	4621.08	4272.64	3490.83	3575.89	3746.21	3441.76	3920.77	3896.58	4321.2	4740.99	2911.47	3879.44	4198.51	4894	3735.07	3538.75	2978.4	4305.97	4575.69	3372.65	3893.06	4192.25	3623.42	3565.42	3265.46	4407.11	3850.53	4578.61	4116.53	4204.77	6184.53	4483.95	4291.24	5937.61	5027.06	4657.72
118	264.636	78.0862	2608.52	2238.36	147.068	226.933	167.947	7865.83	172.364	280.962	134.89	2176.86	2045.27	326.878	186.05	7.83032	60.3302	286.545	115.904	123.683	161.874	10.3474	64.3345	76.536	202.472	160.147	3777.91	26.9075	240.623	180.421	738.633	2429.41	1	132.793	2067.29	69.1278	386.268	74.8276	22.2297	1	2400.18	2334.52	1.25337	134.48	174.762	364.329	68.6174	195.88	62.2447
119	14569.3	11512	13420.3	12453.9	7027.99	15332	16024.2	10940	8031.59	13860.2	15872.2	6559.79	7915.53	14202.4	14410.5	14583.4	8679.31	12528.6	8254.72	14042.4	16275.2	14805.3	13764.1	10558.9	10730.9	15932.7	4622.3	11123.6	11814.3	10902.9	13566.7	11789	7935.19	8328.09	9556.28	10103.7	10992.6	12507.2	9836.64	13863.4	13232	12795.4	14878.7	15988.7	15212.5	12005.3	14277	10356.9	14410
120	447.519	722.386	1	1.93754	26764.2	1167.57	102.25	218.085	275.752	4490.33	199.571	13.5516	138.444	68.0658	99.2177	198.318	686.321	1440.24	1468.57	472.876	285.331	716.386	250.464	220.218	7.32538	196.046	1	18644.7	238.846	222.612	331.873	1	91.1851	88.3675	1	291.774	1308.85	269.793	183.398	4694.3	77.4672	388.014	1	68.0604	91.642	481.53	93.4128	242.711	46.5272
121	2438.47	1367.72	1312.64	1612.23	7501.94	1801.43	2666.03	1574.85	5349.65	2033.33	2363.12	6305.12	4802.18	2226.17	2380.26	2616.44	4981.49	1942.43	4503.03	2801.02	2626.68	1804.83	2234.46	4164.12	4149.25	3031.36	5304.45	1462.04	1501.56	2887	1276.94	1409.76	6721.57	5011.24	959.737	6699.68	1485.32	1560.24	4310.24	3509.93	1594.75	1895.99	1677.77	2861.39	2059.08	1529.86	2074.9	5258.55	4937.95
122	257.043	889.07	1629.69	1	95.2844	147.993	104.453	30.7496	1249.96	482.072	108.158	187.988	964.834	255.797	323.647	1348.28	2608.52	145.563	321.447	2893.95	1854.26	2725.83	934.665	766.377	326.107	1694.11	226.969	269.65	217.091	1625.74	1312.93	185.018	1549.95	135.63	1326.48	152.94	363.428	941.534	71.763	291.457	1842.04	1333.87	224.091	167.126	255.248	1413.6	223.497	152.111	309.848
123	164954	116739	126094	129953	75880.9	180166	171019	115983	68160	160327	174210	68639.4	77370.9	164893	168276	149499	54093.7	146761	82124.4	114069	155241	129116	132607	97841.6	110465	150543	54597.2	124171	125221	109194	126971	125189	62737.6	78444.8	83103.5	114996	123262	121038	100464	158954	119538	128668	158513	186204	171190	124712	168980	109749	130309
124	3332.62	2420.21	2234.08	2993.9	2040.38	3728.04	3335.62	2015.34	1067.04	3603.29	4097.84	1036.33	1157.17	3035.09	3544.58	2854.79	1391.41	2883.2	2246	2067.77	3191.08	2846.87	2265.62	2076.33	2376.21	2560.96	738.6	3239.55	3918.39	2341.25	2557.39	2636.73	880.878	2800.79	1246.12	2809.46	8684.41	4622.64	4899.95	3554.01	2707.71	3056.18	4309.69	16254.9	3678.32	3929.86	4254.94	13105.4	3500.96
125	349.575	637.773	598.663	205.185	189.868	204.017	216.018	1	427.24	418.223	189.388	128.265	553.999	117.892	142.567	880.548	976.945	1	271.545	846.328	582.007	826.231	364.166	355.498	6.99225	434.53	35.5137	424.645	387.054	252.341	752.899	172.678	530.798	73.1675	239.488	250.588	1049.21	668.685	307.592	95.4452	350.478	451.886	150.058	1431.15	133.04	329.644	163.917	1878.36	95.2331
126	837.497	865.186	475.529	465.599	2202.49	548.607	945.436	223.178	1405.59	553.547	663.099	1983.68	1415.59	683.809	727.119	681.983	1057.51	409.613	2054.89	1001.95	581.035	368.223	648.125	1363.29	1585.95	1228.7	1561.47	351.884	363.484	945.174	420.736	514.51	1775.4	1429.64	319.622	1980.58	579.561	357.409	1748.28	2037.93	506.441	575.278	659.574	838.221	694.674	660.795	682.889	1856.61	1707.51
127	1499.23	926.719	537.013	785.756	1066.82	1604.3	984.605	690.753	338.488	896.135	841.026	759.587	579.983	1007.93	868.532	540.094	297.399	1265.72	1088.3	469.992	1002.58	671.403	351.108	494.569	698.08	636.378	292.115	422.709	510.291	564.208	396.301	613.083	415.301	525.487	380.825	1370.63	909.757	786.095	654.271	662.434	429.637	653.958	906.404	937.996	706.33	896.825	953.078	819.746	1432.86
128	1808.94	1123.19	742.386	1093.07	1415.25	1493.31	1340.28	802.998	641.849	911.686	1223.9	617.083	437.785	1126.92	1309.96	1213.22	628.767	1290.06	1804.14	1156.68	1024.63	1141.99	726.136	877.134	869.501	1036.3	336.434	1031.26	1434.67	973.625	596.333	806.518	832.636	741.696	444.676	1478.93	1273.39	1604.84	1154.17	932.413	648.644	702.792	963.122	1334.57	1383.94	1032.9	1257.56	1049.65	1273.57
129	1068.78	600.985	682.137	620.103	1420.32	783.217	655.386	263.13	486.605	930.624	725.069	478.569	458.077	756.198	717.842	547.668	292.447	602.61	806.611	397.328	434.564	632.034	619.983	535.549	954.548	596.644	450.386	1583.32	1269.69	578.89	812.037	241.727	512.285	413.495	334.602	830.318	1181.55	608.093	735.093	1393.9	345.073	530.165	905.384	2998.56	655.358	621.177	731.76	3151.85	826.33
130	2329.38	1638.1	867.079	1670.85	8810.78	2582.93	2106.22	1232.02	733.032	2440.54	1629.61	524.893	734.597	1779.27	1483.3	1242.47	322.951	1740.51	2326.11	1279.59	1608.66	1222.08	1426.26	974.764	876.134	1044.1	707.953	5582.99	1786.5	856.549	1260.47	1261.07	777.936	612.105	861.739	1790.93	1276.36	1952.73	999.536	3710.08	1120.73	1422.2	2665.11	1722.91	2844.08	1524.93	1688.89	1160.82	1657.97
131	91989.3	67735.5	69883.4	66675.8	41946.9	94402.4	95354	61525.8	38458.7	86592.3	98484.3	40389	43219.8	89630	100153	82285.9	32589.6	82145.9	49847.7	64086.9	87344.5	68937	74011.4	51182.7	66087.7	91829.8	30171.8	66183.8	64556.5	64881.6	65851.2	70171.8	35857.1	43850.7	41349.2	71314.1	68616	61950.1	58356	86995	61976.7	71124.3	80528.9	105204	96523.4	66950.6	84256.2	59749.5	79198.6
132	39430.1	29151	30391.4	30526.4	17170.8	42703.5	38947.8	27292.5	13583.9	36867.1	42922.8	14143	15121.1	38854.2	39169.7	34453.9	11878.3	36257.4	20324.8	27396.2	35583.4	30648.1	32327.5	22875.4	26738.6	38299.3	13079.7	32414.1	30188.5	27289.3	28727.4	31261.6	13661.7	19074.7	21403.1	28135.5	30776.5	32401.1	25682.6	44271.5	32316.9	35951.5	43407.5	52996.1	47060	31585.2	43929.2	27923.2	37169.9
133	823.943	320.329	426.073	1387.58	1354.35	257.755	353.53	322.381	394.326	78.7571	661.206	658.091	719.743	278.416	387.3	298.301	366.361	50.298	1053.61	283.05	334.811	283.231	224.157	507.802	457.688	306.808	1123.56	85.5494	271.098	1	1	130.395	1420.94	1212.44	1	1153.56	348.207	906.726	910.645	277.906	319.672	1	230.306	1130.3	365.433	870.99	1081.75	1131.16	906.722
134	454.58	456.165	854.86	870.891	412.564	826.059	392.887	773.16	191.723	319.261	91.7455	1226.67	743.918	1816.19	1125.72	388.166	345.481	784.754	487.8	221.042	354.537	499.741	273.294	483.625	35.4503	271.632	1628.43	801.222	139.116	1291.05	590.842	1337.36	351.233	426.769	2114.48	447.147	805.145	222.021	115.904	471.281	667.85	149.133	255.463	282.199	2324.63	437.848	407.109	239.77	196.78
135	461.511	522.875	779.983	162.821	1055.38	724.5	355.131	428.522	730.33	2265.61	472.796	900.034	946.469	522.007	525.73	527.261	1222.83	181.443	353.02	1020.08	928.926	1088.53	512.688	934.391	430.71	843.383	470.481	926.251	311.351	704.328	606.327	203.224	964.47	438.856	590.386	654.128	216.054	505.699	444.474	730.281	499.507	743.479	446.439	334.911	403.782	459.625	267.43	591.523	656.691
136	41185.5	26983.2	32345.8	29750.8	17147.9	39207	40860.1	27525.3	14797.6	39392.6	43019.5	15649	15444.8	39806.7	44299.9	36988.6	11872	36784.5	21301.4	29324.8	38563	32096.9	32849.1	21425	29104.4	43197.9	11733.3	28333.9	28933.8	29341.9	30693	29713.2	13574.8	19382.5	18855.7	32621.9	32288.5	29855.6	29764.5	43369.3	30595.8	35835.9	41502.9	55605.2	47580.7	36430.9	42848.9	29302.5	37144.3
137	574.521	391.176	137.39	171.807	313.55	472.26	2125.45	1372.33	430.792	795.843	1985.68	896.487	364.828	541.01	569.335	369.82	572.696	484.585	522.102	624.972	479.414	455.638	350.011	677.99	235.498	819.706	211.983	1147.03	403.383	577.511	388.216	1095.37	489.311	1940.45	298.253	283.441	747.348	450.003	357.731	540.671	619.197	1302.16	394.33	340.239	506.965	227.241	802.032	402.573	286.638
138	63.1557	509.702	425.114	321.002	879.766	16.9279	80.2835	563.048	192.211	68.5465	179.872	331.135	469.265	1	257.937	20.6692	27.5406	275.209	1466.95	4.89749	118.694	120.189	270.007	1	1	1	923.862	320.897	16.4571	129.465	56.2918	301.249	329.595	199.653	387.23	363.669	74.4099	18.5086	1.60836	1707.71	212.837	71.0468	157.947	133.346	74.1558	106.745	228.625	177.102	253.91
139	1	482.55	310.538	532.773	219.673	462.433	626.696	178.568	52.6024	34.5982	360.94	38.9783	496.093	595.71	404.833	576.917	506.045	357.851	287.028	746.079	656.674	650.2	405.458	628.487	541.307	559.831	272.996	102.939	609.867	484.755	378.651	163.266	622.269	572.619	271.977	337.098	814.898	960.143	843.11	206.659	251.265	673.603	328.741	1077.23	214.88	820.176	393.199	954.351	188.615
140	198.764	583.949	646.857	529.439	343.331	462.864	922.484	2593.96	472.986	953.218	888.058	817.243	565.933	674.322	400.032	631.825	524.217	432.888	298.726	533.616	484.854	603.33	485.829	441.313	540.074	414.128	587.863	1843.3	557.833	367.434	721.154	755.735	426.056	1050.48	889.909	485.074	503.011	260.146	829.593	484.214	484.323	2014.96	519.705	731.948	399.302	352.65	620.533	458.558	197.166
141	213.87	120.629	104.823	216.783	14.85	1	42.17	1483.77	1158.66	732.167	1	127.326	145.482	193.862	99.5991	70.8926	375.026	389.871	134.835	169.402	163.379	377.088	328.44	109.373	257.259	33.1015	1	157.184	223.129	84.6064	133.885	153.937	130.678	84.3683	65.7945	1	34.4246	1	392.148	412.43	178.499	1956.99	1023.27	153.372	223.772	122.399	1	1	38.3957
142	1455.8	926.186	2888.68	3151	1875.52	1291.38	1055.73	2070.99	1025.18	2691.45	1102.54	2860.02	2149.57	1522.77	2190.05	798.876	1069.42	1286.2	986.233	900.961	1270.74	1713.1	690.452	866.75	723.379	1649.83	3458.89	1642.47	825.056	2061.85	1052.04	3022.23	703.538	643.581	3974.74	1287.71	1348.57	1022.27	1050.87	1000.2	2463.13	571.662	869.498	854.499	1891.3	1484.75	710.68	1282.37	1558.44
143	3696.81	2815.95	2782.19	2755.97	1938.1	3512.03	3188.61	2525.29	2585.25	3055.78	3423.2	2368.46	2119.27	3895.36	3395.67	3215.13	2241.48	3223.33	2456.68	2593.8	3282.7	2644.73	2762.87	2932.65	2555.62	3693.3	2015.59	3767.66	2986.35	2750.19	2726.36	2790.08	2459.49	2128.17	1882.27	3208.49	2564.51	2711.65	2334.59	2949.11	2560.78	2426.53	2752.18	2588.23	3021.52	2360.42	2773.14	2784.25	2870.24
144	1	678.153	1011.25	1823.73	124.03	109.991	1	1376.44	684.265	99.1479	1	1265.24	2317.12	208	13.1553	328.307	759.511	1	361.425	356.465	597.058	412.264	505.967	255.824	89.5606	603.256	2130.49	1	160.62	326.976	297.548	1187.25	292.375	384.739	1294.84	134.639	165.472	809.749	290.217	57.6178	1560.15	454.36	53.5064	587.298	108.657	324.547	411.593	243.912	36.9557
145	1	42.2838	1886.87	2250.11	270.231	253.426	440.137	923.865	132.875	103.449	38.6932	879.578	1151.14	125.973	192.264	221.189	696.317	281.565	999.973	373.997	258.939	583.519	440.177	479.3	99.2457	313.798	2547	40.1275	584.922	296.671	640.496	1212.86	249.561	1146.15	1385.91	118.051	863.406	1065.34	865.057	84.282	1751.78	232.957	72.7605	1642.81	120.287	2146.01	654.713	622.276	1
146	1565.23	1485.86	1238.86	1299.99	1553.87	1248.24	1811.62	1562.16	1044.64	1218.89	1153.87	2158.21	837.262	1652.19	2244.38	1470.56	1007.51	1623.11	1051.84	1312.4	1447.59	1330.58	1254.34	1225.41	903.653	1556.07	1040.58	1891.66	1007.79	2035.86	1631.69	1619.3	1349.67	928.96	1187.51	1860.13	1332.21	1037.68	1050.66	1267.43	1206.01	1462.79	1632.04	1083.77	2372.69	1464.3	1002.4	1407.86	2104.64
147	176.053	2007.27	2309.54	465.467	431.463	380.612	634.291	375.016	3122.96	490.905	676.198	661.531	2397.72	195.964	194.19	1740.13	3239.2	627.414	78.3618	3512.3	1750.99	3376.59	1590.16	1650.21	539.02	1738.32	545.056	639.001	284.609	1617.79	1732.05	671.47	2506.92	917.272	1952.72	256.538	292.625	1949.44	546.937	510.867	2330.92	2658.68	268.428	426.508	372.857	2170.53	564.403	311.02	262.181
148	592.37	1227.4	1308.51	239.727	205.756	128.635	588.237	380.873	1069.03	564.909	302.732	182.991	1197.12	427.069	313.747	982.759	2059.74	359.321	347.518	2038.86	1204.09	2466.56	1134.35	953.367	568.913	1566.88	203.23	364.809	169.734	998.366	1459.14	428.979	996.336	469.445	810.172	312.767	242.189	1355.07	1163.49	402.253	1638.41	1214.62	507.103	284.163	246.671	1022.8	1185.96	212.455	342.988
149	308.183	80.5848	1	310.06	379.039	109.415	292.492	128.574	107.882	301.857	691.849	208.299	242.389	99.4824	48.869	304.979	104.412	198.079	242.729	196.392	78.1692	59.0224	954.125	317.795	787.227	207.429	95.185	287.676	64.4186	18.5594	90.4255	56.5599	150.843	500.419	205.022	247.91	418.314	302.99	1463.08	1	107.781	264.655	259.605	500.142	216.546	11.7039	1	679.907	120.815
150	1632.25	880.998	112.656	502.849	2198.78	211.016	262.726	354.908	109.476	142.206	161.597	1	241.445	275.636	581.641	155.951	34.8751	285.054	571.701	146.002	308.651	79.6396	41.7953	365.3	335.267	191.283	1	77.0119	137.103	1	552.146	3.24501	139.223	430.47	265.942	2022.95	105.94	403.308	202.632	184.517	67.8317	197.507	442.51	631.889	359.014	415.182	132.595	354.682	2014.57
151	5111.44	4214.33	3764.08	4012.69	2695.78	4796.05	5019.21	3225.68	3020.75	3106.28	5257.93	4074.56	2935.65	4610.33	4985.84	3211.56	3735	4284.62	3737.26	3126.43	3883.72	3256.95	3120.11	3059.29	3222.34	3912.08	4553.65	4292.28	3299.97	3459.4	3615.87	3903.15	3375.61	2617.15	2942.03	4126.19	3243.36	3054.26	3260.21	4309.05	4088.76	3303.33	4887.59	3430.96	3958.28	3657.9	3965.47	2683.17	4160.34
152	424.398	484.013	92.1785	54.0869	602.439	57.3773	259.54	130.159	119.816	260.993	696.158	485.381	238.415	44.3772	309.837	1	250.45	291.695	1753.6	44.2244	226.825	155.151	520.641	252.179	509.978	45.069	192.264	453.786	237.564	299.202	339.478	1	151.422	313.967	82.4446	210.076	231.698	20.5823	441.543	1701.24	116.361	112.936	205.061	74.9067	395.984	22.2934	129.617	169.237	306.604
153	3.00591	390.848	137.766	130.035	1	1	339.685	509.593	32.1628	662.7	192.457	41.0987	32.7189	412.737	1191.61	108.859	305.794	85.5349	275.592	244.496	541.179	478.627	549.672	75.0778	162.812	118.502	185.377	88.9374	394.76	662.64	224.999	1	69.5406	400.139	626.557	103.47	789.924	233.951	689.556	119.299	222.295	590.877	505.552	1259.72	370.831	278.96	31.2289	1054.29	107.907
154	784.392	1188.93	691.723	861.417	807.15	743.646	1008.4	948.396	941.514	804.03	680.371	480.095	802.019	1729.79	1243.62	1093.41	1096.24	882.231	501.84	1006.17	1381.82	1125.36	868.897	1562.37	953.94	843.059	736.483	929.934	1805.92	744.452	1482.52	863.527	784.591	761.526	427.767	582.695	2067.03	1080.04	846.186	946.475	531.211	775.569	1653.22	2167.83	873.239	1145.92	682.319	2508.97	897.741
155	1	1	1188.86	1326.16	17.8677	80.2719	297.397	2283.03	274.742	1	59.2438	3158.7	1152.77	1	1	48.6908	74.0739	194.287	459.759	1	1	178.566	94.4451	256.982	54.9112	91.2656	2448.44	1923.96	134.267	1	5.76688	3128.19	296.054	322.636	970.117	109.5	39.9521	144.711	419.876	140.53	1410.54	834.65	1	1	1	403.165	301.601	1	91.7991
156	520.137	1117.64	81.4538	194.598	1	761.616	505.136	302.552	166.994	75.9414	263.388	1	4.35487	214.61	200.197	48.0924	190.428	370.486	457.603	374.255	444.413	308.886	726.527	321.119	1359.56	46.6289	202.035	204.242	1	169.568	606.211	241.849	135.499	343.061	67.8009	167.897	343.311	1	953.896	241.266	157.964	231.044	187.702	43.2111	332.334	159.644	235.337	77.7703	785.613
[truncated: 111 more columns]

## Sheet: CHP data
f = 0.18 mmol/g/h with chloramphenicol addition added about 10 min later
Notes: (1) chloramphenicol addition created ion suppression effects. Data is provided after normalization and correction for ion suppression effects. (2) Some metabolites correspond to the same ion; therefore, data in rows may be duplicated.
		Time (seconds)
KEGG ID	Full Name	0	15	30	45	60	75	90	105	120	135	150	165	180	195	210	225	240	255	270	285	300	315	330	345	360	375	390	405	420	435	450	465	480	495	510	525	540	555	570	585	600	615	630	645	660	675	690	705
C00025	L-Glutamate	1.53412	1.61871	1.60526	1.72707	1.60683	1.61438	1.4229	1.27445	1.68616	1.33117	1.27968	1.55166	1.514	1.56104	1.33409	1.12778	1.45289	1.34003	1.42451	1.4744	1.42922	2.05517	2.88579	4.25761	4.77183	3.48876	4.3591	3.79461	2.53347	2.89309	2.21922	2.82896	2.39331	2.23105	2.38433	2.08425	1.83758	1.95868	2.00945	1.56803	2.15474	1.94876	1.82805	2.00918	1.85845	1.70241	1.66345	1.82361
C00148	L-Proline	5.33891	7.57736	6.86211	8.81312	8.02063	9.01792	4.8765	5.63611	6.20648	5.73963	4.61937	8.99462	6.70557	6.34634	5.94571	7.16059	7.99632	7.76188	8.46462	8.77486	8.21243	6.96609	5.35473	6.47808	7.7199	5.3487	5.97179	6.96267	7.1536	7.54375	6.10301	7.53899	5.24238	8.06281	8.04306	5.76392	7.69669	7.19607	7.59817	6.22358	7.7965	6.86704	5.96216	6.04111	9.65734	8.02979	9.056	7.12747
C00020	AMP	5.36195	6.12841	5.84539	5.55292	6.19544	6.26856	5.47151	4.83315	5.7	5.03809	5.23447	6.44408	5.31336	5.03428	5.53881	3.4043	5.25187	5.34411	4.94623	5.25521	5.14372	1.48437	1.52212	2.43934	3.57737	3.83982	5.14574	4.41944	3.44719	3.59823	3.17514	3.76746	3.69163	3.69707	4.16709	3.56572	4.6865	4.36152	4.11031	3.77476	5.02687	4.60329	5.14396	5.79876	5.50675	5.42493	4.68179	5.55178
C04236	3-Carboxy-4-methyl-2-oxopentanoate	3.72944	3.62774	5.42995	4.26402	5.58322	4.2481	5.04302	5.39372	4.21218	5.04599	3.67254	3.56107	4.55634	4.68253	5.96418	6.46013	4.69295	4.09565	5.14319	4.65083	3.19656	5.64367	4.85909	4.04393	3.82797	4.68561	5.1788	4.25586	5.77945	6.09155	5.79009	6.26733	7.01026	5.42342	4.8643	4.01006	5.19551	5.98934	6.50275	7.78156	5.20884	4.95711	5.30771	4.88294	4.35515	4.83409	4.46473	3.96702
C00141	3-Methyl-2-oxobutanoate	7.60562	6.86003	7.52234	7.16782	6.09665	6.43096	7.55792	7.97264	5.43207	7.36886	8.25008	6.64386	6.85318	5.54338	7.17074	6.04738	6.96061	6.6892	7.56023	6.55021	7.4425	8.15291	8.01816	7.40113	8.56516	7.99358	9.49262	6.25837	7.20992	6.6097	6.01624	7.04261	7.80679	7.59804	5.00087	8.36517	7.38811	6.10367	8.24946	7.17315	6.01636	6.91657	6.90962	7.80397	6.95276	6.46767	7.13419	7.84021
C00147	Adenine	8.47681	11.0843	12.4789	14.0051	14.9329	16.31	16.8838	18.0913	16.991	18.4024	19.1156	18.3175	18.9902	19.0146	18.4948	19.0619	19.37	19.4697	18.9387	19.5337	18.0416	18.1547	18.6279	19.2441	18.7024	18.9877	19.6078	20.7402	19.2282	20.0542	20.246	20.216	20.0356	21.1562	20.3915	21.9299	22.3	20.8529	19.7053	20.8195	20.6926	19.9105	21.6411	21.6522	20.5037	20.838	21.672	21.5393
C01101	L-Ribulose 5-phosphate	7.00292	6.28067	6.77481	6.39451	6.10074	5.05092	6.72955	12.552	6.90815	7.97051	5.40305	5.67972	6.95989	5.41064	6.63668	5.4352	5.96719	7.02987	6.57573	4.78415	5.61253	8.89029	6.07437	6.3488	4.85436	5.97618	5.42294	5.87266	5.56808	6.26808	5.8943	5.84591	7.96554	6.17349	8.66144	8.24526	4.86619	8.34863	6.49672	6.1464	6.49013	6.82065	6.35395	6.2225	7.75256	6.25309	5.64102	5.86093
C05409	2,3-Dioxo-L-gulonate	11.2912	9.35406	9.54797	9.06932	9.59117	8.15527	10.8322	10.2238	9.91452	11.2364	9.70722	9.1964	10.3225	10.2998	10.0221	9.75574	10.7699	11.066	9.58884	9.93363	8.86006	12.0878	10.761	10.834	10.1676	9.82351	10.2545	11.1207	9.92085	9.7118	10.0409	11.151	12.2935	10.2716	9.60634	10.8683	11.229	12.0264	10.196	9.883	10.7552	8.64154	9.5002	10.1407	10.4793	11.4496	8.79479	9.61444
C00944	3-Dehydroquinate	3.33117	3.1168	3.61595	4.4351	3.95655	3.59235	4.43943	5.48622	3.64655	5.31715	5.51668	5.85877	5.20717	3.42525	4.64806	3.62492	3.87876	5.39121	4.97315	5.24096	3.55917	4.13669	6.26103	4.86648	5.60084	3.35568	4.00942	3.9398	4.73999	4.09947	4.07965	5.30318	5.83095	3.26138	4.9943	4.59738	4.07707	4.09288	4.82953	3.54997	3.458	2.52759	4.41423	3.72195	4.73733	4.75356	4.04119	4.68712
C03722	Quinolinate	5.82117	7.15646	6.31212	4.10109	5.23381	5.87928	5.93084	6.43398	5.00344	3.87407	4.02349	6.58816	5.69922	4.29439	4.40168	5.04977	6.99362	5.03857	5.3369	6.03875	5.80484	5.49847	5.86711	4.54426	4.81412	5.72802	5.37926	5.06464	4.48044	3.03705	4.06478	5.24657	4.38118	5.22841	6.45034	6.57031	5.53843	5.84871	6.13124	5.64658	4.76383	4.56704	5.55968	6.40771	5.67699	5.49684	5.53834	5.89394
C00430	5-Amino-4-oxopentanoate	8.8943	8.89984	8.2955	7.30349	9.02876	8.42227	7.7573	8.43254	7.77498	7.84941	7.71875	8.00092	6.57168	7.98763	8.67137	8.07961	8.38598	7.38117	6.70394	7.1944	9.35777	7.95291	7.104	8.82156	7.81184	8.13397	7.75492	6.97839	8.63958	6.38543	8.49103	9.57533	8.41506	8.2698	8.82798	8.79367	7.3416	10.6686	8.95414	8.52581	7.80367	7.58265	8.20248	9.19712	8.14776	8.54622	8.40913	8.94705
C11355	4-amino-4-deoxychorismate	8.09952	6.88584	7.46933	7.86	8.05295	6.80001	6.11137	5.491	7.97238	7.55379	8.71128	7.82402	6.84639	7.80234	6.96649	7.01577	7.5988	7.09304	5.56439	8.48554	7.66738	6.98177	8.2769	8.449	7.89056	7.82784	5.92236	7.31857	6.50241	10.363	6.50025	6.71378	5.8874	7.74155	8.25675	6.98937	8.167	8.43396	6.32275	6.45326	8.28313	8.46282	7.52841	6.0377	7.02066	6.80853	8.31255	8.05796
C00624	N-Acetyl-L-glutamate	12.1562	10.7984	10.2221	10.0201	10.2769	9.60354	11.7797	11.2861	10.7352	10.5732	8.7989	12.0496	11.028	11.9342	10.3243	9.40103	10.4657	11.1163	11.1595	9.67546	10.1015	8.11528	10.3417	11.1634	11.3729	10.7076	9.88149	12.1867	10.9302	12.6841	10.4288	13.1253	11.7913	11.6161	11.4464	9.75237	13.4271	10.8119	11.2949	9.93038	10.2095	11.8015	10.3316	11.2409	9.70571	10.9849	11.9787	11.1678
C01585	Hexanoate (n-C6:0)	10.9182	10.8538	13.1185	11.2154	10.8591	11.3112	11.5231	8.55997	11.4305	11.8512	9.98751	12.2279	11.8151	12.6958	11.5468	11.8146	9.85588	13.0591	10.6707	11.2734	10.9281	10.3952	10.8336	11.2184	10.7601	10.9947	9.98172	9.94306	9.40721	10.6435	8.89659	10.1416	10.3553	9.62829	10.0779	9.59606	10.5481	12.9349	10.7456	12.6074	11.616	12.0782	11.2527	11.5409	11.1845	8.56748	10.2635	10.0441
C00438	N-Carbamoyl-L-aspartate	17.9137	17.0412	16.3036	15.4516	15.1871	13.655	17.0637	14.5304	17.2052	16.9383	14.2933	16.1878	13.6836	15.9821	16.6466	14.4109	15.6923	15.0461	15.7011	14.0303	15.014	13.7646	13.8503	15.911	16.683	13.6207	15.4442	15.6639	14.318	12.9523	13.1875	15.3302	15.9127	14.4195	15.8729	15.0792	15.2901	16.6927	16.2637	13.7456	15.7639	15.5888	15.5049	16.5525	15.2181	15.2807	14.4718	15.753
C00530	Hydroquinone	7.72282	8.66286	8.661	9.27738	8.7513	7.45425	8.95284	10.4224	7.94616	9.92471	11.0285	6.88592	9.14511	10.8465	8.74008	7.69642	8.38615	8.70918	7.64999	8.40286	9.51973	8.83833	8.82465	8.32271	7.92011	10.831	8.20654	8.92593	8.89714	9.87777	10.3757	10.7817	9.82348	10.3157	8.72176	8.0232	8.20522	8.71314	9.80808	8.9603	7.07322	7.03206	8.44429	7.9905	9.30928	10.5955	9.03216	7.87727
3-(3-hydroxy-phenyl)propionate	3-(3-hydroxy-phenyl)propionate	11.1865	11.4991	12.1335	10.9376	11.2793	10.3345	12.7482	10.2444	11.7957	14.3244	11.7207	12.3242	11.225	12.139	11.5124	11.8137	11.3164	10.7406	11.8949	10.7212	11.0187	10.9544	11.1748	12.3572	13.2316	12.152	13.0397	12.1343	12.1313	12.5227	9.94199	12.8163	12.9392	12.1292	12.7246	12.6219	13.3905	13.324	13.7067	12.1935	14.2225	12.9517	13.035	14.9658	11.8288	13.7435	13.7355	13.3158
C03291	L-Xylulose 5-phosphate	7.00292	6.28067	6.77481	6.39451	6.10074	5.05092	6.72955	12.552	6.90815	7.97051	5.40305	5.67972	6.95989	5.41064	6.63668	5.4352	5.96719	7.02987	6.57573	4.78415	5.61253	8.89029	6.07437	6.3488	4.85436	5.97618	5.42294	5.87266	5.56808	6.26808	5.8943	5.84591	7.96554	6.17349	8.66144	8.24526	4.86619	8.34863	6.49672	6.1464	6.49013	6.82065	6.35395	6.2225	7.75256	6.25309	5.64102	5.86093
C01582	beta D-Galactose	4.57171	3.91293	4.70052	3.79939	2.79503	2.56661	4.14557	3.64025	3.62892	4.2439	3.09693	4.35285	4.34154	3.91627	3.13765	3.51852	3.18307	3.76408	3.75187	3.16168	2.67458	7.78832	4.4065	3.6747	3.42097	4.29267	3.36498	3.93186	3.67614	3.18504	1.83478	3.57134	3.5072	4.80621	3.1455	2.80605	2.96575	3.89935	2.4475	3.63251	2.01155	1.87032	2.1687	3.51231	3.07672	3.29462	3.18814	3.09371
C00582	Phenylacetyl-CoA	4.8942	5.1148	5.17111	4.77271	5.58841	5.82907	4.21711	3.47357	3.36188	3.41307	4.42729	4.55677	5.55856	5.31916	5.59725	6.08986	4.024	5.32534	4.64427	3.88455	4.19827	4.76692	6.54604	5.90251	5.3002	2.91434	4.5395	3.77315	4.79389	4.33185	5.04827	3.8903	5.01886	4.71758	4.23732	4.23588	5.47568	6.275	4.50847	3.65645	5.54489	3.56715	5.75236	6.9036	3.145	2.83232	3.93799	3.30559
C00705	dCDP	1.6441	5.03355	2.84833	2.86447	2.95653	2.73778	3.27151	2.39921	4.08506	2.9749	4.88761	3.40175	3.84841	1.31517	3.51903	3.75727	3.92105	3.83054	3.86201	4.15603	3.58222	3.30471	3.14222	2.38469	3.96763	2.57524	4.19539	4.05854	3.62909	3.10594	3.10648	3.03265	3.78361	4.54829	4.53604	2.86216	1.31378	1.96262	5.59512	3.16189	4.68113	2.90416	3.53504	2.44413	3.99815	3.97063	1.86477	2.9603
C00231	D-Xylulose 5-phosphate	7.00292	6.28067	6.77481	6.39451	6.10074	5.05092	6.72955	12.552	6.90815	7.97051	5.40305	5.67972	6.95989	5.41064	6.63668	5.4352	5.96719	7.02987	6.57573	4.78415	5.61253	8.89029	6.07437	6.3488	4.85436	5.97618	5.42294	5.87266	5.56808	6.26808	5.8943	5.84591	7.96554	6.17349	8.66144	8.24526	4.86619	8.34863	6.49672	6.1464	6.49013	6.82065	6.35395	6.2225	7.75256	6.25309	5.64102	5.86093
C00233	4-Methyl-2-oxopentanoate	10.6078	11.8049	11.8316	11.4699	11.0055	12.3894	11.2221	10.9911	12.1443	12.3895	11.5172	11.3463	11.2359	11.0687	12.451	11.28	11.3435	12.3243	11.9418	12.9259	11.7225	11.9386	11.2873	13.6522	12.7506	12.006	12.6959	13.0215	13.1076	13.1975	12.8577	14.3658	13.6008	13.5471	14.2686	13.3283	13.55	14.1179	12.4915	14.8774	13.7005	13.2095	13.9219	13.982	13.8183	14.4409	15.5957	14.9983
C06007	(R)-2,3-Dihydroxy-3-methylpentanoate	20.0657	18.5581	19.7932	20.5016	18.633	19.0531	20.0272	19.1274	18.7986	18.647	17.5789	19.9822	20.3874	19.4596	20.2879	19.0443	19.3738	16.7622	18.6094	19.7871	19.7834	20.439	16.5728	19.7703	20.5446	18.2966	19.9079	18.7655	18.9525	19.0317	18.6499	19.9971	19.8927	19.5299	21.2631	20.5699	20.1184	21.6779	18.0623	21.0711	21.1211	20.8579	20.3303	19.8745	19.2784	19.0777	20.4709	20.2663
C06006	(S)-2-Aceto-2-hydroxybutanoate	11.212	10.5773	10.3645	12.8886	8.91729	8.7606	11.4357	12.6203	11.772	10.7962	11.9253	9.48902	10.0341	10.5433	10.5121	12.0621	11.5286	12.6961	10.3299	10.6799	10.0069	9.7689	9.94347	11.8026	11.2602	10.5942	11.9156	11.1797	10.4531	11.0605	11.8229	13.3667	11.8288	10.3547	10.824	10.7179	12.3576	11.2219	11.3961	10.6228	11.3925	10.3507	10.0221	10.8819	9.20683	11.0194	10.954	10.6003
C00159	D-Mannose	4.57171	3.91293	4.70052	3.79939	2.79503	2.56661	4.14557	3.64025	3.62892	4.2439	3.09693	4.35285	4.34154	3.91627	3.13765	3.51852	3.18307	3.76408	3.75187	3.16168	2.67458	7.78832	4.4065	3.6747	3.42097	4.29267	3.36498	3.93186	3.67614	3.18504	1.83478	3.57134	3.5072	4.80621	3.1455	2.80605	2.96575	3.89935	2.4475	3.63251	2.01155	1.87032	2.1687	3.51231	3.07672	3.29462	3.18814	3.09371
C00158	Citrate	11.2912	9.35406	9.54797	9.06932	9.59117	8.15527	10.8322	10.2238	9.91452	11.2364	9.70722	9.1964	10.3225	10.2998	10.0221	9.75574	10.7699	11.066	9.58884	9.93363	8.86006	12.0878	10.761	10.834	10.1676	9.82351	10.2545	11.1207	9.92085	9.7118	10.0409	11.151	12.2935	10.2716	9.60634	10.8683	11.229	12.0264	10.196	9.883	10.7552	8.64154	9.5002	10.1407	10.4793	11.4496	8.79479	9.61444
C00013	Diphosphate	21.6956	21.2846	21.0625	20.9431	20.5129	18.2471	21.8744	20.1292	20.8719	20.4814	19.6043	21.3598	19.7383	20.8339	20.2826	18.0462	20.5747	20.8383	19.6127	18.6733	19.3911	17.5144	17.504	20.473	19.8093	17.3825	19.1453	20.0379	17.9933	18.2562	17.1113	20.4765	20.5531	19.9532	19.9851	20.2496	20.2602	21.1499	20.5978	17.7794	20.6474	20.5739	20.1254	20.1827	20.7892	20.2317	20.3533	20.0719
C05822	3'-cmp	4.51231	3.21927	3.54159	3.41882	4.74881	3.99499	4.3766	6.11871	4.01659	4.06603	4.67857	4.38841	3.55856	5.3484	4.78022	2.91899	4.2174	3.42409	3.57872	4.25528	3.83465	0.787103	3.01193	2.73215	4.31763	4.05211	2.47375	5.59289	2.9214	3.27074	2.34699	3.08753	2.66162	3.28205	4.97072	3.39042	3.60146	3.92788	5.69986	3.44833	3.77555	4.68336	3.82503	3.79676	5.60605	4.61279	3.37221	5.83319
d-biotin d-sulfoxide	d-biotin d-sulfoxide	11.6099	6.82036	6.623	8.20213	7.1483	7.73101	7.51389	8.11991	7.20682	8.5167	6.7305	6.35525	8.28891	7.98951	6.9164	7.79076	8.83952	7.04188	7.7163	7.22327	7.58651	6.7519	8.27872	9.16992	8.16681	6.91365	6.53078	8.17715	8.01466	6.7438	8.76279	9.50403	8.73546	9.67668	7.34749	7.59507	6.93779	8.04272	8.21928	9.16151	7.05569	6.60145	7.09199	9.29473	8.4394	7.5122	9.39067	7.3654
C01131	L-Rhamnulose 1-phosphate	10.2667	9.6636	9.65762	10.6778	8.82811	8.23355	8.31281	9.53405	10.8712	7.91615	8.89849	10.7821	9.50393	9.41993	11.2125	10.2616	10.5715	9.27539	10.9591	10.6969	9.2854	9.22358	8.12318	10.1899	9.57856	7.92505	8.6326	9.11169	8.12028	9.13309	7.346	9.12187	10.0051	9.63957	9.3814	9.61604	9.97951	9.72915	9.95883	8.60302	9.23101	9.30852	7.93894	11.0676	9.5207	11.1829	8.63576	9.9239
C01571	Decanoate (n-C10:0)	18.9419	17.665	18.1951	18.5134	17.0302	17.6508	18.3235	19.1752	18.2451	19.2275	18.1095	18.9014	18.1103	18.1452	15.9966	16.1639	18.2035	17.3862	16.2489	17.5053	15.4338	15.6266	18.2589	16.0891	16.1854	16.2499	18.8548	17.3006	16.6896	16.8371	16.4119	16.2833	15.6823	16.7181	18.4783	17.6881	15.6564	17.5119	14.9569	18.4205	18.6615	15.9797	17.4819	17.3566	16.4421	17.0472	16.7884	16.5015
C00423	trans-Cinnamate	7.68012	6.97846	6.90134	7.52697	7.57656	7.73185	7.20826	7.37615	6.30086	7.31498	5.68484	6.48017	6.33924	8.3262	7.95046	6.74082	9.30537	6.68996	6.03375	6.40385	8.0064	6.66033	7.08579	6.88181	7.28965	6.88709	7.69447	8.14921	6.972	9.69713	8.77568	7.55164	8.7082	6.82682	7.26143	8.5759	8.68568	9.08362	8.43051	7.36498	8.06199	9.17057	7.33609	10.8618	8.10006	8.40981	8.09586	7.32517
cyclopropane phosphatidylglycerol (dioctadec-11,12-cyclo-anoyl, n-C18:0 cyclo)	cyclopropane phosphatidylglycerol (dioctadec-11,12-cyclo-anoyl, n-C18:0 cyclo)	6.01859	5.25253	5.41876	5.36592	5.7413	4.18176	4.95644	5.87937	5.05159	6.85095	5.63099	6.0285	5.66171	8.91588	5.26547	4.22243	4.27979	6.72216	5.43223	6.15054	6.25832	4.28597	6.06087	7.04051	4.92848	6.39504	5.1876	6.35912	5.48637	6.88035	4.12978	6.85431	4.1611	5.64886	5.56344	6.96803	7.00139	5.16645	5.59252	5.14157	5.34321	5.89191	4.73979	6.11701	7.9948	6.20621	3.84646	5.54304
C00424	L-Lactaldehyde	1.58451	2.6748	2.16591	2.07883	1.44525	2.77725	4.02217	1.56135	5.03487	2.72067	2.17022	0.746565	3.50764	3.67295	2.64573	1.94708	1.92507	1.26937	2.81125	1.59816	2.32265	2.09102	1.72637	3.66725	2.4158	4.31959	3.09402	2.44801	3.15199	1.69054	1.71478	2.78213	3.05461	2.63447	1.47643	2.67718	1.26614	3.72753	1.78523	2.60796	0.910765	0.445621	1.56403	1.68751	2.00662	1.97852	3.66018	1.90459
C00385	Xanthine	23.8779	25.0643	24.6344	24.9147	26.1898	22.4596	25.2096	23.2416	23.3143	22.7001	22.6014	23.9898	23.0414	24.0625	23.1203	22.3043	23.1318	22.4329	23.0753	21.826	22.76	21.3683	20.4533	23.7752	22.7713	20.714	23.6232	23.0983	21.0549	22.0772	20.5052	23.134	23.7597	23.9219	23.7985	23.0349	23.0094	23.366	25.0444	21.623	24.2654	23.4605	23.3189	23.0133	23.2765	24.1463	23.6138	22.7228
C00380	Cytosine	2.38079	4.43746	4.03195	4.65851	4.42693	5.90431	6.2185	6.21882	5.53273	4.84818	6.117	5.98397	5.76229	6.57048	6.87439	5.82306	6.24961	6.86373	5.84949	7.36858	7.74412	9.28558	5.94514	7.21318	5.18878	6.14879	6.33547	6.63066	6.08574	5.84722	7.28851	8.10284	5.255	7.01548	5.80056	6.13055	5.9746	7.31515	7.94154	8.13216	7.11016	7.28889	7.36639	9.63618	7.4018	5.47017	6.96393	7.69041
octadecenoate (n-C18:1)	octadecenoate (n-C18:1)	19.7484	20.3175	22.3667	22.7067	23.2497	25.5423	25.0797	26.4034	23.915	25.188	25.5101	22.9477	26.7863	26.4269	25.5665	26.3111	26.1528	29.4141	25.7874	26.7216	25.3137	26.4212	27.0528	26.2049	25.9558	25.5941	26.4258	26.3101	25.2767	26.4421	26.5213	27.396	26.2036	27.5214	25.3966	27.3262	26.4951	28.0545	26.137	28.5635	26.9965	25.2119	27.2097	26.9405	26.9245	25.6459	27.3915	26.0701
C01530	octadecanoate (n-C18:0)	33.6448	30.1513	31.8058	31.4595	29.3906	31.2272	31.2701	30.7274	29.2248	30.765	31.0653	29.0963	30.7074	30.696	28.6965	30.2373	30.2408	29.9328	28.3917	30.0205	27.8666	29.2439	29.5229	29.7035	29.0748	27.8141	29.365	29.309	27.5103	29.0786	29.1805	29.2615	27.7449	29.1779	27.3847	29.6852	28.9679	29.3027	27.6388	28.9599	29.06	27.1769	28.8596	28.9402	28.7743	27.0468	28.5315	27.0616
C00719	Glycine betaine	16.0655	17.0718	16.7359	18.0358	18.7116	18.1305	19.2198	15.2519	17.9736	18.5456	17.796	19.0047	18.8452	17.4138	20.608	19.0448	20.3778	19.3045	19.655	20.1399	20.4294	19.8703	17.9498	17.7783	17.2548	17.4399	19.3255	19.6849	16.2756	18.4142	16.3129	19.2246	17.3159	17.4518	17.9679	18.5536	17.4965	17.6463	17.1117	17.1119	17.5558	19.2919	17.8231	17.8467	18.2976	17.9718	17.3121	18.2789
C04411	3-Carboxy-2-hydroxy-4-methylpentanoate	14.0207	13.2218	13.2735	14.2329	13.7839	10.7209	12.8247	12.7135	13.8673	11.696	13.0516	13.0605	10.4281	13.3978	15.2661	12.6766	12.6022	13.7188	14.3587	12.3785	12.6861	12.8473	13.5446	12.531	14.3914	12.0308	13.0953	14.8237	11.7856	12.7899	12.3103	14.0219	12.0321	12.9416	13.2975	13.3587	13.8798	13.0569	11.5257	11.5646	13.6219	14.3731	13.7124	14.2792	13.0568	11.9744	13.7512	14.5113
C00546	Methylglyoxal	3.57222	3.35076	3.35998	1.46566	1.24414	4.76861	2.47641	0.857762	1.56121	3.53439	1.64604	1.45969	1.58206	1.53966	2.09063	1.42038	1.18471	1.54895	2.02151	2.87665	2.94458	2.501	2.22229	1.72243	2.9776	2.27024	1.82159	1.85213	0.943764	1.47223	2.10108	1.49691	0.655166	2.157	0.87176	1.728	3.09441	1.40496	1.8573	1.67606	1.92539	1.2933	1.78417	1.9159	0.957669	3.10973	2.61367	1.15617
C00631	D-Glycerate 2-phosphate	7.17696	7.80133	6.78813	7.60973	6.66587	6.65712	7.72028	6.53785	7.64457	7.32097	7.13036	6.44732	6.48498	6.94594	7.76556	5.40236	5.54468	6.81376	6.70531	5.00001	5.90674	4.1282	6.62088	7.24534	8.1938	6.58861	7.64221	6.3977	7.19019	7.44682	4.88627	7.42343	7.49151	7.94042	8.29637	8.21478	7.84701	8.09004	6.97649	6.75882	7.62789	7.35519	8.5731	7.96993	7.61142	8.02357	8.97688	6.7094
C00362	dGMP	5.36195	6.12841	5.84539	5.55292	6.19544	6.26856	5.47151	4.83315	5.7	5.03809	5.23447	6.44408	5.31336	5.03428	5.53881	3.4043	5.25187	5.34411	4.94623	5.25521	5.14372	1.48437	1.52212	2.43934	3.57737	3.83982	5.14574	4.41944	3.44719	3.59823	3.17514	3.76746	3.69163	3.69707	4.16709	3.56572	4.6865	4.36152	4.11031	3.77476	5.02687	4.60329	5.14396	5.79876	5.50675	5.42493	4.68179	5.55178
C00009	Phosphate	72.7985	74.4264	75.4635	76.1285	75.3739	75.3394	75.947	75.1683	75.3577	75.9025	74.4047	75.1426	76.396	75.2506	74.2996	74.4973	75.6716	74.1827	73.7179	73.9892	73.1142	72.269	73.704	73.4104	73.1384	72.8417	73.5896	73.5793	71.5717	74.2208	73.833	74.8442	74.7413	75.4277	73.477	74.5906	74.8293	74.7139	73.7498	74.7505	74.8044	73.7531	74.0332	73.9905	73.7032	73.534	74.5705	73.6172
C00006	Nicotinamide adenine dinucleotide phosphate	4.20216	3.68229	3.74765	4.28293	2.8663	3.82913	3.5289	3.0853	3.50927	3.21751	3.64277	3.36402	4.53489	2.68271	3.23624	4.78726	3.18384	1.99926	2.71522	2.54845	4.34437	4.92027	3.50151	2.91134	3.50957	3.27366	3.03348	2.58778	4.5654	3.64736	6.11178	3.10848	5.86661	2.56215	2.39433	2.48747	3.72875	2.99814	3.78712	4.98421	5.34438	3.78308	3.29788	3.53498	2.81831	3.19574	6.18998	2.52421
methanesulfonate	methanesulfonate	34.8482	31.4481	33.7274	33.1974	31.3981	32.6005	32.7158	32.9212	30.455	32.3784	32.6984	30.6441	32.8542	32.5347	30.4206	31.8878	31.9302	31.6783	29.6502	32.2614	29.821	31.2748	31.7332	31.9294	31.1735	29.6998	31.1008	31.2089	29.7242	31.6242	31.5654	31.8736	29.3939	32.1788	29.9841	32.0116	31.8232	32.0195	29.5721	31.8645	32.0246	30.2162	31.5476	31.3233	31.8263	30.2866	32.0986	30.1613
C00003	Nicotinamide adenine dinucleotide	6.89552	7.91498	6.2575	7.21821	6.99967	8.80406	7.32914	6.67033	7.39218	6.37114	7.28102	7.30136	8.29219	6.47288	6.64824	6.73374	7.2076	6.34031	4.58826	5.72903	6.6462	6.39964	7.67864	6.42901	7.46631	8.31249	6.8453	5.69642	6.54231	5.32766	5.57347	5.61262	7.57732	5.8806	6.49648	4.79783	6.58711	6.07213	7.4505	7.86195	6.66587	6.30172	6.36565	5.40617	6.59262	7.64787	6.87867	7.70738
C05235	Acetol	1.58451	2.6748	2.16591	2.07883	1.44525	2.77725	4.02217	1.56135	5.03487	2.72067	2.17022	0.746565	3.50764	3.67295	2.64573	1.94708	1.92507	1.26937	2.81125	1.59816	2.32265	2.09102	1.72637	3.66725	2.4158	4.31959	3.09402	2.44801	3.15199	1.69054	1.71478	2.78213	3.05461	2.63447	1.47643	2.67718	1.26614	3.72753	1.78523	2.60796	0.910765	0.445621	1.56403	1.68751	2.00662	1.97852	3.66018	1.90459
C04442	2-Dehydro-3-deoxy-D-gluconate 6-phosphate	123.654	5.84637	5.30924	3.65094	5.76181	5.64881	4.54996	3.76911	6.72694	5.89748	4.57441	4.31572	5.05912	4.70719	3.62072	3.81052	6.34089	6.44067	4.88388	6.09546	4.76237	4.57615	6.10539	5.7769	7.95508	6.33928	6.78428	7.26092	6.85507	5.1726	5.50035	5.83063	5.54424	7.75761	5.54634	4.94893	6.09092	4.97345	5.90189	5.43615	3.79548	6.00852	5.26946	4.13367	7.36006	7.12134	7.09153	5.71093
C00966	2-Dehydropantoate	11.212	10.5773	10.3645	12.8886	8.91729	8.7606	11.4357	12.6203	11.772	10.7962	11.9253	9.48902	10.0341	10.5433	10.5121	12.0621	11.5286	12.6961	10.3299	10.6799	10.0069	9.7689	9.94347	11.8026	11.2602	10.5942	11.9156	11.1797	10.4531	11.0605	11.8229	13.3667	11.8288	10.3547	10.824	10.7179	12.3576	11.2219	11.3961	10.6228	11.3925	10.3507	10.0221	10.8819	9.20683	11.0194	10.954	10.6003
C00253	Nicotinate	6.40783	5.14787	7.2232	5.71927	6.72853	7.9638	6.72415	7.53254	6.27351	7.28739	6.53653	6.82206	8.23952	9.14127	6.61052	7.36424	4.70728	5.02886	6.84713	8.18998	8.63448	7.69026	7.55229	6.76643	6.03949	6.41331	8.78021	7.47729	7.60873	6.29979	6.59275	7.17407	7.58569	7.32793	6.02292	8.83999	7.34308	7.50846	5.95012	8.25618	6.64043	8.54075	8.47576	9.26289	6.69145	7.42558	7.16022	6.55441
C00250	Pyridoxal	5.7603	5.88379	7.75405	6.7117	6.68531	7.76262	6.93571	6.59013	6.85255	6.22849	7.00155	6.80462	8.03035	6.19968	5.64736	7.93653	9.60014	7.44214	7.7995	8.76267	6.13314	7.91647	5.93435	6.61408	8.71598	6.84356	7.11079	9.47076	6.94433	7.28706	6.7767	7.56246	9.21561	8.5901	7.65988	7.65586	7.39115	9.54103	8.62849	9.36145	9.3777	8.34604	6.58805	9.32331	9.14145	7.51783	7.06252	7.71503
C00256	D-Lactate	11.5611	11.641	11.0145	11.6265	10.7838	11.044	11.9965	11.8624	10.2903	11.0048	10.1055	12.1001	10.5157	11.9097	12.2553	10.4768	10.9035	10.7497	10.3511	12.5183	9.52116	10.9964	11.4959	8.91985	9.71635	9.46035	8.7141	10.5522	9.95094	12.5286	9.16153	8.47234	10.1507	10.5046	9.50535	10.8095	8.64538	9.28962	8.3419	10.8521	9.35597	7.58861	10.0144	11.1738	9.92674	9.15078	8.28578	9.0345
C06332	N-Acetylanthranilate	10.5794	12.1186	11.6097	10.4263	10.972	10.9804	9.01385	9.69322	8.9671	11.3735	9.44433	9.05481	11.9414	10.5514	12.0668	9.04591	7.75054	9.06721	13.3505	9.19581	9.94707	9.16108	9.76764	9.60017	11.8746	10.5169	9.04339	9.85554	8.75129	10.8022	10.9458	8.40885	9.89006	11.4062	10.1183	10.8441	11.5785	11.3423	9.75763	9.16403	9.21654	9.61651	9.61836	11.0703	10.0244	10.4136	11.3852	11.7679
3-hydroxycinnamic acid	3-hydroxycinnamic acid	14.3083	10.5804	13.6231	11.4868	11.5277	8.94056	10.598	10.2468	10.275	11.1799	11.0329	11.6875	13.9501	12.4117	13.1969	10.2643	11.341	11.9867	10.1176	10.7081	10.3549	9.54659	10.915	12.3392	13.4272	11.7083	11.9759	13.6943	10.2531	11.5436	9.59632	12.5122	12.8557	12.6583	10.9206	12.0907	10.722	11.8467	11.005	11.852	11.3475	11.2928	11.7231	10.2006	10.8478	12.4919	11.8195	11.2996
C03741	L-Glutamate 1-semialdehyde	8.8943	8.89984	8.2955	7.30349	9.02876	8.42227	7.7573	8.43254	7.77498	7.84941	7.71875	8.00092	6.57168	7.98763	8.67137	8.07961	8.38598	7.38117	6.70394	7.1944	9.35777	7.95291	7.104	8.82156	7.81184	8.13397	7.75492	6.97839	8.63958	6.38543	8.49103	9.57533	8.41506	8.2698	8.82798	8.79367	7.3416	10.6686	8.95414	8.52581	7.80367	7.58265	8.20248	9.19712	8.14776	8.54622	8.40913	8.94705
C00099	beta-Alanine	9.50239	8.25246	9.16307	8.02103	9.36564	9.83088	11.9052	9.51235	8.16799	11.1818	11.1159	8.7784	8.09106	10.6471	8.62534	11.0821	8.14261	10.2727	8.39834	8.6103	9.19448	8.70428	9.9168	9.35269	9.91942	8.11986	11.0533	11.9931	8.38855	10.3718	7.97591	10.1898	9.54992	9.19043	8.32777	9.82125	10.1696	10.0276	9.11125	9.54512	9.86637	10.1723	10.7477	10.9604	9.16127	9.94853	8.81946	10.4099
C00647	Pyridoxamine 5'-phosphate	5.92051	4.51455	4.78632	3.70837	5.28578	3.12381	5.04992	3.57321	3.64515	5.63457	4.96406	5.18851	3.20653	3.51627	2.82045	4.67455	4.93488	4.9387	3.47338	3.84253	4.23566	5.23341	5.03502	5.02303	4.31521	3.76504	3.18448	4.43997	4.72098	3.80103	2.82918	5.45629	4.20833	3.49796	4.11656	3.20812	4.05338	5.82887	3.27731	4.38309	3.18551	5.90675	4.4122	3.6531	4.75882	2.5726	3.25096	3.47953
C00493	Shikimate	3.72944	3.62774	5.42995	4.26402	5.58322	4.2481	5.04302	5.39372	4.21218	5.04599	3.67254	3.56107	4.55634	4.68253	5.96418	6.46013	4.69295	4.09565	5.14319	4.65083	3.19656	5.64367	4.85909	4.04393	3.82797	4.68561	5.1788	4.25586	5.77945	6.09155	5.79009	6.26733	7.01026	5.42342	4.8643	4.01006	5.19551	5.98934	6.50275	7.78156	5.20884	4.95711	5.30771	4.88294	4.35515	4.83409	4.46473	3.96702
C02052	Maltotetraose	3.99554	4.42012	5.4976	5.0785	6.22173	6.09598	6.24714	7.12619	4.80923	4.99179	5.90139	4.59556	7.3423	7.25573	4.71886	7.05273	4.7213	6.90087	6.84934	3.65697	6.52473	7.73734	5.77571	4.78698	6.04993	5.11508	5.56119	5.47771	4.56031	3.8539	3.94078	6.02261	6.27959	7.76592	5.43949	7.36166	4.97005	5.36996	5.93775	7.12996	7.71207	5.04768	4.58492	7.55559	7.05663	5.39244	6.57438	5.35587
C00093	Glycerol 3-phosphate	11.6747	9.14441	11.2372	12.0272	9.34654	10.128	8.43286	9.49369	9.22759	11.4364	10.577	9.65141	10.0021	11.0276	10.8228	8.6972	10.1	8.33885	9.95138	7.79313	8.35677	8.10134	7.0438	9.55643	7.94804	6.755	9.81749	8.39024	7.66464	8.23412	8.0124	7.79508	9.25875	9.00239	9.05579	9.35008	9.53696	9.72213	9.62045	9.00486	8.25029	10.5453	9.29691	8.9445	7.10796	8.68394	10.1718	9.89546
C00095	D-Fructose	4.57171	3.91293	4.70052	3.79939	2.79503	2.56661	4.14557	3.64025	3.62892	4.2439	3.09693	4.35285	4.34154	3.91627	3.13765	3.51852	3.18307	3.76408	3.75187	3.16168	2.67458	7.78832	4.4065	3.6747	3.42097	4.29267	3.36498	3.93186	3.67614	3.18504	1.83478	3.57134	3.5072	4.80621	3.1455	2.80605	2.96575	3.89935	2.4475	3.63251	2.01155	1.87032	2.1687	3.51231	3.07672	3.29462	3.18814	3.09371
C00078	L-Tryptophan	9.12715	9.20462	9.47126	9.85695	9.17637	8.42399	8.47229	9.46158	8.50094	10.7083	11.0492	9.51697	8.03447	8.72163	9.68492	9.74713	8.71644	9.83229	9.09107	6.76435	9.69203	8.14218	8.41654	8.50379	7.04506	7.93097	8.71476	6.55377	7.52616	6.13623	5.71375	7.81723	5.56219	8.34009	6.44551	7.10144	6.77595	9.03903	6.2522	6.39268	7.18738	8.36322	8.43149	7.6917	7.12188	7.77031	6.77369	7.81275
C00079	L-Phenylalanine	12.8011	14.0357	14.317	15.376	12.9841	12.9128	14.2056	12.8303	14.4327	14.1456	13.7322	14.378	13.419	14.079	14.3233	12.7214	13.0063	14.591	14.6786	12.2946	14.6109	10.6119	11.1599	12.7841	13.322	11.1099	11.1241	12.2619	9.61469	12.4553	11.4854	10.5813	13.7724	10.9131	11.5789	11.3931	11.3862	12.8633	10.9234	11.5678	12.5109	11.8222	11.7885	12.1576	11.3553	13.0179	13.5623	11.6011
C00993	D-Alanyl-D-alanine	8.91287	9.51926	10.4464	10.4566	9.21944	9.90616	10.0526	8.68248	9.37083	9.44681	7.79673	9.48909	9.79619	10.5561	8.55329	10.8459	9.84564	9.46997	9.50455	8.9385	9.22879	9.27169	9.92006	10.0895	10.0867	8.42936	10.2575	10.427	8.77999	10.6528	8.63186	11.3795	9.60567	12.2461	9.44629	10.1439	9.90479	11.033	10.6739	10.2834	11.7254	9.3084	10.7417	10.4867	11.0402	9.94108	12.5402	11.4314
C00074	Phosphoenolpyruvate	5.16939	5.79614	5.28212	5.36063	5.01135	4.32623	4.55759	4.41313	4.33966	5.17828	4.56238	4.65306	4.89862	5.9801	4.16656	3.50899	6.46084	4.26738	4.3901	5.25246	4.77115	3.08476	5.25785	4.5122	5.96055	4.8537	4.94391	5.82559	3.34396	4.06863	4.56314	5.47004	5.20306	4.84778	7.76571	6.64045	4.91653	6.95428	6.15549	4.6574	5.21562	5.51545	4.23009	4.29494	4.86362	5.06832	6.28379	6.98097
C00979	O-Acetyl-L-serine	1.53412	1.61871	1.60526	1.72707	1.60683	1.61438	1.4229	1.27445	1.68616	1.33117	1.27968	1.55166	1.514	1.56104	1.33409	1.12778	1.45289	1.34003	1.42451	1.4744	1.42922	2.05517	2.88579	4.25761	4.77183	3.48876	4.3591	3.79461	2.53347	2.89309	2.21922	2.82896	2.39331	2.23105	2.38433	2.08425	1.83758	1.95868	2.00945	1.56803	2.15474	1.94876	1.82805	2.00918	1.85845	1.70241	1.66345	1.82361
cyclopropane phosphatidylglycerol (dihexadec-9,10-cyclo-anoyl, n-C16:0 cyclo)	cyclopropane phosphatidylglycerol (dihexadec-9,10-cyclo-anoyl, n-C16:0 cyclo)	9.1706	9.35193	8.25772	8.06528	9.31473	7.39265	7.79637	8.99537	9.27028	7.9022	8.72803	9.19333	8.00231	8.83036	9.1514	6.41196	7.30454	8.96327	8.78004	7.96881	8.899	6.604	8.44899	7.84357	9.77366	8.723	9.77139	9.36212	7.33227	8.63561	6.41824	9.56015	6.75698	8.77587	9.58182	9.64522	9.93753	9.87839	9.60563	6.94284	8.32397	9.38415	9.41039	9.54438	8.57179	9.48892	6.7038	9.60298
C01019	L-Fucose	7.52556	8.67359	8.27457	6.38576	6.59701	6.21577	8.5089	8.12963	7.86715	9.49041	6.93207	8.81125	7.48853	7.64165	6.96189	6.96841	6.87638	7.68792	6.09317	8.26702	7.59312	7.39689	8.12548	7.62163	7.10013	7.78687	8.37883	8.63368	8.35995	8.01295	7.90057	7.66016	5.7991	7.83589	9.98787	9.84663	7.99422	7.77022	8.91404	8.53891	7.28088	8.39161	7.72369	7.69476	6.54763	6.63121	9.08098	7.0276
N-Acetyl-D-glucosamine(anhydrous)N-Acetylmuramyl-tripeptide	N-Acetyl-D-glucosamine(anhydrous)N-Acetylmuramyl-tripeptide	12.8901	11.7324	11.2225	10.6148	9.86334	11.44	10.0622	12.5136	11.1382	11.9956	12.3934	10.7729	12.0926	10.4554	11.1136	8.52777	8.62509	10.6064	11.4386	12.5859	11.9723	10.3476	11.0055	9.69046	10.0525	10.3454	11.4709	9.65538	8.35385	9.10098	12.8283	10.4072	10.5749	10.6935	11.2905	11.2875	10.1157	10.6141	11.1218	9.54791	11.0825	9.56075	9.21843	9.89987	10.2993	10.1194	12.7122	9.4505
C01112	D-Arabinose 5-phosphate	7.00292	6.28067	6.77481	6.39451	6.10074	5.05092	6.72955	12.552	6.90815	7.97051	5.40305	5.67972	6.95989	5.41064	6.63668	5.4352	5.96719	7.02987	6.57573	4.78415	5.61253	8.89029	6.07437	6.3488	4.85436	5.97618	5.42294	5.87266	5.56808	6.26808	5.8943	5.84591	7.96554	6.17349	8.66144	8.24526	4.86619	8.34863	6.49672	6.1464	6.49013	6.82065	6.35395	6.2225	7.75256	6.25309	5.64102	5.86093
C02353	2',3'-Cyclic AMP	15.7355	15.3287	16.2351	16.2176	16.1171	15.3977	15.0252	15.6574	15.3309	15.304	14.4956	14.5819	14.396	14.9677	14.2643	11.4741	15.1727	14.7927	14.6874	15.8517	16.4145	12.8896	13.369	15.0954	14.6557	13.7676	14.3437	14.6052	13.3352	15.456	13.1043	15.5522	15.566	15.9333	15.0548	15.0964	16.8812	15.8316	16.3249	13.0585	16.1989	14.251	15.4939	14.2797	14.638	14.6381	15.1294	16.1692
C00242	Guanine	14.2676	15.2196	14.6027	15.0238	14.3084	14.3542	13.8981	15.2193	15.3504	14.5864	14.7019	14.8623	13.5788	12.9505	14.383	14.2157	15.3798	13.9446	15.3878	12.154	13.6274	13.793	11.7186	11.602	13.319	12.0265	11.5156	11.9906	11.541	11.3937	11.1673	12.7732	12.6426	15.0484	12.5739	11.9978	13.4685	13.0561	11.9543	12.2678	13.7705	13.87	14.3006	13.0757	13.318	13.3597	13.5649	12.6892
C00245	Taurine	17.2237	9.30103	10.2438	10.0432	9.63293	8.62555	9.63774	7.89592	7.33639	9.10563	8.17002	8.41473	8.53677	9.49432	8.91717	8.12329	10.5619	8.13867	7.71092	9.52974	7.27404	10.3584	7.47509	9.39373	9.97893	8.53773	9.32499	7.32354	8.11277	7.82497	7.14305	8.85678	9.10824	8.2958	7.90039	7.95713	7.44568	8.67627	8.77138	8.78287	9.7201	8.27089	8.86712	9.26307	8.9162	7.05247	9.34995	6.62111
C00082	L-Tyrosine	11.7004	11.2392	12.5057	11.9598	12.8573	11.2433	12.4798	10.0933	10.8722	13.6043	10.1139	10.6613	11.937	11.7768	11.3968	10.5519	12.413	12.4699	11.8122	11.4263	11.7328	9.07252	8.77048	9.81042	11.1302	8.58535	9.80565	9.97367	9.04721	9.29024	8.02658	10.9161	9.45961	9.40464	10.304	10.9268	10.1641	9.96495	10.4945	7.83842	11.1913	10.2108	10.6667	9.22291	11.1666	10.1317	11.6826	10.381
C04438	1-Acyl-sn-glycero-3-phosphoethanolamine (n-C16:1)	4.93361	4.16834	6.27117	5.44735	5.07841	5.1072	6.19194	6.51189	5.74156	5.83084	4.91441	5.52446	7.12961	4.77029	5.4724	5.04057	4.7148	6.83815	4.74401	6.63452	6.79645	4.18162	6.65374	5.56618	5.87799	6.39242	6.94803	4.09174	6.02321	7.49168	5.62429	7.28921	4.62852	5.23027	6.33906	7.27484	5.30412	4.7586	5.99393	6.85887	8.34773	5.58968	5.15504	6.87861	5.95639	6.5764	5.80089	7.38278
C00246	Butyrate (n-C4:0)	6.23427	6.9302	6.53426	5.26068	6.48685	6.6358	5.63727	6.63459	6.6041	6.62916	10.0949	6.28732	6.68952	7.35293	5.94234	7.78596	6.21983	6.06614	7.22926	6.85821	4.86978	7.01009	8.48323	8.37038	5.4823	5.95717	6.07553	6.98402	6.28522	7.19913	6.86255	4.90601	5.75862	9.58463	6.14472	5.91642	6.71501	5.98744	5.67983	8.08614	6.53984	6.36733	6.54055	7.77484	7.99708	7.37853	7.33238	7.22978
C00249	Hexadecanoate (n-C16:0)	30.5426	27.3465	28.6748	28.6906	26.3984	27.8608	28.3259	27.661	25.9184	27.8409	27.997	26.0811	27.6394	27.3294	25.9766	27.2235	26.988	27.1112	25.7695	26.7161	25.2123	26.0192	26.8829	26.4181	26.222	24.7576	26.1516	26.3991	24.5708	26.0747	25.8821	26.5809	24.6327	26.2158	24.6665	26.1797	26.0311	26.3305	24.5378	25.7523	25.9627	24.1186	25.936	26.0706	25.5594	24.1877	26.0216	24.2444
1,6-anhydrous-N-Acetylmuramyl-tripeptide	1,6-anhydrous-N-Acetylmuramyl-tripeptide	8.59859	7.04663	7.53218	7.35222	5.35044	6.80996	7.71904	6.42357	6.14933	5.37056	9.22757	5.28272	8.2051	6.4587	5.21024	5.62512	7.62079	6.59028	7.18176	7.74789	5.51229	6.60345	6.49653	6.87477	6.179	7.40056	6.85798	7.7115	5.45408	6.71934	7.79707	7.00926	7.90952	6.90992	8.70853	8.15717	8.87112	7.61593	8.94702	9.40432	7.13437	6.76436	6.00221	5.68735	6.59643	6.48731	5.98112	6.44719
cis-3-(3-carboxyethenyl)-3,5-cyclohexadiene-1,2-diol	cis-3-(3-carboxyethenyl)-3,5-cyclohexadiene-1,2-diol	9.4031	8.93562	8.20941	7.3536	7.42241	9.41715	7.2852	8.60886	8.83509	6.85533	8.44285	8.39655	8.30685	9.99126	8.48876	6.26392	8.21809	8.40863	8.00606	9.88716	9.8926	9.48859	7.17663	8.08626	9.49756	7.9441	9.80677	9.51805	7.69176	8.10881	8.23827	8.3837	8.70491	9.97403	9.60449	8.65488	8.85845	10.4655	9.06214	8.71075	10.6703	11.2506	10.8477	10.4558	9.11639	10.2894	8.03537	10.2705
C00407	L-Isoleucine	20.5747	20.7188	21.5407	21.985	21.1835	21.1669	22.1043	21.0186	23.1837	23.658	22.352	24.0184	22.5209	22.2484	22.4246	22.7683	23.11	22.4966	23.26	23.1554	22.1635	19.3614	19.192	19.0134	18.6391	18.2068	19.0234	17.6557	16.4103	18.3089	18.0653	17.7914	17.6836	17.5201	17.1085	16.9791	17.2434	17.9486	18.2512	16.3221	17.1215	17.079	16.2429	17.1668	16.7721	16.8529	16.9453	17.8489
C00311	Isocitrate	11.2912	9.35406	9.54797	9.06932	9.59117	8.15527	10.8322	10.2238	9.91452	11.2364	9.70722	9.1964	10.3225	10.2998	10.0221	9.75574	10.7699	11.066	9.58884	9.93363	8.86006	12.0878	10.761	10.834	10.1676	9.82351	10.2545	11.1207	9.92085	9.7118	10.0409	11.151	12.2935	10.2716	9.60634	10.8683	11.229	12.0264	10.196	9.883	10.7552	8.64154	9.5002	10.1407	10.4793	11.4496	8.79479	9.61444
C00568	4-Aminobenzoate	4.97392	4.31211	4.80714	4.9677	2.64486	6.12563	5.2355	4.92463	3.5753	5.52228	5.50563	3.61402	4.97184	4.43285	4.8501	5.16736	5.14935	4.21647	3.90225	4.16008	5.73161	5.60443	4.22324	3.51895	4.44749	5.48671	3.23244	5.05432	7.20347	4.08999	4.5864	4.89655	3.64454	5.40318	4.46164	5.7218	5.8655	3.76001	3.40864	3.24052	3.95277	5.1103	4.38196	4.68057	3.44243	5.3414	6.61263	4.04183
C00671	(S)-3-Methyl-2-oxopentanoate	10.6078	11.8049	11.8316	11.4699	11.0055	12.3894	11.2221	10.9911	12.1443	12.3895	11.5172	11.3463	11.2359	11.0687	12.451	11.28	11.3435	12.3243	11.9418	12.9259	11.7225	11.9386	11.2873	13.6522	12.7506	12.006	12.6959	13.0215	13.1076	13.1975	12.8577	14.3658	13.6008	13.5471	14.2686	13.3283	13.55	14.1179	12.4915	14.8774	13.7005	13.2095	13.9219	13.982	13.8183	14.4409	15.5957	14.9983
C00166	Phenylpyruvate	14.3083	10.5804	13.6231	11.4868	11.5277	8.94056	10.598	10.2468	10.275	11.1799	11.0329	11.6875	13.9501	12.4117	13.1969	10.2643	11.341	11.9867	10.1176	10.7081	10.3549	9.54659	10.915	12.3392	13.4272	11.7083	11.9759	13.6943	10.2531	11.5436	9.59632	12.5122	12.8557	12.6583	10.9206	12.0907	10.722	11.8467	11.005	11.852	11.3475	11.2928	11.7231	10.2006	10.8478	12.4919	11.8195	11.2996
C01487	D-Allose	4.57171	3.91293	4.70052	3.79939	2.79503	2.56661	4.14557	3.64025	3.62892	4.2439	3.09693	4.35285	4.34154	3.91627	3.13765	3.51852	3.18307	3.76408	3.75187	3.16168	2.67458	7.78832	4.4065	3.6747	3.42097	4.29267	3.36498	3.93186	3.67614	3.18504	1.83478	3.57134	3.5072	4.80621	3.1455	2.80605	2.96575	3.89935	2.4475	3.63251	2.01155	1.87032	2.1687	3.51231	3.07672	3.29462	3.18814	3.09371
C00160	Glycolate	2.07307	2.22674	1.15169	1.82009	1.44104	2.18457	3.047	2.85842	0.933619	3.60054	3.31916	2.63526	1.56131	2.55779	1.24893	2.27434	2.54786	2.58912	4.03999	1.1066	2.68451	1.79829	2.7593	2.62364	3.13734	2.67762	1.46271	2.14299	2.03481	2.70967	0.994676	2.43333	1.94481	2.41455	2.99436	1.61216	2.39071	2.32163	2.28686	1.72954	3.38981	2.40119	1.50197	2.5197	2.51407	2.59678	1.69011	1.69534
C06501	Phosphotyrosine	7.73359	4.19151	4.60804	4.40379	2.87869	5.19961	5.39695	5.33749	2.82513	5.38573	4.41635	3.83278	5.7515	3.68533	3.47121	4.35389	3.66685	3.70362	2.9596	4.16858	4.84792	6.35689	7.60857	5.93488	3.81631	4.93452	4.97846	5.25376	3.97275	4.30875	6.04709	6.07085	4.43645	5.1213	4.76266	3.72232	2.71161	4.24144	3.93694	5.17696	4.68715	3.42094	3.90539	5.14349	3.92736	3.72742	4.35725	4.83699
C01099	L-Fuculose 1-phosphate	10.2667	9.6636	9.65762	10.6778	8.82811	8.23355	8.31281	9.53405	10.8712	7.91615	8.89849	10.7821	9.50393	9.41993	11.2125	10.2616	10.5715	9.27539	10.9591	10.6969	9.2854	9.22358	8.12318	10.1899	9.57856	7.92505	8.6326	9.11169	8.12028	9.13309	7.346	9.12187	10.0051	9.63957	9.3814	9.61604	9.97951	9.72915	9.95883	8.60302	9.23101	9.30852	7.93894	11.0676	9.5207	11.1829	8.63576	9.9239
C00163	Propionate (n-C3:0)	1.58451	2.6748	2.16591	2.07883	1.44525	2.77725	4.02217	1.56135	5.03487	2.72067	2.17022	0.746565	3.50764	3.67295	2.64573	1.94708	1.92507	1.26937	2.81125	1.59816	2.32265	2.09102	1.72637	3.66725	2.4158	4.31959	3.09402	2.44801	3.15199	1.69054	1.71478	2.78213	3.05461	2.63447	1.47643	2.67718	1.26614	3.72753	1.78523	2.60796	0.910765	0.445621	1.56403	1.68751	2.00662	1.97852	3.66018	1.90459
C00679	5-Dehydro-4-deoxy-D-glucarate	11.2912	9.35406	9.54797	9.06932	9.59117	8.15527	10.8322	10.2238	9.91452	11.2364	9.70722	9.1964	10.3225	10.2998	10.0221	9.75574	10.7699	11.066	9.58884	9.93363	8.86006	12.0878	10.761	10.834	10.1676	9.82351	10.2545	11.1207	9.92085	9.7118	10.0409	11.151	12.2935	10.2716	9.60634	10.8683	11.229	12.0264	10.196	9.883	10.7552	8.64154	9.5002	10.1407	10.4793	11.4496	8.79479	9.61444
acyl phosphatidylglycerol (n-C16:1)	acyl phosphatidylglycerol (n-C16:1)	6.43251	4.42887	5.10847	7.47783	5.20094	6.2183	5.90487	6.20734	5.32371	5.93036	4.9201	4.79399	5.82293	5.0792	4.76696	5.53383	6.79534	6.0211	5.26591	5.43329	6.1553	6.43273	6.08612	5.03225	6.10451	5.13562	6.2585	4.41574	7.25408	5.62106	7.32508	8.08025	5.73451	8.18407	4.55957	5.14796	5.39437	6.71238	5.82893	7.58801	5.62448	6.19481	4.25842	6.43489	5.06552	5.92139	4.82279	4.99333
C00168	Hydroxypyruvate	32.1932	17.9817	18.7904	18.5957	16.093	17.5042	18.81	18.2446	17.6102	17.7982	18.6353	16.5321	17.3315	16.7195	17.6348	16.8011	15.6527	17.3124	17.5283	19.9597	16.9328	17.6873	17.1334	16.4057	17.1303	17.1032	18.1386	18.7511	16.7953	18.5686	18.0201	19.5986	16.3034	17.3239	17.2683	19.009	17.8402	19.3307	16.905	18.085	17.8314	16.7625	17.803	18.2448	17.2652	16.9781	19.3765	18.5951
C01092	8-Amino-7-oxononanoate	11.2026	11.3875	10.8647	8.31204	10.9808	7.774	10.8462	8.3742	11.7247	11.365	9.44242	9.68745	10.2675	10.6406	10.3745	8.36241	10.2346	10.8284	8.78627	10.0683	11.8471	9.61689	8.98413	8.77837	11.1756	10.0186	10.8715	10.6959	8.6749	8.36916	9.695	11.0452	9.66096	10.7514	11.0751	10.88	9.55409	12.2059	9.36565	10.5172	12.1923	9.61213	9.29577	10.9275	10.4947	8.84232	9.32666	9.30719
C00106	Uracil	34.1887	35.7271	36.6253	36.2797	34.234	34.9006	35.8183	34.1466	33.6214	34.4492	33.3741	34.7128	34.8355	34.679	33.8214	34.1087	36.794	33.3795	33.9976	32.8171	32.2731	32.344	33.3611	33.7235	32.0387	31.2788	32.0793	32.3275	31.2608	33.5214	32.5774	32.0623	31.5641	31.244	31.8465	31.2329	31.6772	33.467	32.334	31.9892	33.7535	31.2747	31.8926	31.7544	30.5567	32.2273	33.1828	31.0167
cyclopropane phosphatidylethanolamine (dihexadec-9,10-cyclo-anoyl, n-C16:0 cyclo)	cyclopropane phosphatidylethanolamine (dihexadec-9,10-cyclo-anoyl, n-C16:0 cyclo)	10.8652	11.0738	10.5354	10.3138	11.1028	9.56167	9.86483	10.9631	11.1054	10.0467	10.9802	10.9532	10.1182	10.9444	11.0447	8.1691	9.41135	10.9617	10.6651	9.8292	10.7246	8.25596	10.2687	9.67197	10.9767	10.1263	10.9106	10.6121	8.45234	10.0924	7.51586	10.8451	8.18532	10.2254	10.9088	10.5482	10.9617	10.8961	10.6913	7.98768	9.7857	10.675	10.6277	10.6411	10.0628	10.713	7.91241	10.8394
C00344	Phosphatidylglycerol (ditetradecanoyl, n-C14:0)	9.49421	9.4232	8.8141	8.20131	9.58043	7.7571	7.92914	9.17671	9.30807	8.41425	9.15536	8.90065	8.18907	9.11535	9.17044	6.48797	7.51729	9.1184	8.74632	8.18438	9.18821	6.90128	8.93111	8.05608	9.52653	8.91811	9.9591	9.16645	7.61147	8.98931	6.30686	9.89208	7.12557	9.03882	9.65412	9.35203	9.77412	9.97128	9.70226	6.77185	8.40729	9.57878	9.48827	9.6205	8.61327	9.49834	6.86328	9.76276
C00348	Undecaprenyl phosphate	18.5045	20.093	21.7997	18.9716	20.1596	20.8982	20.2308	20.0103	18.6766	19.7888	20.6485	19.8964	19.7147	19.4472	21.4294	19.5716	20.2377	19.9837	21.0728	20.1797	18.7825	19.8472	19.94	16.9196	18.7425	17.228	18.4014	19.3122	17.5389	19.1934	17.4021	19.3752	18.559	20.3808	20.5054	19.2188	18.8719	19.4181	19.3025	19.0185	18.7718	18.8662	18.59	19.7837	18.8003	18.7699	16.9846	19.6181
C00064	L-Glutamine	1.05167	1.29536	0.70559	0.873414	0.744982	0.976987	1.05105	1.36467	1.09344	0.973951	0.969176	1.25832	1.48861	1.18778	1.00742	0.917032	0.9835	1.05743	0.928566	1.04045	0.965992	1.66484	4.62483	4.75802	4.00501	3.30653	3.64668	3.0006	2.86949	2.27212	2.1347	2.11718	1.8322	1.70165	1.91008	2.02733	1.57159	1.47991	1.24162	1.17458	0.728324	0.999216	1.3914	1.20436	0.933762	1.46181	1.58489	1.04323
C00108	Anthranilate	4.97392	4.31211	4.80714	4.9677	2.64486	6.12563	5.2355	4.92463	3.5753	5.52228	5.50563	3.61402	4.97184	4.43285	4.8501	5.16736	5.14935	4.21647	3.90225	4.16008	5.73161	5.60443	4.22324	3.51895	4.44749	5.48671	3.23244	5.05432	7.20347	4.08999	4.5864	4.89655	3.64454	5.40318	4.46164	5.7218	5.8655	3.76001	3.40864	3.24052	3.95277	5.1103	4.38196	4.68057	3.44243	5.3414	6.61263	4.04183
C00861	L-Rhamnulose	7.52556	8.67359	8.27457	6.38576	6.59701	6.21577	8.5089	8.12963	7.86715	9.49041	6.93207	8.81125	7.48853	7.64165	6.96189	6.96841	6.87638	7.68792	6.09317	8.26702	7.59312	7.39689	8.12548	7.62163	7.10013	7.78687	8.37883	8.63368	8.35995	8.01295	7.90057	7.66016	5.7991	7.83589	9.98787	9.84663	7.99422	7.77022	8.91404	8.53891	7.28088	8.39161	7.72369	7.69476	6.54763	6.63121	9.08098	7.0276
C03765	4-Hydroxyphenylacetaldehyde	13.8363	13.9678	13.8793	15.0258	14.3408	13.9515	15.729	16.1913	13.3929	13.6166	14.1505	14.9003	15.9059	13.65	14.9212	15.4694	14.8885	13.9755	14.2654	13.2669	14.2198	13.279	14.4103	14.7451	14.5014	13.4671	15.3726	13.4109	12.7558	14.4274	13.1036	14.6397	12.9324	12.6168	12.3658	14.0772	15.2658	15.0406	14.2621	15.2996	15.9643	15.4053	15.0831	14.1802	14.832	13.4746	15.4049	14.0155
C00329	D-Glucosamine	4.77254	5.69477	7.06808	8.54613	5.92546	6.84919	4.52861	6.56714	5.80045	6.2477	6.20133	4.9817	6.88627	6.26032	7.52878	6.12444	7.0874	7.35333	5.89734	6.2007	6.40256	5.34929	5.5332	6.20179	5.5597	5.03794	6.42352	6.26543	5.33642	5.78627	5.3272	8.66036	6.82236	5.39475	5.90804	4.68038	7.35305	5.60615	7.81103	8.24315	7.35864	6.46269	5.89048	7.19847	5.18423	5.91752	6.59657	6.58074
C00864	(R)-Pantothenate	12.7754	12.8913	13.1576	13.2797	12.2474	11.8249	12.3449	12.7167	14.0551	12.034	12.7999	12.5847	13.1357	12.8334	12.2568	11.4442	13.3121	12.0236	13.0158	11.2531	12.6051	12.0527	11.7149	13.5788	13.6028	12.1262	15.1861	14.1397	12.3003	12.66	11.3839	14.3829	14.3818	14.4141	14.7814	14.218	14.5388	14.6213	15.5451	12.4678	14.7389	14.3879	13.9207	13.8306	15.0296	14.6129	14.8688	14.679
C04272	(R)-2,3-Dihydroxy-3-methylbutanoate	12.3385	16.1413	14.7502	14.4095	14.6919	14.7417	16.07	14.1641	15.9709	15.2239	14.1276	15.2017	15.3766	16.662	14.6619	13.4648	14.8687	14.7838	14.6563	14.3272	14.1583	13.4417	14.1624	14.3263	13.9224	14.0235	14.0695	14.2123	13.7651	13.3339	11.8472	15.7491	16.3024	14.972	14.511	15.1648	14.8157	15.2573	14.5301	13.674	16.7247	14.151	14.4377	14.1774	14.2977	14.7698	15.0947	14.8541
C00577	D-Glyceraldehyde	11.5611	11.641	11.0145	11.6265	10.7838	11.044	11.9965	11.8624	10.2903	11.0048	10.1055	12.1001	10.5157	11.9097	12.2553	10.4768	10.9035	10.7497	10.3511	12.5183	9.52116	10.9964	11.4959	8.91985	9.71635	9.46035	8.7141	10.5522	9.95094	12.5286	9.16153	8.47234	10.1507	10.5046	9.50535	10.8095	8.64538	9.28962	8.3419	10.8521	9.35597	7.58861	10.0144	11.1738	9.92674	9.15078	8.28578	9.0345
C00575	cAMP	15.7355	15.3287	16.2351	16.2176	16.1171	15.3977	15.0252	15.6574	15.3309	15.304	14.4956	14.5819	14.396	14.9677	14.2643	11.4741	15.1727	14.7927	14.6874	15.8517	16.4145	12.8896	13.369	15.0954	14.6557	13.7676	14.3437	14.6052	13.3352	15.456	13.1043	15.5522	15.566	15.9333	15.0548	15.0964	16.8812	15.8316	16.3249	13.0585	16.1989	14.251	15.4939	14.2797	14.638	14.6381	15.1294	16.1692
C01146	2-Hydroxy-3-oxopropanoate	32.1932	17.9817	18.7904	18.5957	16.093	17.5042	18.81	18.2446	17.6102	17.7982	18.6353	16.5321	17.3315	16.7195	17.6348	16.8011	15.6527	17.3124	17.5283	19.9597	16.9328	17.6873	17.1334	16.4057	17.1303	17.1032	18.1386	18.7511	16.7953	18.5686	18.0201	19.5986	16.3034	17.3239	17.2683	19.009	17.8402	19.3307	16.905	18.085	17.8314	16.7625	17.803	18.2448	17.2652	16.9781	19.3765	18.5951
C04171	2,3-Dihydro-2,3-dihydroxybenzoate	10.0393	8.5677	6.93701	5.74379	3.05607	5.38803	6.01328	4.96241	4.71663	4.86104	4.88818	6.37432	5.28079	5.43074	10.0019	4.91389	5.04007	7.28797	6.98447	4.54881	5.91327	6.23217	5.75025	7.37856	6.76889	4.68839	6.57093	5.56387	5.11751	4.63037	5.1512	5.01084	5.73914	7.97654	7.03656	4.91933	5.2663	5.96035	6.08476	2.98904	5.86991	6.08451	5.33336	6.14972	5.31826	4.0696	6.84833	5.11186
3,4-dihydroxy-2-butanone 4-phosphate	3,4-dihydroxy-2-butanone 4-phosphate	12.6046	11.4575	10.4402	13.0169	11.4737	10.8196	12.8921	9.41886	8.33739	8.75115	9.99892	11.0711	8.94772	10.4528	9.85983	10.3105	10.0364	9.87394	10.802	9.15864	10.456	9.71677	9.50417	10.8631	10.9196	10.3037	12.6871	12.0556	9.18731	11.7728	10.9728	9.44986	8.58278	11.764	9.93427	11.3596	11.0026	10.5735	10.5709	10.3032	11.3515	9.61892	9.01632	11.746	11.5956	8.7431	11.125	10.6089
C00479	Propanal	3.4317	4.39268	3.85742	2.57826	3.15741	1.77487	1.83504	4.51452	3.60637	3.73722	2.89406	2.05529	1.70906	3.33515	2.96105	3.21985	2.6679	3.00992	2.31548	0.989671	6.15637	4.57276	3.43289	3.76339	4.46918	1.60304	1.67196	3.85227	1.03667	2.59214	3.29279	2.56267	2.1921	3.70562	0.246629	2.95421	2.87149	3.83517	1.91054	3.21273	2.89404	2.2531	2.31141	2.65106	3.11734	2.33259	2.72846	2.283
C00178	Thymine	16.3899	17.7856	15.4707	18.8523	17.1325	18.8405	17.8964	15.9171	17.2255	19.0961	17.679	16.8915	17.828	18.1302	15.7713	17.8296	18.5423	17.2706	18.0211	17.4692	17.7667	16.867	17.6307	20.805	19.1237	17.3933	17.5736	17.7249	17.3582	18.9261	18.6835	18.2013	18.1475	20.1663	17.536	18.525	20.6607	20.4111	20.1132	18.8648	19.7473	17.8966	18.9385	19.6342	18.0768	18.6227	17.6155	19.2743
2,3-dihydroxybenzoylserine	2,3-dihydroxybenzoylserine	12.5502	10.3595	11.3258	11.4884	11.6816	10.1949	11.7458	11.6097	10.9576	12.7414	12.5062	11.6534	11.5808	11.8728	11.6667	10.6319	9.46028	11.3136	10.4501	11.3888	12.3106	10.4471	9.58089	14.2274	12.4855	9.87089	12.2967	10.0531	10.9888	10.9979	10.4465	10.7656	12.6391	11.6442	11.6795	11.8119	10.1877	11.667	11.761	12.8363	10.7084	12.8395	11.9867	11.9061	12.0569	12.186	12.864	13.1334
C00661	Glyceraldehyde 3-phosphate	5.30226	5.4269	5.28826	5.59839	6.23227	7.63188	6.15986	3.63823	5.94327	6.996	4.76115	6.81901	5.72499	5.03143	5.02842	6.46255	5.00591	4.53704	4.12276	4.01299	4.58659	6.24951	7.23405	8.00605	6.23249	7.63107	4.55379	5.93914	6.32131	4.53916	3.60982	6.68328	5.46543	6.28156	5.15099	6.13667	7.2236	3.81395	3.46278	3.79698	5.70692	5.52029	6.57507	5.5307	6.53154	5.18442	5.8077	5.1132
C02679	Dodecanoate (n-C12:0)	23.5621	22.501	23.0342	22.5169	22.5272	23.2506	23.6404	23.3472	21.7559	23.2126	24.0723	22.1128	22.7104	22.7384	21.576	22.6055	22.6254	23.3543	21.8074	23.8073	21.5472	21.9963	22.7715	22.8646	21.6465	22.321	23.1749	23.1313	21.3651	23.9773	22.1232	23.1773	21.4736	22.6639	21.8401	22.6869	23.0741	22.8617	22.4837	23.844	23.2477	21.8722	23.9245	22.7287	24.9063	21.1478	23.2556	21.2191
C00117	alpha-D-Ribose 5-phosphate	7.00292	6.28067	6.77481	6.39451	6.10074	5.05092	6.72955	12.552	6.90815	7.97051	5.40305	5.67972	6.95989	5.41064	6.63668	5.4352	5.96719	7.02987	6.57573	4.78415	5.61253	8.89029	6.07437	6.3488	4.85436	5.97618	5.42294	5.87266	5.56808	6.26808	5.8943	5.84591	7.96554	6.17349	8.66144	8.24526	4.86619	8.34863	6.49672	6.1464	6.49013	6.82065	6.35395	6.2225	7.75256	6.25309	5.64102	5.86093
C00116	Glycerol	2.53303	2.97913	2.71426	1.74633	1.59417	3.13153	2.44296	2.2184	4.58195	3.18789	2.07989	2.987	0.737529	1.56639	3.84215	4.06476	4.09671	2.9196	2.17584	4.15069	1.96263	2.6052	2.0008	3.92837	1.56295	2.97741	2.63157	3.28521	1.45022	2.36765	4.64122	2.56667	2.90698	3.39412	3.22382	2.37013	2.05788	3.86259	1.14389	1.63735	2.95247	1.43497	1.08479	2.21158	2.45669	2.45102	1.69167	2.23257
C00111	Dihydroxyacetone phosphate	5.30226	5.4269	5.28826	5.59839	6.23227	7.63188	6.15986	3.63823	5.94327	6.996	4.76115	6.81901	5.72499	5.03143	5.02842	6.46255	5.00591	4.53704	4.12276	4.01299	4.58659	6.24951	7.23405	8.00605	6.23249	7.63107	4.55379	5.93914	6.32131	4.53916	3.60982	6.68328	5.46543	6.28156	5.15099	6.13667	7.2236	3.81395	3.46278	3.79698	5.70692	5.52029	6.57507	5.5307	6.53154	5.18442	5.8077	5.1132
1,6-anhydrous-N-Acetylmuramate	1,6-anhydrous-N-Acetylmuramate	11.1707	8.71751	8.51317	12.0375	11.861	14.1045	9.78336	11.7782	12.7759	10.8564	9.5162	10.7622	11.4108	10.5614	10.7579	10.8369	10.0611	11.462	11.7632	10.8111	9.60855	9.94977	9.29544	11.1376	10.2036	10.328	10.0274	12.8164	9.05975	8.18344	8.88653	10.2235	9.49919	9.75506	12.3329	10.1187	10.9248	11.0082	12.016	9.21125	10.917	10.9232	11.5074	11.1391	9.47571	10.6989	9.79237	10.1671
C07086	Phenylacetic acid	13.8363	13.9678	13.8793	15.0258	14.3408	13.9515	15.729	16.1913	13.3929	13.6166	14.1505	14.9003	15.9059	13.65	14.9212	15.4694	14.8885	13.9755	14.2654	13.2669	14.2198	13.279	14.4103	14.7451	14.5014	13.4671	15.3726	13.4109	12.7558	14.4274	13.1036	14.6397	12.9324	12.6168	12.3658	14.0772	15.2658	15.0406	14.2621	15.2996	15.9643	15.4053	15.0831	14.1802	14.832	13.4746	15.4049	14.0155
C00350	phosphatidylethanolamine (ditetradecanoyl, n-C14:0)	10.9414	10.9777	10.6268	10.6478	11.2362	9.73272	10.458	10.9387	11.1039	10.3155	10.8248	10.9252	10.4167	11.0477	10.7008	7.78033	9.84223	10.6107	10.541	10.2098	11.2263	8.28425	10.6154	9.73301	11.2995	10.746	10.8481	10.8081	8.69543	10.5459	7.59511	10.7817	8.3427	10.3277	10.9231	10.5475	11.2827	10.9184	10.8863	8.09117	10.1832	10.6904	10.6573	10.9376	10.3447	10.9084	8.05601	10.7984
C02780	2,5-diketo-D-gluconate	11.2912	9.35406	9.54797	9.06932	9.59117	8.15527	10.8322	10.2238	9.91452	11.2364	9.70722	9.1964	10.3225	10.2998	10.0221	9.75574	10.7699	11.066	9.58884	9.93363	8.86006	12.0878	10.761	10.834	10.1676	9.82351	10.2545	11.1207	9.92085	9.7118	10.0409	11.151	12.2935	10.2716	9.60634	10.8683	11.229	12.0264	10.196	9.883	10.7552	8.64154	9.5002	10.1407	10.4793	11.4496	8.79479	9.61444
C06424	tetradecanoate (n-C14:0)	29.3346	26.8519	28.2782	28.8546	26.5806	28.3896	29.1401	28.6084	27.2665	28.7814	29.926	27.2906	29.2111	29.219	26.9942	29.078	30.0326	29.4207	26.9106	29.5781	27.0168	28.9696	29.449	30.4764	28.6909	28.7583	28.9597	29.2975	28.5805	29.7702	28.8698	29.7089	28.4524	29.8512	28.6137	30.9146	30.4564	31.3047	29.243	30.268	30.9845	28.8665	31.4133	30.1156	30.8075	29.1684	30.6432	28.7972
C02463	dihydrosirohydrochlorin	8.18711	11.5402	11.6615	11.5226	10.2234	10.1307	11.5885	10.4659	11.2684	9.41122	12.1125	13.3135	9.68511	10.1363	11.0654	8.84843	10.3854	9.86628	11.4244	10.9211	11.201	9.27666	11.0048	10.0441	8.99061	10.4657	10.7464	12.6719	8.85478	9.76048	10.8088	8.78488	10.9049	10.3756	11.5441	12.5373	10.0537	11.9438	10.8485	9.58835	9.56225	11.6559	9.25296	10.6135	9.8201	10.4041	9.71539	11.4152
C01346	dUDP	4.81826	3.82731	3.77201	5.78854	3.84573	4.58485	6.33592	3.76471	3.53574	4.25935	2.89118	3.44948	4.09665	5.69199	2.81185	3.50179	3.9229	4.96914	4.79539	2.90461	5.46546	4.63164	4.39556	3.96152	4.04903	4.60997	4.92715	3.36033	4.18101	2.77022	4.37606	3.43563	5.81889	4.19305	4.5572	3.61715	6.26666	3.21546	3.23391	4.55392	3.82137	4.7809	5.70039	2.78507	4.01889	3.19514	3.63762	2.24942
C06423	octanoate (n-C8:0)	16.798	14.2201	15.4774	17.8051	15.9824	17.7344	15.8663	15.1005	15.9361	15.0382	15.4189	14.9635	14.7358	18.5719	16.6224	16.0139	16.6018	16.7435	14.775	13.9425	15.5601	14.6231	15.7409	14.9964	13.5471	13.6259	14.9357	14.5597	15.1005	14.9014	14.1812	16.5361	16.1131	15.0867	15.2714	14.4983	16.1272	15.8189	14.2239	14.9827	15.9141	16.5426	13.0738	14.2876	15.387	14.9912	15.6435	14.9394
C02979	Glycerol 2-phosphate	11.6747	9.14441	11.2372	12.0272	9.34654	10.128	8.43286	9.49369	9.22759	11.4364	10.577	9.65141	10.0021	11.0276	10.8228	8.6972	10.1	8.33885	9.95138	7.79313	8.35677	8.10134	7.0438	9.55643	7.94804	6.755	9.81749	8.39024	7.66464	8.23412	8.0124	7.79508	9.25875	9.00239	9.05579	9.35008	9.53696	9.72213	9.62045	9.00486	8.25029	10.5453	9.29691	8.9445	7.10796	8.68394	10.1718	9.89546
4-hydroxy-5-methyl-3(2H)-furanone	4-hydroxy-5-methyl-3(2H)-furanone	5.65991	4.36156	5.015	4.83303	5.29216	5.92726	4.88518	6.33754	5.09035	7.41447	7.61647	7.34489	6.39871	5.31224	7.45902	7.55069	6.40941	6.9629	7.27518	6.73374	4.62907	8.43706	6.3632	7.75362	7.70906	6.35696	6.26676	6.62434	9.78078	6.58228	5.46797	8.65627	6.93388	8.19934	5.84601	8.58652	7.11787	8.35942	8.87977	6.67097	6.5018	6.47599	7.89738	7.86596	7.72725	5.64725	6.3462	7.61027
C02631	2-Isopropylmaleate	6.09465	6.13508	6.20642	5.33338	4.06723	5.52501	6.46808	4.73929	5.61777	6.02136	5.98847	5.51264	6.01727	5.35722	6.65018	6.02359	5.57488	5.1882	5.04369	4.94281	5.43094	6.47979	5.73395	6.84554	5.10763	8.12026	5.4531	6.33358	5.23233	5.92285	8.17788	6.3262	7.4772	6.13616	6.24271	6.70706	8.32384	6.88825	6.09457	6.06936	6.43965	5.78633	8.10482	7.1292	5.71308	6.50678	5.43576	7.9692
C00507	L-Rhamnose	7.52556	8.67359	8.27457	6.38576	6.59701	6.21577	8.5089	8.12963	7.86715	9.49041	6.93207	8.81125	7.48853	7.64165	6.96189	6.96841	6.87638	7.68792	6.09317	8.26702	7.59312	7.39689	8.12548	7.62163	7.10013	7.78687	8.37883	8.63368	8.35995	8.01295	7.90057	7.66016	5.7991	7.83589	9.98787	9.84663	7.99422	7.77022	8.91404	8.53891	7.28088	8.39161	7.72369	7.69476	6.54763	6.63121	9.08098	7.0276
C00263	L-Homoserine	6.67579	5.51054	6.78949	6.57316	6.31512	5.57903	6.30025	7.18927	5.68065	7.98917	7.95451	7.5668	6.53738	8.5727	6.26328	6.30662	7.5412	6.22542	6.25656	5.34022	6.75471	7.4797	8.23775	7.1105	6.78701	5.09482	6.41503	6.75744	7.31272	6.95073	3.68515	7.15331	6.88993	4.82448	6.97388	5.83215	7.25337	7.04257	5.40778	6.21097	6.81752	5.42973	8.26929	5.86362	7.30152	7.16665	6.61843	7.27044
C00262	Hypoxanthine	19.1114	20.671	21.4674	19.9595	18.936	17.5401	19.9068	18.2875	19.7546	19.8392	18.2691	19.6343	19.0807	19.0383	19.3504	18.5443	18.8714	18.4515	19.269	17.4821	17.6815	15.8979	15.0327	14.2307	14.9924	14.7659	14.6159	15.6841	13.9529	14.0929	15.0713	15.2567	15.5689	16.3398	14.9899	16.2906	15.5556	16.4254	16.1731	16.3192	16.4326	15.9815	15.812	15.67	16.0716	16.2255	15.8405	15.1427
C01165	L-Glutamate 5-semialdehyde	8.8943	8.89984	8.2955	7.30349	9.02876	8.42227	7.7573	8.43254	7.77498	7.84941	7.71875	8.00092	6.57168	7.98763	8.67137	8.07961	8.38598	7.38117	6.70394	7.1944	9.35777	7.95291	7.104	8.82156	7.81184	8.13397	7.75492	6.97839	8.63958	6.38543	8.49103	9.57533	8.41506	8.2698	8.82798	8.79367	7.3416	10.6686	8.95414	8.52581	7.80367	7.58265	8.20248	9.19712	8.14776	8.54622	8.40913	8.94705
C00188	L-Threonine	6.67579	5.51054	6.78949	6.57316	6.31512	5.57903	6.30025	7.18927	5.68065	7.98917	7.95451	7.5668	6.53738	8.5727	6.26328	6.30662	7.5412	6.22542	6.25656	5.34022	6.75471	7.4797	8.23775	7.1105	6.78701	5.09482	6.41503	6.75744	7.31272	6.95073	3.68515	7.15331	6.88993	4.82448	6.97388	5.83215	7.25337	7.04257	5.40778	6.21097	6.81752	5.42973	8.26929	5.86362	7.30152	7.16665	6.61843	7.27044
C00186	L-Lactate	11.5611	11.641	11.0145	11.6265	10.7838	11.044	11.9965	11.8624	10.2903	11.0048	10.1055	12.1001	10.5157	11.9097	12.2553	10.4768	10.9035	10.7497	10.3511	12.5183	9.52116	10.9964	11.4959	8.91985	9.71635	9.46035	8.7141	10.5522	9.95094	12.5286	9.16153	8.47234	10.1507	10.5046	9.50535	10.8095	8.64538	9.28962	8.3419	10.8521	9.35597	7.58861	10.0144	11.1738	9.92674	9.15078	8.28578	9.0345
C00184	Dihydroxyacetone	11.5611	11.641	11.0145	11.6265	10.7838	11.044	11.9965	11.8624	10.2903	11.0048	10.1055	12.1001	10.5157	11.9097	12.2553	10.4768	10.9035	10.7497	10.3511	12.5183	9.52116	10.9964	11.4959	8.91985	9.71635	9.46035	8.7141	10.5522	9.95094	12.5286	9.16153	8.47234	10.1507	10.5046	9.50535	10.8095	8.64538	9.28962	8.3419	10.8521	9.35597	7.58861	10.0144	11.1738	9.92674	9.15078	8.28578	9.0345
C06257	1-deoxy-D-xylulose	12.3385	16.1413	14.7502	14.4095	14.6919	14.7417	16.07	14.1641	15.9709	15.2239	14.1276	15.2017	15.3766	16.662	14.6619	13.4648	14.8687	14.7838	14.6563	14.3272	14.1583	13.4417	14.1624	14.3263	13.9224	14.0235	14.0695	14.2123	13.7651	13.3339	11.8472	15.7491	16.3024	14.972	14.511	15.1648	14.8157	15.2573	14.5301	13.674	16.7247	14.151	14.4377	14.1774	14.2977	14.7698	15.0947	14.8541
C00182	glycogen	7.08744	7.48951	10.1861	10.4157	6.71661	7.10469	9.91909	9.57399	8.49118	9.54149	10.5054	9.36096	8.14689	9.77683	8.37092	8.5898	9.24999	9.72578	9.72497	7.4736	7.55782	9.50325	9.70483	9.4319	10.2375	7.65083	8.25561	10.2682	8.3275	8.84151	8.63889	7.99038	9.99845	8.48065	9.5102	9.09243	9.05317	10.2454	7.60993	8.15425	8.02855	10.1689	11.2746	9.21003	10.7943	8.81097	10.315	10.0836
C00183	L-Valine	16.0655	17.0718	16.7359	18.0358	18.7116	18.1305	19.2198	15.2519	17.9736	18.5456	17.796	19.0047	18.8452	17.4138	20.608	19.0448	20.3778	19.3045	19.655	20.1399	20.4294	19.8703	17.9498	17.7783	17.2548	17.4399	19.3255	19.6849	16.2756	18.4142	16.3129	19.2246	17.3159	17.4518	17.9679	18.5536	17.4965	17.6463	17.1117	17.1119	17.5558	19.2919	17.8231	17.8467	18.2976	17.9718	17.3121	18.2789
C00463	Indole	6.71851	9.01774	8.69747	8.46246	9.1061	9.16453	8.22244	8.41936	9.10626	10.5097	8.37844	8.50249	8.61606	8.7297	9.22725	9.01566	8.89099	9.35428	9.35662	8.21007	10.3944	8.79493	9.99163	10.1533	9.85795	9.79594	9.23501	7.16355	9.18923	9.07053	7.42242	9.71036	9.28532	9.39765	8.78898	9.14343	9.09307	8.77721	8.35532	9.31927	9.66791	9.07353	8.24285	9.6603	8.34042	11.0698	9.34233	9.74038
[truncated: 50 more rows]
[truncated: 150 more columns]

[truncated: 3 more sheets: RIF data, annotation, AZT, ionData, AZT]
