# Supplementary material for: Synthesis and degradation of FtsZ quantitatively predict the first cell division in starved bacteria
Source: Mol Syst Biol. 2018 Nov 5;14(11):e8623. doi: 10.15252/msb.20188623 (PMC6217170; doi:10.15252/msb.20188623)
Supplement: Supplementary file 3 — Dataset EV1 [file MSB-14-e8623-s003.zip › Dataset_EV1/Dataset_EV1_README]

Dataset EV1: Annotation and ion counts for all metabolomics data.
