# Supplementary material for: Synthesis and degradation of FtsZ quantitatively predict the first cell division in starved bacteria
Source: Mol Syst Biol. 2018 Nov 5;14(11):e8623. doi: 10.15252/msb.20188623 (PMC6217170; doi:10.15252/msb.20188623)
Supplement: Supplementary file 4 — Dataset EV2 [file MSB-14-e8623-s004.zip]

Archive with 25 entries (20 files):
- Dataset_EV2/
- Dataset_EV2/.DS_Store
- Dataset_EV2/Dataset_EV2_README
- Dataset_EV2/PlasmidFiles/
- Dataset_EV2/PlasmidFiles/pPLtetO-clpX.gb
- Dataset_EV2/PlasmidFiles/pPLTetO-ftsA.gb
- Dataset_EV2/PlasmidFiles/pPLTetO-ftsB.gb
- Dataset_EV2/PlasmidFiles/pPLtetO-ftsL.gb
- Dataset_EV2/PlasmidFiles/pPLTetO-ftsN.gb
- Dataset_EV2/PlasmidFiles/pPLtetO-ftsZ.gb
- Dataset_EV2/PlasmidFiles/pPLtetO-pdhR.gb
- __MACOSX/
- __MACOSX/._Dataset_EV2
- __MACOSX/Dataset_EV2/
- __MACOSX/Dataset_EV2/._.DS_Store
- __MACOSX/Dataset_EV2/._Dataset_EV2_README
- __MACOSX/Dataset_EV2/._PlasmidFiles
- __MACOSX/Dataset_EV2/PlasmidFiles/
- __MACOSX/Dataset_EV2/PlasmidFiles/._pPLtetO-clpX.gb
- __MACOSX/Dataset_EV2/PlasmidFiles/._pPLTetO-ftsA.gb
- __MACOSX/Dataset_EV2/PlasmidFiles/._pPLTetO-ftsB.gb
- __MACOSX/Dataset_EV2/PlasmidFiles/._pPLtetO-ftsL.gb
- __MACOSX/Dataset_EV2/PlasmidFiles/._pPLTetO-ftsN.gb
- __MACOSX/Dataset_EV2/PlasmidFiles/._pPLtetO-ftsZ.gb
- __MACOSX/Dataset_EV2/PlasmidFiles/._pPLtetO-pdhR.gb
