# Supplementary material for: Synthesis and degradation of FtsZ quantitatively predict the first cell division in starved bacteria
Source: Mol Syst Biol. 2018 Nov 5;14(11):e8623. doi: 10.15252/msb.20188623 (PMC6217170; doi:10.15252/msb.20188623)
Supplement: Supplementary file 4 — Dataset EV2 [file MSB-14-e8623-s004.zip › Dataset_EV2/PlasmidFiles/pPLtetO-clpX.gb]

LOCUS       pPLtetO_clpX            5654 bp ds-DNA     circular     10-MAR-2017
ACCESSION   pj5_00224
VERSION     pj5_00224.1
KEYWORDS    .
COMMENT     
COMMENT     
COMMENT     ApEinfo:methylated:1
FEATURES             Location/Qualifiers
     misc_feature    3313..4587
                     /label=clpX
                     /ApEinfo_fwdcolor="#7eff74"
                     /ApEinfo_revcolor="#7eff74"
                     /ApEinfo_graphicformat="arrow_data {{0 1 2 0 0 -1} {} 0}
                     width 5 offset 0"
     misc_feature    2753..3176
                     /label=rrnB terminator
                     /ApEinfo_fwdcolor="#800040"
                     /ApEinfo_revcolor="green"
                     /ApEinfo_graphicformat="arrow_data {{0 1 2 0 0 -1} {} 0}
                     width 5 offset 0"
     misc_feature    2027..2751
                     /label=pSC101 ori
                     /ApEinfo_fwdcolor="#c0c0c0"
                     /ApEinfo_revcolor="green"
                     /ApEinfo_graphicformat="arrow_data {{0 1 2 0 0 -1} {} 0}
                     width 5 offset 0"
     misc_feature    1073..2023
                     /label=repA
                     /ApEinfo_fwdcolor="#ffff00"
                     /ApEinfo_revcolor="green"
                     /ApEinfo_graphicformat="arrow_data {{0 1 2 0 0 -1} {} 0}
                     width 5 offset 0"
     misc_feature    59..919
                     /label=AmpR
                     /ApEinfo_fwdcolor="#cabf35"
                     /ApEinfo_revcolor="green"
                     /ApEinfo_graphicformat="arrow_data {{0 1 2 0 0 -1} {} 0}
                     width 5 offset 0"
     misc_feature    3198..3287
                     /label=pLtetO from pZE21
                     /ApEinfo_fwdcolor="#0080ff"
                     /ApEinfo_revcolor="green"
                     /ApEinfo_graphicformat="arrow_data {{0 1 2 0 0 -1} {} 0}
                     width 5 offset 0"
     misc_feature    3288..3312
                     /label=q10 RBS
                     /ApEinfo_fwdcolor="cyan"
                     /ApEinfo_revcolor="green"
                     /ApEinfo_graphicformat="arrow_data {{0 1 2 0 0 -1} {} 0}
                     width 5 offset 0"
     misc_feature    4876..4895
                     /label=Strong RBS Hybrid Rinquest SD8 1
                     /ApEinfo_fwdcolor="#8000ff"
                     /ApEinfo_revcolor="green"
                     /ApEinfo_graphicformat="arrow_data {{0 1 2 0 0 -1} {} 0}
                     width 5 offset 0"
     misc_feature    4896..5519
                     /label=tetR repressor
                     /ApEinfo_fwdcolor="#808000"
                     /ApEinfo_revcolor="green"
                     /ApEinfo_graphicformat="arrow_data {{0 1 2 0 0 -1} {} 0}
                     width 5 offset 0"
     misc_feature    5573..5620
                     /label=T7 Terminator
                     /ApEinfo_fwdcolor="#800000"
                     /ApEinfo_revcolor="green"
                     /ApEinfo_graphicformat="arrow_data {{0 1 2 0 0 -1} {} 0}
                     width 5 offset 0"
ORIGIN
        1 tccgctcatg agacaataac cctgataaat gcttcaataa tattgaaaaa ggaagagtat
       61 gagtattcaa catttccgtg tcgcccttat tccctttttt gcggcatttt gccttcctgt
      121 ttttgctcac ccagaaacgc tggtgaaagt aaaagatgct gaagatcagt tgggtgcacg
      181 agtgggttac atcgaactgg atctcaacag cggtaagatc cttgagagtt ttcgccccga
      241 agaacgtttt ccaatgatga gcacttttaa agttctgcta tgtggcgcgg tattatcccg
      301 tattgacgcc gggcaagagc aactcggtcg ccgcatacac tattctcaga atgacttggt
      361 tgagtactca ccagtcacag aaaagcatct tacggatggc atgacagtaa gagaattatg
      421 cagtgctgcc ataaccatga gtgataacac tgcggccaac ttacttctga caacgatcgg
      481 aggaccgaag gagctaaccg cttttttgca caacatgggg gatcatgtaa ctcgccttga
      541 tcgttgggaa ccggagctga atgaagccat accaaacgac gagcgtgaca ccacgatgcc
      601 tgtagcaatg gcaacaacgt tgcgcaaact attaactggc gaactactta ctctagcttc
      661 ccggcaacaa ttgatagact ggatggaggc ggataaagtt gcaggaccac ttctgcgctc
      721 ggcccttccg gctggctggt ttattgctga taaatctgga gccggtgagc gtggctctcg
      781 cggtatcatt gcagcactgg ggccagatgg taagccctcc cgtatcgtag ttatctacac
      841 gacggggagt caggcaacta tggatgaacg aaatagacag atcgctgaga taggtgcctc
      901 actgattaag cattggtaac tgtcatacca agtttactca tatatacttt agattgattt
      961 aaaacttcat ttttaattta aaaggatcta ggtgaagatc ctttttgata atctcatgac
     1021 caaaatccct taacgtggag ttttcgttcc actgagcgtc agaccccgaa cctcagatcc
     1081 ttccgtgttt agccagtatg ttctctagtg tggttcgttg tttttgcgtg agccatgaga
     1141 acgaaccatt gagatcatac ttactttgca tgtcactcaa aaattttgcc tcaaaactgg
     1201 tgagctgaat ttttgcagtt aaagcatcgt gtagtgtttt tcttagtccg ttatgtaggt
     1261 aggaatctga tgtaatggtt gttggtattt tgtcaccatt catttttatc tggttgttct
     1321 caagttcggt tacgagatcc atttgtctat ctagttcaac ttggaaaatc aacgtatcag
     1381 tcgggcggcc tcgcttatca accaccaatt tcatattgct gtaagtgttt aaatctttac
     1441 ttattggttt caaaacccat tggttaagcc ttttaaactc atggtagtta ttttcaagca
     1501 ttaacatgaa cttaaattca tcaaggctaa tctctatatt tgccttgtga gttttctttt
     1561 gtgttagttc ttttaataac cactcataaa tcctcataga gtatttgttt tcaaaagact
     1621 taacatgttc cagattatat tttatgaatt tttttaactg gaaaagataa ggcaatatct
     1681 cttcactaaa aactaattct aatttttcgc ttgagaactt ggcatagttt gtccactgga
     1741 aaatctcaaa gcctttaacc aaaggattcc tgatttccac agttctcgtc atcagctctc
     1801 tggttgcttt agctaataca ccataagcat tttccctact gatgttcatc atctgagcgt
     1861 attggttata agtgaacgat accgtccgtt ctttccttgt agggttttca atcgtggggt
     1921 tgagtagtgc cacacagcat aaaattagct tggtttcatg ctccgttaag tcatagcgac
     1981 taatcgctag ttcatttgct ttgaaaacaa ctaatttaga catacatctc aattggtcta
     2041 ggtgatttta atcactatac caattgagat gggctagtca atgataatta ctagtccttt
     2101 tcctttgagt tgtgggtatc tgtaaattct gctagacctt tgctggaaaa cttgtaaatt
     2161 ctgctagacc ctctgtaaat tccgctagac ctttgtgtgt tttttttgtt tatattcaag
     2221 tggttataat ttatagaata aagaaagaat aaaaaaagat aaaaagaata gatcccagcc
     2281 ctgtgtataa ctcactactt tagtcagttc cgcagtatta caaaaggatg tcgcaaacgc
     2341 tgtttgctcc tctacaaaac agaccttaaa accctaaagg cttaagtagc accctcgcaa
     2401 gctcgggcaa atcgctgaat attccttttg tctccgacca tcaggcacct gagtcgctgt
     2461 ctttttcgtg acattcagtt cgctgcgctc acggctctgg cagtgaatgg gggtaaatgg
     2521 cactacaggc gccttttatg gattcatgca aggaaactac ccataataca agaaaagccc
     2581 gtcacgggct tctcagggcg ttttatggcg ggtctgctat gtggtgctat ctgacttttt
     2641 gctgttcagc agttcctgcc ctctgatttt ccagtctgac cacttcggat tatcccgtga
     2701 caggtcattc agactggcta atgcacccag taaggcagcg gtatcatcaa ctggctgttt
     2761 tggcggatga gagaagattt tcagcctgat acagattaaa tcagaacgca gaagcggtct
     2821 gataaaacag aatttgcctg gcggcagtag cgcggtggtc ccacctgacc ccatgccgaa
     2881 ctcagaagtg aaacgccgta gcgccgatgg tagtgtgggg tctccccatg cgagagtagg
     2941 gaactgccag gcatcaaata aaacgaaagg ctcagtcgaa agactgggcc tttcgtttta
     3001 tctgttgttt gtcggtgaac gctctcctga gtaggacaaa tccgccggga gcggatttga
     3061 acgttgcgaa gcaacggccc ggagggtggc gggcaggacg cccgccataa actgccaggc
     3121 atcaaattaa gcagaaggcc atccgtcagg atggcctttt tgcgtttcta caaactctgc
     3181 tagcaagtaa ggccgactcg agtccctatc agtgatagag attgacatcc ctatcagtga
     3241 tagagatact gagcacatca gcaggacgca tgaccgaatt cattaaattt aactttaaga
     3301 aggagatata atatgacaga taaacgcaaa gatggctcag gcaaattgct gtattgctct
     3361 ttttgcggca aaagccagca tgaagtgcgc aagctgattg ccggtccatc cgtgtatatc
     3421 tgcgacgaat gtgttgattt atgtaacgac atcattcgcg aagagattaa agaagttgca
     3481 ccgcatcgtg aacgcagtgc gctaccgacg ccgcatgaaa ttcgcaacca cctggacgat
     3541 tacgttatcg gccaggaaca ggcgaaaaaa gtgctggcgg tcgcggtata caaccattac
     3601 aaacgtctgc gcaacggcga taccagcaat ggcgtcgagt tgggcaaaag taacattctg
     3661 ctgatcggtc cgaccggttc cggtaaaacg ctgctggctg aaacgctggc gcgcctgctg
     3721 gatgttccgt tcaccatggc cgacgcgact acactgaccg aagccggtta tgtgggtgaa
     3781 gacgttgaaa acatcattca gaagctgttg cagaaatgcg actacgatgt ccagaaagca
     3841 cagcgtggta ttgtctacat cgatgaaatc gacaagattt ctcgtaagtc agacaacccg
     3901 tccattaccc gagacgtttc cggtgaaggc gtacagcagg cactgttgaa actgatcgaa
     3961 ggtacggtag ctgctgttcc accgcaaggt gggcgtaaac atccgcagca ggaattcttg
     4021 caggttgata cctctaagat cctgtttatt tgtggcggtg cgtttgccgg tctggataaa
     4081 gtgatttccc accgtgtaga aaccggctcc ggcattggtt ttggcgcgac ggtaaaagcg
     4141 aagtccgaca aagcaagcga aggcgagctg ctggcgcagg ttgaaccgga agatctgatc
     4201 aagtttggtc ttatccctga gtttattggt cgtctgccgg ttgtcgcaac gttgaatgaa
     4261 ctgagcgaag aagctctgat tcagatcctc aaagagccga aaaacgccct gaccaagcag
     4321 tatcaggcgc tgtttaatct ggaaggcgtg gatctggaat tccgtgacga ggcgctggat
     4381 gctatcgcta agaaagcgat ggcgcgtaaa accggtgccc gtggcctgcg ttccatcgta
     4441 gaagccgcac tgctcgatac catgtacgat ctgccgtcca tggaagacgt cgaaaaagtg
     4501 gttatcgacg agtcggtaat tgatggtcaa agcaaaccgt tgctgattta tggcaagccg
     4561 gaagcgcaac aggcatctgg tgaataagat gcatgccagt tctagcataa ccctaatgag
     4621 tgagctaact tacattaatt gcgttgcgcc ttaattaacg gcactcctca gcaaatataa
     4681 tgaccctctt gataacccaa gagggcattt tttaatgccc atggcgttta ccacagctaa
     4741 caccacgtcg tccctatctg ctgccctagg tctatgagtg gttgctggat aactttacgg
     4801 gcatgcataa ggctcgtagg ctatattcag ggagaccaca acggtttccc tctacaaata
     4861 attttgttta actttgaaat aaggaggtaa tacaaatgtc tcgtttagat aaaagtaaag
     4921 tgattaacag cgcattagag ctgcttaatg aggtcggaat cgaaggttta acaacccgta
     4981 aactcgccca gaagctaggt gtagagcagc ctacattgta ttggcatgta aaaaataagc
     5041 gggctttgct cgacgcctta gccattgaga tgttagatag gcaccatact cacttttgcc
     5101 ctttagaagg ggaaagctgg caagattttt tacgtaataa cgctaaaagt tttagatgtg
     5161 ctttactaag tcatcgcgat ggagcaaaag tacatttagg tacacggcct acagaaaaac
     5221 agtatgaaac tctcgaaaat caattagcct ttttatgcca acaaggtttt tcactagaga
     5281 atgcattata tgcactcagc gctgtggggc attttacttt aggttgcgta ttggaagatc
     5341 aagagcatca agtcgctaaa gaagaaaggg aaacacctac tactgatagt atgccgccat
     5401 tattacgaca agctatcgaa ttatttgatc accaaggtgc agagccagcc ttcttattcg
     5461 gccttgaatt gatcatatgc ggattagaaa aacaacttaa atgtgaaagt gggtcttaat
     5521 aagcgactaa aaaattgaat gtaggaaacc aacatgccag ttcgagcaat aactagcata
     5581 accccttggg gcctctaaac gggtcttgag gggttttttg ctgaaacctc aggcgagaag
     5641 cacacggtca cact    
//
