# Supplementary material for: Synthesis and degradation of FtsZ quantitatively predict the first cell division in starved bacteria
Source: Mol Syst Biol. 2018 Nov 5;14(11):e8623. doi: 10.15252/msb.20188623 (PMC6217170; doi:10.15252/msb.20188623)
Supplement: Supplementary file 4 — Dataset EV2 [file MSB-14-e8623-s004.zip › Dataset_EV2/PlasmidFiles/pPLTetO-ftsA.gb]

LOCUS       pPLTetO_ftsA            5642 bp ds-DNA     circular     22-MAR-2018
ACCESSION   pj5_00241
VERSION     pj5_00241.1
KEYWORDS    .
COMMENT     
COMMENT     ApEinfo:methylated:1
FEATURES             Location/Qualifiers
     misc_feature    3313..4575
                     /locus_tag="ftsA"
                     /label="ftsA"
                     /ApEinfo_label="ftsA"
                     /ApEinfo_fwdcolor="#7eff74"
                     /ApEinfo_revcolor="#7eff74"
                     /ApEinfo_graphicformat="arrow_data {{0 1 2 0 0 -1} {} 0}
                     width 5 offset 0"
     misc_feature    1073..2023
                     /locus_tag="repA"
                     /label="repA"
                     /ApEinfo_label="repA"
                     /ApEinfo_fwdcolor="#ffff00"
                     /ApEinfo_revcolor="green"
                     /ApEinfo_graphicformat="arrow_data {{0 1 2 0 0 -1} {} 0}
                     width 5 offset 0"
     misc_feature    59..919
                     /locus_tag="AmpR"
                     /label="AmpR"
                     /ApEinfo_label="AmpR"
                     /ApEinfo_fwdcolor="#ff8040"
                     /ApEinfo_revcolor="green"
                     /ApEinfo_graphicformat="arrow_data {{0 1 2 0 0 -1} {} 0}
                     width 5 offset 0"
     misc_feature    2027..2751
                     /locus_tag="pSC101 ori"
                     /label="pSC101 ori"
                     /ApEinfo_label="pSC101 ori"
                     /ApEinfo_fwdcolor="#c0c0c0"
                     /ApEinfo_revcolor="green"
                     /ApEinfo_graphicformat="arrow_data {{0 1 2 0 0 -1} {} 0}
                     width 5 offset 0"
     misc_feature    2753..3176
                     /locus_tag="rrnB terminator"
                     /label="rrnB terminator"
                     /ApEinfo_label="rrnB terminator"
                     /ApEinfo_fwdcolor="#800040"
                     /ApEinfo_revcolor="green"
                     /ApEinfo_graphicformat="arrow_data {{0 1 2 0 0 -1} {} 0}
                     width 5 offset 0"
     misc_feature    3198..3287
                     /locus_tag="pLtetO"
                     /label="pLtetO"
                     /ApEinfo_label="pLtetO"
                     /ApEinfo_fwdcolor="#0080ff"
                     /ApEinfo_revcolor="green"
                     /ApEinfo_graphicformat="arrow_data {{0 1 2 0 0 -1} {} 0}
                     width 5 offset 0"
     misc_feature    3288..3312
                     /locus_tag="q10 RBS"
                     /label="q10 RBS"
                     /ApEinfo_label="q10 RBS"
                     /ApEinfo_fwdcolor="cyan"
                     /ApEinfo_revcolor="green"
                     /ApEinfo_graphicformat="arrow_data {{0 1 2 0 0 -1} {} 0}
                     width 5 offset 0"
     promoter        4720..4863
                     /locus_tag="proA rrnB"
                     /label="proA rrnB"
                     /ApEinfo_label="proA rrnB"
                     /ApEinfo_fwdcolor="#346ee0"
                     /ApEinfo_revcolor="#346ee0"
                     /ApEinfo_graphicformat="arrow_data {{0 1 2 0 0 -1} {} 0}
                     width 5 offset 0"
     misc_feature    4661..4702
                     /locus_tag="bidir terminator"
                     /label="bidir terminator"
                     /ApEinfo_label="bidir terminator"
                     /ApEinfo_fwdcolor="#800040"
                     /ApEinfo_revcolor="green"
                     /ApEinfo_graphicformat="arrow_data {{0 1 2 0 0 -1} {} 0}
                     width 5 offset 0"
     misc_feature    4864..4883
                     /locus_tag="Strong RBS "
                     /label="Strong RBS "
                     /ApEinfo_label="Strong RBS "
                     /ApEinfo_fwdcolor="cyan"
                     /ApEinfo_revcolor="green"
                     /ApEinfo_graphicformat="arrow_data {{0 1 2 0 0 -1} {} 0}
                     width 5 offset 0"
     misc_feature    4884..5507
                     /locus_tag="tetR"
                     /label="tetR"
                     /ApEinfo_label="tetR"
                     /ApEinfo_fwdcolor="#b9c43c"
                     /ApEinfo_revcolor="green"
                     /ApEinfo_graphicformat="arrow_data {{0 1 2 0 0 -1} {} 0}
                     width 5 offset 0"
     misc_feature    5561..5608
                     /locus_tag="T7 Terminator"
                     /label="T7 Terminator"
                     /ApEinfo_label="T7 Terminator"
                     /ApEinfo_fwdcolor="#800040"
                     /ApEinfo_revcolor="green"
                     /ApEinfo_graphicformat="arrow_data {{0 1 2 0 0 -1} {} 0}
                     width 5 offset 0"
ORIGIN
        1 tccgctcatg agacaataac cctgataaat gcttcaataa tattgaaaaa ggaagagtat
       61 gagtattcaa catttccgtg tcgcccttat tccctttttt gcggcatttt gccttcctgt
      121 ttttgctcac ccagaaacgc tggtgaaagt aaaagatgct gaagatcagt tgggtgcacg
      181 agtgggttac atcgaactgg atctcaacag cggtaagatc cttgagagtt ttcgccccga
      241 agaacgtttt ccaatgatga gcacttttaa agttctgcta tgtggcgcgg tattatcccg
      301 tattgacgcc gggcaagagc aactcggtcg ccgcatacac tattctcaga atgacttggt
      361 tgagtactca ccagtcacag aaaagcatct tacggatggc atgacagtaa gagaattatg
      421 cagtgctgcc ataaccatga gtgataacac tgcggccaac ttacttctga caacgatcgg
      481 aggaccgaag gagctaaccg cttttttgca caacatgggg gatcatgtaa ctcgccttga
      541 tcgttgggaa ccggagctga atgaagccat accaaacgac gagcgtgaca ccacgatgcc
      601 tgtagcaatg gcaacaacgt tgcgcaaact attaactggc gaactactta ctctagcttc
      661 ccggcaacaa ttgatagact ggatggaggc ggataaagtt gcaggaccac ttctgcgctc
      721 ggcccttccg gctggctggt ttattgctga taaatctgga gccggtgagc gtggctctcg
      781 cggtatcatt gcagcactgg ggccagatgg taagccctcc cgtatcgtag ttatctacac
      841 gacggggagt caggcaacta tggatgaacg aaatagacag atcgctgaga taggtgcctc
      901 actgattaag cattggtaac tgtcatacca agtttactca tatatacttt agattgattt
      961 aaaacttcat ttttaattta aaaggatcta ggtgaagatc ctttttgata atctcatgac
     1021 caaaatccct taacgtggag ttttcgttcc actgagcgtc agaccccgaa cctcagatcc
     1081 ttccgtgttt agccagtatg ttctctagtg tggttcgttg tttttgcgtg agccatgaga
     1141 acgaaccatt gagatcatac ttactttgca tgtcactcaa aaattttgcc tcaaaactgg
     1201 tgagctgaat ttttgcagtt aaagcatcgt gtagtgtttt tcttagtccg ttatgtaggt
     1261 aggaatctga tgtaatggtt gttggtattt tgtcaccatt catttttatc tggttgttct
     1321 caagttcggt tacgagatcc atttgtctat ctagttcaac ttggaaaatc aacgtatcag
     1381 tcgggcggcc tcgcttatca accaccaatt tcatattgct gtaagtgttt aaatctttac
     1441 ttattggttt caaaacccat tggttaagcc ttttaaactc atggtagtta ttttcaagca
     1501 ttaacatgaa cttaaattca tcaaggctaa tctctatatt tgccttgtga gttttctttt
     1561 gtgttagttc ttttaataac cactcataaa tcctcataga gtatttgttt tcaaaagact
     1621 taacatgttc cagattatat tttatgaatt tttttaactg gaaaagataa ggcaatatct
     1681 cttcactaaa aactaattct aatttttcgc ttgagaactt ggcatagttt gtccactgga
     1741 aaatctcaaa gcctttaacc aaaggattcc tgatttccac agttctcgtc atcagctctc
     1801 tggttgcttt agctaataca ccataagcat tttccctact gatgttcatc atctgagcgt
     1861 attggttata agtgaacgat accgtccgtt ctttccttgt agggttttca atcgtggggt
     1921 tgagtagtgc cacacagcat aaaattagct tggtttcatg ctccgttaag tcatagcgac
     1981 taatcgctag ttcatttgct ttgaaaacaa ctaatttaga catacatctc aattggtcta
     2041 ggtgatttta atcactatac caattgagat gggctagtca atgataatta ctagtccttt
     2101 tcctttgagt tgtgggtatc tgtaaattct gctagacctt tgctggaaaa cttgtaaatt
     2161 ctgctagacc ctctgtaaat tccgctagac ctttgtgtgt tttttttgtt tatattcaag
     2221 tggttataat ttatagaata aagaaagaat aaaaaaagat aaaaagaata gatcccagcc
     2281 ctgtgtataa ctcactactt tagtcagttc cgcagtatta caaaaggatg tcgcaaacgc
     2341 tgtttgctcc tctacaaaac agaccttaaa accctaaagg cttaagtagc accctcgcaa
     2401 gctcgggcaa atcgctgaat attccttttg tctccgacca tcaggcacct gagtcgctgt
     2461 ctttttcgtg acattcagtt cgctgcgctc acggctctgg cagtgaatgg gggtaaatgg
     2521 cactacaggc gccttttatg gattcatgca aggaaactac ccataataca agaaaagccc
     2581 gtcacgggct tctcagggcg ttttatggcg ggtctgctat gtggtgctat ctgacttttt
     2641 gctgttcagc agttcctgcc ctctgatttt ccagtctgac cacttcggat tatcccgtga
     2701 caggtcattc agactggcta atgcacccag taaggcagcg gtatcatcaa ctggctgttt
     2761 tggcggatga gagaagattt tcagcctgat acagattaaa tcagaacgca gaagcggtct
     2821 gataaaacag aatttgcctg gcggcagtag cgcggtggtc ccacctgacc ccatgccgaa
     2881 ctcagaagtg aaacgccgta gcgccgatgg tagtgtgggg tctccccatg cgagagtagg
     2941 gaactgccag gcatcaaata aaacgaaagg ctcagtcgaa agactgggcc tttcgtttta
     3001 tctgttgttt gtcggtgaac gctctcctga gtaggacaaa tccgccggga gcggatttga
     3061 acgttgcgaa gcaacggccc ggagggtggc gggcaggacg cccgccataa actgccaggc
     3121 atcaaattaa gcagaaggcc atccgtcagg atggcctttt tgcgtttcta caaactctgc
     3181 tagcaagtaa ggccgactcg agtccctatc agtgatagag attgacatcc ctatcagtga
     3241 tagagatact gagcacatca gcaggacgca tgaccgaatt cattaaattt aactttaaga
     3301 aggagatata atatgatcaa ggcgacggac agaaaactgg tagtaggact ggagattggt
     3361 accgcgaagg ttgccgcttt agtaggggaa gttctgcccg acggtatggt caatatcatt
     3421 ggcgtgggca gctgcccgtc gcgtggtatg gataaaggcg gggtgaacga cctcgaatcc
     3481 gtggtcaagt gcgtacaacg cgccattgac caggcagaat tgatggcaga ttgtcagatc
     3541 tcttcggtat atctggcgct ttctggtaag cacatcagct gccagaatga aattggtatg
     3601 gtgcctattt ctgaagaaga agtgacgcaa gaagatgtgg aaaacgtcgt ccataccgcg
     3661 aaatcggtgc gtgtgcgcga tgagcatcgt gtgctgcatg tgatcccgca agagtatgcg
     3721 attgactatc aggaagggat caagaatccg gtaggacttt cgggcgtgcg gatgcaggca
     3781 aaagtgcacc tgatcacatg tcacaacgat atggcgaaaa acatcgtcaa agcggttgaa
     3841 cgttgtgggc tgaaagttga ccaactgata tttgccggac tggcatcaag ttattcggta
     3901 ttgacggaag atgaacgtga actgggtgtc tgcgtcgtcg atatcggtgg tggtacaatg
     3961 gatatcgccg tttataccgg tggggcattg cgccacacta aggtaattcc ttatgctggc
     4021 aatgtcgtga ccagtgatat cgcttacgcc tttggcacgc cgccaagcga cgccgaagcg
     4081 attaaagttc gccacggttg tgcgctgggt tccatcgttg gaaaagatga gagcgtggaa
     4141 gtgccgagcg taggtggtcg tccgccacgg agtctgcaac gtcagacact ggcagaggtg
     4201 atcgagccgc gctataccga gctgctcaac ctggtcaacg aagagatatt gcagttgcag
     4261 gaaaagcttc gccaacaagg ggttaaacat cacctggcgg caggcattgt attaaccggt
     4321 ggcgcagcgc agatcgaagg tcttgcagcc tgtgctcagc gcgtgtttca tacgcaagtg
     4381 cgtatcggcg cgccgctgaa cattaccggt ttaacggatt atgctcagga gccgtattat
     4441 tcgacggcgg tgggattgct tcactatggg aaagagtcac atcttaacgg tgaagctgaa
     4501 gtagaaaaac gtgttacagc atcagttggc tcgtggatca agcgactcaa tagttggctg
     4561 cgaaaagagt tttaagatgc atgccagttc tagcataacc ctaatgagtg agctaactta
     4621 cattaattgc gttgcgcctt aattaacggc actcctcagc aaatataatg accctcttga
     4681 taacccaaga gggcattttt taatgcccat ggcgtttacc acagctaaca ccacgtcgtc
     4741 cctatctgct gccctaggtc tatgagtggt tgctggataa ctttacgggc atgcataagg
     4801 ctcgtaggct atattcaggg agaccacaac ggtttccctc tacaaataat tttgtttaac
     4861 tttgaaataa ggaggtaata caaatgtctc gtttagataa aagtaaagtg attaacagcg
     4921 cattagagct gcttaatgag gtcggaatcg aaggtttaac aacccgtaaa ctcgcccaga
     4981 agctaggtgt agagcagcct acattgtatt ggcatgtaaa aaataagcgg gctttgctcg
     5041 acgccttagc cattgagatg ttagataggc accatactca cttttgccct ttagaagggg
     5101 aaagctggca agatttttta cgtaataacg ctaaaagttt tagatgtgct ttactaagtc
     5161 atcgcgatgg agcaaaagta catttaggta cacggcctac agaaaaacag tatgaaactc
     5221 tcgaaaatca attagccttt ttatgccaac aaggtttttc actagagaat gcattatatg
     5281 cactcagcgc tgtggggcat tttactttag gttgcgtatt ggaagatcaa gagcatcaag
     5341 tcgctaaaga agaaagggaa acacctacta ctgatagtat gccgccatta ttacgacaag
     5401 ctatcgaatt atttgatcac caaggtgcag agccagcctt cttattcggc cttgaattga
     5461 tcatatgcgg attagaaaaa caacttaaat gtgaaagtgg gtcttaataa gcgactaaaa
     5521 aattgaatgt aggaaaccaa catgccagtt cgagcaataa ctagcataac cccttggggc
     5581 ctctaaacgg gtcttgaggg gttttttgct gaaacctcag gcgagaagca cacggtcaca
     5641 ct     
//
