# Supplementary material for: Synthesis and degradation of FtsZ quantitatively predict the first cell division in starved bacteria
Source: Mol Syst Biol. 2018 Nov 5;14(11):e8623. doi: 10.15252/msb.20188623 (PMC6217170; doi:10.15252/msb.20188623)
Supplement: Supplementary file 4 — Dataset EV2 [file MSB-14-e8623-s004.zip › Dataset_EV2/PlasmidFiles/pPLTetO-ftsB.gb]

LOCUS       pPLTetO_ftsB            4691 bp ds-DNA     circular     22-MAR-2018
ACCESSION   pj5_00244
VERSION     pj5_00244.1
KEYWORDS    .
COMMENT     
COMMENT     ApEinfo:methylated:1
FEATURES             Location/Qualifiers
     misc_feature    3313..3624
                     /locus_tag="ftsB"
                     /label="ftsB"
                     /ApEinfo_label="ftsB"
                     /ApEinfo_fwdcolor="#7eff74"
                     /ApEinfo_revcolor="#7eff74"
                     /ApEinfo_graphicformat="arrow_data {{0 1 2 0 0 -1} {} 0}
                     width 5 offset 0"
     misc_feature    1073..2023
                     /locus_tag="repA"
                     /label="repA"
                     /ApEinfo_label="repA"
                     /ApEinfo_fwdcolor="#ffff80"
                     /ApEinfo_revcolor="green"
                     /ApEinfo_graphicformat="arrow_data {{0 1 2 0 0 -1} {} 0}
                     width 5 offset 0"
     misc_feature    59..919
                     /locus_tag="AmpR"
                     /label="AmpR"
                     /ApEinfo_label="AmpR"
                     /ApEinfo_fwdcolor="#ff8040"
                     /ApEinfo_revcolor="green"
                     /ApEinfo_graphicformat="arrow_data {{0 1 2 0 0 -1} {} 0}
                     width 5 offset 0"
     misc_feature    2027..2751
                     /locus_tag="pSC101 ori"
                     /label="pSC101 ori"
                     /ApEinfo_label="pSC101 ori"
                     /ApEinfo_fwdcolor="#c0c0c0"
                     /ApEinfo_revcolor="green"
                     /ApEinfo_graphicformat="arrow_data {{0 1 2 0 0 -1} {} 0}
                     width 5 offset 0"
     misc_feature    2753..3176
                     /locus_tag="rrnB terminator"
                     /label="rrnB terminator"
                     /ApEinfo_label="rrnB terminator"
                     /ApEinfo_fwdcolor="#800040"
                     /ApEinfo_revcolor="#800040"
                     /ApEinfo_graphicformat="arrow_data {{0 1 2 0 0 -1} {} 0}
                     width 5 offset 0"
     misc_feature    3198..3287
                     /locus_tag="pLtetO"
                     /label="pLtetO"
                     /ApEinfo_label="pLtetO"
                     /ApEinfo_fwdcolor="#0080ff"
                     /ApEinfo_revcolor="green"
                     /ApEinfo_graphicformat="arrow_data {{0 1 2 0 0 -1} {} 0}
                     width 5 offset 0"
     misc_feature    3288..3312
                     /locus_tag="q10 RBS"
                     /label="q10 RBS"
                     /ApEinfo_label="q10 RBS"
                     /ApEinfo_fwdcolor="cyan"
                     /ApEinfo_revcolor="green"
                     /ApEinfo_graphicformat="arrow_data {{0 1 2 0 0 -1} {} 0}
                     width 5 offset 0"
     misc_feature    3710..3751
                     /locus_tag="bidir terminator"
                     /label="bidir terminator"
                     /ApEinfo_label="bidir terminator"
                     /ApEinfo_fwdcolor="#800040"
                     /ApEinfo_revcolor="green"
                     /ApEinfo_graphicformat="arrow_data {{0 1 2 0 0 -1} {} 0}
                     width 5 offset 0"
     misc_feature    3913..3932
                     /locus_tag="Strong RBS "
                     /label="Strong RBS "
                     /ApEinfo_label="Strong RBS "
                     /ApEinfo_fwdcolor="cyan"
                     /ApEinfo_revcolor="green"
                     /ApEinfo_graphicformat="arrow_data {{0 1 2 0 0 -1} {} 0}
                     width 5 offset 0"
     misc_feature    3933..4556
                     /locus_tag="tetR"
                     /label="tetR"
                     /ApEinfo_label="tetR"
                     /ApEinfo_fwdcolor="#b9c43c"
                     /ApEinfo_revcolor="green"
                     /ApEinfo_graphicformat="arrow_data {{0 1 2 0 0 -1} {} 0}
                     width 5 offset 0"
     misc_feature    4610..4657
                     /locus_tag="T7 Terminator"
                     /label="T7 Terminator"
                     /ApEinfo_label="T7 Terminator"
                     /ApEinfo_fwdcolor="#800040"
                     /ApEinfo_revcolor="green"
                     /ApEinfo_graphicformat="arrow_data {{0 1 2 0 0 -1} {} 0}
                     width 5 offset 0"
     misc_feature    3769..3912
                     /locus_tag="proA rrnB P1 promoter"
                     /label="proA rrnB P1 promoter"
                     /ApEinfo_label="proA rrnB P1 promoter"
                     /ApEinfo_fwdcolor="#0080ff"
                     /ApEinfo_revcolor="green"
                     /ApEinfo_graphicformat="arrow_data {{0 1 2 0 0 -1} {} 0}
                     width 5 offset 0"
ORIGIN
        1 tccgctcatg agacaataac cctgataaat gcttcaataa tattgaaaaa ggaagagtat
       61 gagtattcaa catttccgtg tcgcccttat tccctttttt gcggcatttt gccttcctgt
      121 ttttgctcac ccagaaacgc tggtgaaagt aaaagatgct gaagatcagt tgggtgcacg
      181 agtgggttac atcgaactgg atctcaacag cggtaagatc cttgagagtt ttcgccccga
      241 agaacgtttt ccaatgatga gcacttttaa agttctgcta tgtggcgcgg tattatcccg
      301 tattgacgcc gggcaagagc aactcggtcg ccgcatacac tattctcaga atgacttggt
      361 tgagtactca ccagtcacag aaaagcatct tacggatggc atgacagtaa gagaattatg
      421 cagtgctgcc ataaccatga gtgataacac tgcggccaac ttacttctga caacgatcgg
      481 aggaccgaag gagctaaccg cttttttgca caacatgggg gatcatgtaa ctcgccttga
      541 tcgttgggaa ccggagctga atgaagccat accaaacgac gagcgtgaca ccacgatgcc
      601 tgtagcaatg gcaacaacgt tgcgcaaact attaactggc gaactactta ctctagcttc
      661 ccggcaacaa ttgatagact ggatggaggc ggataaagtt gcaggaccac ttctgcgctc
      721 ggcccttccg gctggctggt ttattgctga taaatctgga gccggtgagc gtggctctcg
      781 cggtatcatt gcagcactgg ggccagatgg taagccctcc cgtatcgtag ttatctacac
      841 gacggggagt caggcaacta tggatgaacg aaatagacag atcgctgaga taggtgcctc
      901 actgattaag cattggtaac tgtcatacca agtttactca tatatacttt agattgattt
      961 aaaacttcat ttttaattta aaaggatcta ggtgaagatc ctttttgata atctcatgac
     1021 caaaatccct taacgtggag ttttcgttcc actgagcgtc agaccccgaa cctcagatcc
     1081 ttccgtgttt agccagtatg ttctctagtg tggttcgttg tttttgcgtg agccatgaga
     1141 acgaaccatt gagatcatac ttactttgca tgtcactcaa aaattttgcc tcaaaactgg
     1201 tgagctgaat ttttgcagtt aaagcatcgt gtagtgtttt tcttagtccg ttatgtaggt
     1261 aggaatctga tgtaatggtt gttggtattt tgtcaccatt catttttatc tggttgttct
     1321 caagttcggt tacgagatcc atttgtctat ctagttcaac ttggaaaatc aacgtatcag
     1381 tcgggcggcc tcgcttatca accaccaatt tcatattgct gtaagtgttt aaatctttac
     1441 ttattggttt caaaacccat tggttaagcc ttttaaactc atggtagtta ttttcaagca
     1501 ttaacatgaa cttaaattca tcaaggctaa tctctatatt tgccttgtga gttttctttt
     1561 gtgttagttc ttttaataac cactcataaa tcctcataga gtatttgttt tcaaaagact
     1621 taacatgttc cagattatat tttatgaatt tttttaactg gaaaagataa ggcaatatct
     1681 cttcactaaa aactaattct aatttttcgc ttgagaactt ggcatagttt gtccactgga
     1741 aaatctcaaa gcctttaacc aaaggattcc tgatttccac agttctcgtc atcagctctc
     1801 tggttgcttt agctaataca ccataagcat tttccctact gatgttcatc atctgagcgt
     1861 attggttata agtgaacgat accgtccgtt ctttccttgt agggttttca atcgtggggt
     1921 tgagtagtgc cacacagcat aaaattagct tggtttcatg ctccgttaag tcatagcgac
     1981 taatcgctag ttcatttgct ttgaaaacaa ctaatttaga catacatctc aattggtcta
     2041 ggtgatttta atcactatac caattgagat gggctagtca atgataatta ctagtccttt
     2101 tcctttgagt tgtgggtatc tgtaaattct gctagacctt tgctggaaaa cttgtaaatt
     2161 ctgctagacc ctctgtaaat tccgctagac ctttgtgtgt tttttttgtt tatattcaag
     2221 tggttataat ttatagaata aagaaagaat aaaaaaagat aaaaagaata gatcccagcc
     2281 ctgtgtataa ctcactactt tagtcagttc cgcagtatta caaaaggatg tcgcaaacgc
     2341 tgtttgctcc tctacaaaac agaccttaaa accctaaagg cttaagtagc accctcgcaa
     2401 gctcgggcaa atcgctgaat attccttttg tctccgacca tcaggcacct gagtcgctgt
     2461 ctttttcgtg acattcagtt cgctgcgctc acggctctgg cagtgaatgg gggtaaatgg
     2521 cactacaggc gccttttatg gattcatgca aggaaactac ccataataca agaaaagccc
     2581 gtcacgggct tctcagggcg ttttatggcg ggtctgctat gtggtgctat ctgacttttt
     2641 gctgttcagc agttcctgcc ctctgatttt ccagtctgac cacttcggat tatcccgtga
     2701 caggtcattc agactggcta atgcacccag taaggcagcg gtatcatcaa ctggctgttt
     2761 tggcggatga gagaagattt tcagcctgat acagattaaa tcagaacgca gaagcggtct
     2821 gataaaacag aatttgcctg gcggcagtag cgcggtggtc ccacctgacc ccatgccgaa
     2881 ctcagaagtg aaacgccgta gcgccgatgg tagtgtgggg tctccccatg cgagagtagg
     2941 gaactgccag gcatcaaata aaacgaaagg ctcagtcgaa agactgggcc tttcgtttta
     3001 tctgttgttt gtcggtgaac gctctcctga gtaggacaaa tccgccggga gcggatttga
     3061 acgttgcgaa gcaacggccc ggagggtggc gggcaggacg cccgccataa actgccaggc
     3121 atcaaattaa gcagaaggcc atccgtcagg atggcctttt tgcgtttcta caaactctgc
     3181 tagcaagtaa ggccgactcg agtccctatc agtgatagag attgacatcc ctatcagtga
     3241 tagagatact gagcacatca gcaggacgca tgaccgaatt cattaaattt aactttaaga
     3301 aggagatata atatgggtaa actaacgctg ctgttgctgg ctattctggt ctggctacag
     3361 tattcgctgt ggttcggtaa gaacggtata catgactata cccgcgtcaa tgatgatgtg
     3421 gcggcacagc aagctacaaa cgcgaaactt aaagcgcgaa acgatcaact ttttgccgaa
     3481 attgacgatc tcaatggcgg ccaggaggcg ctcgaagagc gtgcgcgtaa tgaactcagc
     3541 atgaccaggc cgggcgaaac tttttatcgt ctggtgcctg acgcgtcgaa gcgcgcacag
     3601 tctgcggggc aaaacaatcg ataagatgca tgccagttct agcataaccc taatgagtga
     3661 gctaacttac attaattgcg ttgcgcctta attaacggca ctcctcagca aatataatga
     3721 ccctcttgat aacccaagag ggcatttttt aatgcccatg gcgtttacca cagctaacac
     3781 cacgtcgtcc ctatctgctg ccctaggtct atgagtggtt gctggataac tttacgggca
     3841 tgcataaggc tcgtaggcta tattcaggga gaccacaacg gtttccctct acaaataatt
     3901 ttgtttaact ttgaaataag gaggtaatac aaatgtctcg tttagataaa agtaaagtga
     3961 ttaacagcgc attagagctg cttaatgagg tcggaatcga aggtttaaca acccgtaaac
     4021 tcgcccagaa gctaggtgta gagcagccta cattgtattg gcatgtaaaa aataagcggg
     4081 ctttgctcga cgccttagcc attgagatgt tagataggca ccatactcac ttttgccctt
     4141 tagaagggga aagctggcaa gattttttac gtaataacgc taaaagtttt agatgtgctt
     4201 tactaagtca tcgcgatgga gcaaaagtac atttaggtac acggcctaca gaaaaacagt
     4261 atgaaactct cgaaaatcaa ttagcctttt tatgccaaca aggtttttca ctagagaatg
     4321 cattatatgc actcagcgct gtggggcatt ttactttagg ttgcgtattg gaagatcaag
     4381 agcatcaagt cgctaaagaa gaaagggaaa cacctactac tgatagtatg ccgccattat
     4441 tacgacaagc tatcgaatta tttgatcacc aaggtgcaga gccagccttc ttattcggcc
     4501 ttgaattgat catatgcgga ttagaaaaac aacttaaatg tgaaagtggg tcttaataag
     4561 cgactaaaaa attgaatgta ggaaaccaac atgccagttc gagcaataac tagcataacc
     4621 ccttggggcc tctaaacggg tcttgagggg ttttttgctg aaacctcagg cgagaagcac
     4681 acggtcacac t    
//
