# Supplementary material for: Synthesis and degradation of FtsZ quantitatively predict the first cell division in starved bacteria
Source: Mol Syst Biol. 2018 Nov 5;14(11):e8623. doi: 10.15252/msb.20188623 (PMC6217170; doi:10.15252/msb.20188623)
Supplement: Supplementary file 4 — Dataset EV2 [file MSB-14-e8623-s004.zip › Dataset_EV2/PlasmidFiles/pPLTetO-ftsN.gb]

LOCUS       pPLTetO_ftsN            5339 bp ds-DNA     circular     22-MAR-2018
ACCESSION   pj5_00242
VERSION     pj5_00242.1
KEYWORDS    .
COMMENT     
COMMENT     
COMMENT     ApEinfo:methylated:1
FEATURES             Location/Qualifiers
     misc_feature    3313..4272
                     /locus_tag="ftsN"
                     /label="ftsN"
                     /ApEinfo_label="ftsN"
                     /ApEinfo_fwdcolor="#7eff74"
                     /ApEinfo_revcolor="#7eff74"
                     /ApEinfo_graphicformat="arrow_data {{0 1 2 0 0 -1} {} 0}
                     width 5 offset 0"
     misc_feature    1073..2023
                     /locus_tag="repA"
                     /label="repA"
                     /ApEinfo_label="repA"
                     /ApEinfo_fwdcolor="#ffff00"
                     /ApEinfo_revcolor="green"
                     /ApEinfo_graphicformat="arrow_data {{0 1 2 0 0 -1} {} 0}
                     width 5 offset 0"
     misc_feature    59..919
                     /locus_tag="AmpR"
                     /label="AmpR"
                     /ApEinfo_label="AmpR"
                     /ApEinfo_fwdcolor="#ff8040"
                     /ApEinfo_revcolor="green"
                     /ApEinfo_graphicformat="arrow_data {{0 1 2 0 0 -1} {} 0}
                     width 5 offset 0"
     misc_feature    2027..2751
                     /locus_tag="pSC101 ori"
                     /label="pSC101 ori"
                     /ApEinfo_label="pSC101 ori"
                     /ApEinfo_fwdcolor="#c0c0c0"
                     /ApEinfo_revcolor="green"
                     /ApEinfo_graphicformat="arrow_data {{0 1 2 0 0 -1} {} 0}
                     width 5 offset 0"
     misc_feature    2753..3176
                     /locus_tag="rrnB terminator"
                     /label="rrnB terminator"
                     /ApEinfo_label="rrnB terminator"
                     /ApEinfo_fwdcolor="#800040"
                     /ApEinfo_revcolor="green"
                     /ApEinfo_graphicformat="arrow_data {{0 1 2 0 0 -1} {} 0}
                     width 5 offset 0"
     misc_feature    3198..3287
                     /locus_tag="pLtetO"
                     /label="pLtetO"
                     /ApEinfo_label="pLtetO"
                     /ApEinfo_fwdcolor="#0080ff"
                     /ApEinfo_revcolor="green"
                     /ApEinfo_graphicformat="arrow_data {{0 1 2 0 0 -1} {} 0}
                     width 5 offset 0"
     misc_feature    3288..3312
                     /locus_tag="q10 RBS"
                     /label="q10 RBS"
                     /ApEinfo_label="q10 RBS"
                     /ApEinfo_fwdcolor="cyan"
                     /ApEinfo_revcolor="green"
                     /ApEinfo_graphicformat="arrow_data {{0 1 2 0 0 -1} {} 0}
                     width 5 offset 0"
     misc_feature    4358..4399
                     /locus_tag="bidir terminator"
                     /label="bidir terminator"
                     /ApEinfo_label="bidir terminator"
                     /ApEinfo_fwdcolor="#800040"
                     /ApEinfo_revcolor="green"
                     /ApEinfo_graphicformat="arrow_data {{0 1 2 0 0 -1} {} 0}
                     width 5 offset 0"
     misc_feature    4561..4580
                     /locus_tag="Strong RBS "
                     /label="Strong RBS "
                     /ApEinfo_label="Strong RBS "
                     /ApEinfo_fwdcolor="cyan"
                     /ApEinfo_revcolor="green"
                     /ApEinfo_graphicformat="arrow_data {{0 1 2 0 0 -1} {} 0}
                     width 5 offset 0"
     misc_feature    4581..5204
                     /locus_tag="tetR"
                     /label="tetR"
                     /ApEinfo_label="tetR"
                     /ApEinfo_fwdcolor="#b9c43c"
                     /ApEinfo_revcolor="green"
                     /ApEinfo_graphicformat="arrow_data {{0 1 2 0 0 -1} {} 0}
                     width 5 offset 0"
     misc_feature    5258..5305
                     /locus_tag="T7 Terminator"
                     /label="T7 Terminator"
                     /ApEinfo_label="T7 Terminator"
                     /ApEinfo_fwdcolor="#800040"
                     /ApEinfo_revcolor="green"
                     /ApEinfo_graphicformat="arrow_data {{0 1 2 0 0 -1} {} 0}
                     width 5 offset 0"
     misc_feature    4417..4560
                     /locus_tag="proA rrnB P1 promoter"
                     /label="proA rrnB P1 promoter"
                     /ApEinfo_label="proA rrnB P1 promoter"
                     /ApEinfo_fwdcolor="#0080ff"
                     /ApEinfo_revcolor="green"
                     /ApEinfo_graphicformat="arrow_data {{0 1 2 0 0 -1} {} 0}
                     width 5 offset 0"
ORIGIN
        1 tccgctcatg agacaataac cctgataaat gcttcaataa tattgaaaaa ggaagagtat
       61 gagtattcaa catttccgtg tcgcccttat tccctttttt gcggcatttt gccttcctgt
      121 ttttgctcac ccagaaacgc tggtgaaagt aaaagatgct gaagatcagt tgggtgcacg
      181 agtgggttac atcgaactgg atctcaacag cggtaagatc cttgagagtt ttcgccccga
      241 agaacgtttt ccaatgatga gcacttttaa agttctgcta tgtggcgcgg tattatcccg
      301 tattgacgcc gggcaagagc aactcggtcg ccgcatacac tattctcaga atgacttggt
      361 tgagtactca ccagtcacag aaaagcatct tacggatggc atgacagtaa gagaattatg
      421 cagtgctgcc ataaccatga gtgataacac tgcggccaac ttacttctga caacgatcgg
      481 aggaccgaag gagctaaccg cttttttgca caacatgggg gatcatgtaa ctcgccttga
      541 tcgttgggaa ccggagctga atgaagccat accaaacgac gagcgtgaca ccacgatgcc
      601 tgtagcaatg gcaacaacgt tgcgcaaact attaactggc gaactactta ctctagcttc
      661 ccggcaacaa ttgatagact ggatggaggc ggataaagtt gcaggaccac ttctgcgctc
      721 ggcccttccg gctggctggt ttattgctga taaatctgga gccggtgagc gtggctctcg
      781 cggtatcatt gcagcactgg ggccagatgg taagccctcc cgtatcgtag ttatctacac
      841 gacggggagt caggcaacta tggatgaacg aaatagacag atcgctgaga taggtgcctc
      901 actgattaag cattggtaac tgtcatacca agtttactca tatatacttt agattgattt
      961 aaaacttcat ttttaattta aaaggatcta ggtgaagatc ctttttgata atctcatgac
     1021 caaaatccct taacgtggag ttttcgttcc actgagcgtc agaccccgaa cctcagatcc
     1081 ttccgtgttt agccagtatg ttctctagtg tggttcgttg tttttgcgtg agccatgaga
     1141 acgaaccatt gagatcatac ttactttgca tgtcactcaa aaattttgcc tcaaaactgg
     1201 tgagctgaat ttttgcagtt aaagcatcgt gtagtgtttt tcttagtccg ttatgtaggt
     1261 aggaatctga tgtaatggtt gttggtattt tgtcaccatt catttttatc tggttgttct
     1321 caagttcggt tacgagatcc atttgtctat ctagttcaac ttggaaaatc aacgtatcag
     1381 tcgggcggcc tcgcttatca accaccaatt tcatattgct gtaagtgttt aaatctttac
     1441 ttattggttt caaaacccat tggttaagcc ttttaaactc atggtagtta ttttcaagca
     1501 ttaacatgaa cttaaattca tcaaggctaa tctctatatt tgccttgtga gttttctttt
     1561 gtgttagttc ttttaataac cactcataaa tcctcataga gtatttgttt tcaaaagact
     1621 taacatgttc cagattatat tttatgaatt tttttaactg gaaaagataa ggcaatatct
     1681 cttcactaaa aactaattct aatttttcgc ttgagaactt ggcatagttt gtccactgga
     1741 aaatctcaaa gcctttaacc aaaggattcc tgatttccac agttctcgtc atcagctctc
     1801 tggttgcttt agctaataca ccataagcat tttccctact gatgttcatc atctgagcgt
     1861 attggttata agtgaacgat accgtccgtt ctttccttgt agggttttca atcgtggggt
     1921 tgagtagtgc cacacagcat aaaattagct tggtttcatg ctccgttaag tcatagcgac
     1981 taatcgctag ttcatttgct ttgaaaacaa ctaatttaga catacatctc aattggtcta
     2041 ggtgatttta atcactatac caattgagat gggctagtca atgataatta ctagtccttt
     2101 tcctttgagt tgtgggtatc tgtaaattct gctagacctt tgctggaaaa cttgtaaatt
     2161 ctgctagacc ctctgtaaat tccgctagac ctttgtgtgt tttttttgtt tatattcaag
     2221 tggttataat ttatagaata aagaaagaat aaaaaaagat aaaaagaata gatcccagcc
     2281 ctgtgtataa ctcactactt tagtcagttc cgcagtatta caaaaggatg tcgcaaacgc
     2341 tgtttgctcc tctacaaaac agaccttaaa accctaaagg cttaagtagc accctcgcaa
     2401 gctcgggcaa atcgctgaat attccttttg tctccgacca tcaggcacct gagtcgctgt
     2461 ctttttcgtg acattcagtt cgctgcgctc acggctctgg cagtgaatgg gggtaaatgg
     2521 cactacaggc gccttttatg gattcatgca aggaaactac ccataataca agaaaagccc
     2581 gtcacgggct tctcagggcg ttttatggcg ggtctgctat gtggtgctat ctgacttttt
     2641 gctgttcagc agttcctgcc ctctgatttt ccagtctgac cacttcggat tatcccgtga
     2701 caggtcattc agactggcta atgcacccag taaggcagcg gtatcatcaa ctggctgttt
     2761 tggcggatga gagaagattt tcagcctgat acagattaaa tcagaacgca gaagcggtct
     2821 gataaaacag aatttgcctg gcggcagtag cgcggtggtc ccacctgacc ccatgccgaa
     2881 ctcagaagtg aaacgccgta gcgccgatgg tagtgtgggg tctccccatg cgagagtagg
     2941 gaactgccag gcatcaaata aaacgaaagg ctcagtcgaa agactgggcc tttcgtttta
     3001 tctgttgttt gtcggtgaac gctctcctga gtaggacaaa tccgccggga gcggatttga
     3061 acgttgcgaa gcaacggccc ggagggtggc gggcaggacg cccgccataa actgccaggc
     3121 atcaaattaa gcagaaggcc atccgtcagg atggcctttt tgcgtttcta caaactctgc
     3181 tagcaagtaa ggccgactcg agtccctatc agtgatagag attgacatcc ctatcagtga
     3241 tagagatact gagcacatca gcaggacgca tgaccgaatt cattaaattt aactttaaga
     3301 aggagatata atgtggcaca acgagattat gtacgccgca gccaaccggc accttcgcgg
     3361 cgaaaaaaga gcacctcacg gaaaaagcaa cgaaatctgc ctgcggtttc tcccgctatg
     3421 gtcgctattg ctgccgccgt tcttgtgacc tttatcggtg gtctgtactt cattacgcat
     3481 cacaagaaag aagagtccga gacgctgcaa agccagaaag tgaccggaaa cggactacca
     3541 ccaaaaccag aagaacgctg gcgctacatt aaagagctgg aaagtcgcca gccgggagtg
     3601 cgtgcgccca cagaaccttc tgccggtggt gaagtgaaaa cgccggagca actgacacca
     3661 gaacaacgtc agcttcttga acaaatgcag gctgatatgc gccagcagcc aacgcagctg
     3721 gttgaagttc cgtggaatga acagacgccg gaacagcgtc agcaaacgct acagcgccaa
     3781 cgtcaggcgc agcaattagc ggaacagcaa cgcctggctc agcagtcgcg tacgactgaa
     3841 caaagctggc agcagcagac gcgtacgtcg caagccgcac cggtacaggc gcaaccgcgc
     3901 cagtctaaac cggcttcttc tcagcagccg taccaggatc tgctgcaaac tcctgcgcac
     3961 acgactgcgc agtcgaagcc gcagcaagct gcgccagttg ctcgtgccgc tgacgcgcca
     4021 aaaccgacgg cggagaaaaa agacgaacgc cgctggatgg tgcagtgcgg ttcgttcaga
     4081 ggcgcggaac aggcagagac ggtacgtgct cagctggcgt tcgaaggctt tgactcgaaa
     4141 atcaccacca acaatggctg gaatcgtgtg gtcattggcc cggtgaaagg caaagagaac
     4201 gcagacagca ccctcaatcg gttgaagatg gcgggtcata caaactgcat tcggctcgcc
     4261 gccgggggtt gagatgcatg ccagttctag cataacccta atgagtgagc taacttacat
     4321 taattgcgtt gcgccttaat taacggcact cctcagcaaa tataatgacc ctcttgataa
     4381 cccaagaggg cattttttaa tgcccatggc gtttaccaca gctaacacca cgtcgtccct
     4441 atctgctgcc ctaggtctat gagtggttgc tggataactt tacgggcatg cataaggctc
     4501 gtaggctata ttcagggaga ccacaacggt ttccctctac aaataatttt gtttaacttt
     4561 gaaataagga ggtaatacaa atgtctcgtt tagataaaag taaagtgatt aacagcgcat
     4621 tagagctgct taatgaggtc ggaatcgaag gtttaacaac ccgtaaactc gcccagaagc
     4681 taggtgtaga gcagcctaca ttgtattggc atgtaaaaaa taagcgggct ttgctcgacg
     4741 ccttagccat tgagatgtta gataggcacc atactcactt ttgcccttta gaaggggaaa
     4801 gctggcaaga ttttttacgt aataacgcta aaagttttag atgtgcttta ctaagtcatc
     4861 gcgatggagc aaaagtacat ttaggtacac ggcctacaga aaaacagtat gaaactctcg
     4921 aaaatcaatt agccttttta tgccaacaag gtttttcact agagaatgca ttatatgcac
     4981 tcagcgctgt ggggcatttt actttaggtt gcgtattgga agatcaagag catcaagtcg
     5041 ctaaagaaga aagggaaaca cctactactg atagtatgcc gccattatta cgacaagcta
     5101 tcgaattatt tgatcaccaa ggtgcagagc cagccttctt attcggcctt gaattgatca
     5161 tatgcggatt agaaaaacaa cttaaatgtg aaagtgggtc ttaataagcg actaaaaaat
     5221 tgaatgtagg aaaccaacat gccagttcga gcaataacta gcataacccc ttggggcctc
     5281 taaacgggtc ttgaggggtt ttttgctgaa acctcaggcg agaagcacac ggtcacact
//
