# Supplementary material for: Synthesis and degradation of FtsZ quantitatively predict the first cell division in starved bacteria
Source: Mol Syst Biol. 2018 Nov 5;14(11):e8623. doi: 10.15252/msb.20188623 (PMC6217170; doi:10.15252/msb.20188623)
Supplement: Supplementary file 4 — Dataset EV2 [file MSB-14-e8623-s004.zip › Dataset_EV2/PlasmidFiles/pPLtetO-ftsZ.gb]

LOCUS       pPLtetO_FtsZ            5513 bp ds-DNA     circular     10-MAR-2017
ACCESSION   pj5_00221
VERSION     pj5_00221.1
KEYWORDS    .
COMMENT     
COMMENT     ApEinfo:methylated:1
FEATURES             Location/Qualifiers
     CDS             59..919
                     /dnas_title="AmpR"
                     /vntifkey="4"
                     /label=AmpR
                     /ApEinfo_fwdcolor="#e9d024"
                     /ApEinfo_revcolor="#e9d024"
                     /ApEinfo_graphicformat="arrow_data {{0 1 2 0 0 -1} {} 0}
                     width 5 offset 0"
     CDS             complement(1073..2023)
                     /dnas_title="repA"
                     /vntifkey="4"
                     /label=repA
                     /ApEinfo_fwdcolor="#e9d024"
                     /ApEinfo_revcolor="#e9d024"
                     /ApEinfo_graphicformat="arrow_data {{0 1 2 0 0 -1} {} 0}
                     width 5 offset 0"
     rep_origin      complement(2027..2751)
                     /vntifkey="33"
                     /dnas_title="pSC101 ori"
                     /label=pSC101 ori
                     /ApEinfo_fwdcolor="#999999"
                     /ApEinfo_revcolor="#999999"
                     /ApEinfo_graphicformat="arrow_data {{0 1 2 0 0 -1} {} 0}
                     width 5 offset 0"
     terminator      2753..3176
                     /dnas_title="rrnB terminator"
                     /vntifkey="43"
                     /label=rrnB terminator
                     /ApEinfo_fwdcolor="#9d1b1c"
                     /ApEinfo_revcolor="#9d1b1c"
                     /ApEinfo_graphicformat="arrow_data {{0 1 2 0 0 -1} {} 0}
                     width 5 offset 0"
     promoter        3198..3287
                     /label=pLtetO from pZE21
                     /ApEinfo_fwdcolor="#346ee0"
                     /ApEinfo_revcolor="#346ee0"
                     /ApEinfo_graphicformat="arrow_data {{0 1 2 0 0 -1} {} 0}
                     width 5 offset 0"
     RBS             3288..3312
                     /vntifkey="32"
                     /dnas_title="g10 RBS"
                     /label=g10 RBS
                     /ApEinfo_fwdcolor="cyan"
                     /ApEinfo_revcolor="cyan"
                     /ApEinfo_graphicformat="arrow_data {{0 1 2 0 0 -1} {} 0}
                     width 5 offset 0"
     terminator      4532..4573
                     /vntifkey="43"
                     /dnas_title="bidir terminator"
                     /label=bidir terminator
                     /ApEinfo_fwdcolor="#9d1b1c"
                     /ApEinfo_revcolor="#9d1b1c"
                     /ApEinfo_graphicformat="arrow_data {{0 1 2 0 0 -1} {} 0}
                     width 5 offset 0"
     promoter        4591..4734
                     /label=proA rrnB P1 Davis et al 2011
                     /ApEinfo_fwdcolor="#346ee0"
                     /ApEinfo_revcolor="#346ee0"
                     /ApEinfo_graphicformat="arrow_data {{0 1 2 0 0 -1} {} 0}
                     width 5 offset 0"
     RBS             4735..4754
                     /label=Strong RBS Hybrid Rinquest SD8 100 and Salis 235826
                     /ApEinfo_fwdcolor="cyan"
                     /ApEinfo_revcolor="cyan"
                     /ApEinfo_graphicformat="arrow_data {{0 1 2 0 0 -1} {} 0}
                     width 5 offset 0"
     CDS             4755..5378
                     /vntifkey="4"
                     /dnas_title="tetR repressor"
                     /label=tetR repressor
                     /ApEinfo_fwdcolor="#e9d024"
                     /ApEinfo_revcolor="#e9d024"
                     /ApEinfo_graphicformat="arrow_data {{0 1 2 0 0 -1} {} 0}
                     width 5 offset 0"
     terminator      5432..5479
                     /dnas_title="T7 Terminator"
                     /vntifkey="43"
                     /label=T7 Terminator
                     /ApEinfo_fwdcolor="#9d1b1c"
                     /ApEinfo_revcolor="#9d1b1c"
                     /ApEinfo_graphicformat="arrow_data {{0 1 2 0 0 -1} {} 0}
                     width 5 offset 0"
     misc_feature    3313..4464
                     /label=ftsZ
                     /ApEinfo_fwdcolor="cyan"
                     /ApEinfo_revcolor="green"
                     /ApEinfo_graphicformat="arrow_data {{0 1 2 0 0 -1} {} 0}
                     width 5 offset 0"
ORIGIN
        1 tccgctcatg agacaataac cctgataaat gcttcaataa tattgaaaaa ggaagagtat
       61 gagtattcaa catttccgtg tcgcccttat tccctttttt gcggcatttt gccttcctgt
      121 ttttgctcac ccagaaacgc tggtgaaagt aaaagatgct gaagatcagt tgggtgcacg
      181 agtgggttac atcgaactgg atctcaacag cggtaagatc cttgagagtt ttcgccccga
      241 agaacgtttt ccaatgatga gcacttttaa agttctgcta tgtggcgcgg tattatcccg
      301 tattgacgcc gggcaagagc aactcggtcg ccgcatacac tattctcaga atgacttggt
      361 tgagtactca ccagtcacag aaaagcatct tacggatggc atgacagtaa gagaattatg
      421 cagtgctgcc ataaccatga gtgataacac tgcggccaac ttacttctga caacgatcgg
      481 aggaccgaag gagctaaccg cttttttgca caacatgggg gatcatgtaa ctcgccttga
      541 tcgttgggaa ccggagctga atgaagccat accaaacgac gagcgtgaca ccacgatgcc
      601 tgtagcaatg gcaacaacgt tgcgcaaact attaactggc gaactactta ctctagcttc
      661 ccggcaacaa ttgatagact ggatggaggc ggataaagtt gcaggaccac ttctgcgctc
      721 ggcccttccg gctggctggt ttattgctga taaatctgga gccggtgagc gtggctctcg
      781 cggtatcatt gcagcactgg ggccagatgg taagccctcc cgtatcgtag ttatctacac
      841 gacggggagt caggcaacta tggatgaacg aaatagacag atcgctgaga taggtgcctc
      901 actgattaag cattggtaac tgtcatacca agtttactca tatatacttt agattgattt
      961 aaaacttcat ttttaattta aaaggatcta ggtgaagatc ctttttgata atctcatgac
     1021 caaaatccct taacgtggag ttttcgttcc actgagcgtc agaccccgaa cctcagatcc
     1081 ttccgtgttt agccagtatg ttctctagtg tggttcgttg tttttgcgtg agccatgaga
     1141 acgaaccatt gagatcatac ttactttgca tgtcactcaa aaattttgcc tcaaaactgg
     1201 tgagctgaat ttttgcagtt aaagcatcgt gtagtgtttt tcttagtccg ttatgtaggt
     1261 aggaatctga tgtaatggtt gttggtattt tgtcaccatt catttttatc tggttgttct
     1321 caagttcggt tacgagatcc atttgtctat ctagttcaac ttggaaaatc aacgtatcag
     1381 tcgggcggcc tcgcttatca accaccaatt tcatattgct gtaagtgttt aaatctttac
     1441 ttattggttt caaaacccat tggttaagcc ttttaaactc atggtagtta ttttcaagca
     1501 ttaacatgaa cttaaattca tcaaggctaa tctctatatt tgccttgtga gttttctttt
     1561 gtgttagttc ttttaataac cactcataaa tcctcataga gtatttgttt tcaaaagact
     1621 taacatgttc cagattatat tttatgaatt tttttaactg gaaaagataa ggcaatatct
     1681 cttcactaaa aactaattct aatttttcgc ttgagaactt ggcatagttt gtccactgga
     1741 aaatctcaaa gcctttaacc aaaggattcc tgatttccac agttctcgtc atcagctctc
     1801 tggttgcttt agctaataca ccataagcat tttccctact gatgttcatc atctgagcgt
     1861 attggttata agtgaacgat accgtccgtt ctttccttgt agggttttca atcgtggggt
     1921 tgagtagtgc cacacagcat aaaattagct tggtttcatg ctccgttaag tcatagcgac
     1981 taatcgctag ttcatttgct ttgaaaacaa ctaatttaga catacatctc aattggtcta
     2041 ggtgatttta atcactatac caattgagat gggctagtca atgataatta ctagtccttt
     2101 tcctttgagt tgtgggtatc tgtaaattct gctagacctt tgctggaaaa cttgtaaatt
     2161 ctgctagacc ctctgtaaat tccgctagac ctttgtgtgt tttttttgtt tatattcaag
     2221 tggttataat ttatagaata aagaaagaat aaaaaaagat aaaaagaata gatcccagcc
     2281 ctgtgtataa ctcactactt tagtcagttc cgcagtatta caaaaggatg tcgcaaacgc
     2341 tgtttgctcc tctacaaaac agaccttaaa accctaaagg cttaagtagc accctcgcaa
     2401 gctcgggcaa atcgctgaat attccttttg tctccgacca tcaggcacct gagtcgctgt
     2461 ctttttcgtg acattcagtt cgctgcgctc acggctctgg cagtgaatgg gggtaaatgg
     2521 cactacaggc gccttttatg gattcatgca aggaaactac ccataataca agaaaagccc
     2581 gtcacgggct tctcagggcg ttttatggcg ggtctgctat gtggtgctat ctgacttttt
     2641 gctgttcagc agttcctgcc ctctgatttt ccagtctgac cacttcggat tatcccgtga
     2701 caggtcattc agactggcta atgcacccag taaggcagcg gtatcatcaa ctggctgttt
     2761 tggcggatga gagaagattt tcagcctgat acagattaaa tcagaacgca gaagcggtct
     2821 gataaaacag aatttgcctg gcggcagtag cgcggtggtc ccacctgacc ccatgccgaa
     2881 ctcagaagtg aaacgccgta gcgccgatgg tagtgtgggg tctccccatg cgagagtagg
     2941 gaactgccag gcatcaaata aaacgaaagg ctcagtcgaa agactgggcc tttcgtttta
     3001 tctgttgttt gtcggtgaac gctctcctga gtaggacaaa tccgccggga gcggatttga
     3061 acgttgcgaa gcaacggccc ggagggtggc gggcaggacg cccgccataa actgccaggc
     3121 atcaaattaa gcagaaggcc atccgtcagg atggcctttt tgcgtttcta caaactctgc
     3181 tagcaagtaa ggccgactcg agtccctatc agtgatagag attgacatcc ctatcagtga
     3241 tagagatact gagcacatca gcaggacgca tgaccgaatt cattaaattt aactttaaga
     3301 aggagatata atatgtttga accaatggaa cttaccaatg acgcggtgat taaagtcatc
     3361 ggcgtcggcg gcggcggcgg taatgctgtt gaacacatgg tgcgcgagcg cattgaaggt
     3421 gttgaattct tcgcggtaaa taccgatgca caagcgctgc gtaaaacagc ggttggacag
     3481 acgattcaaa tcggtagcgg tatcaccaaa ggactgggcg ctggcgctaa tccagaagtt
     3541 ggccgcaatg cggctgatga ggatcgcgat gcattgcgtg cggcgctgga aggtgcagac
     3601 atggtcttta ttgctgcggg tatgggtggt ggtaccggta caggtgcagc accagtcgtc
     3661 gctgaagtgg caaaagattt gggtatcctg accgttgctg tcgtcactaa gcctttcaac
     3721 tttgaaggca agaagcgtat ggcattcgcg gagcagggga tcactgaact gtccaagcat
     3781 gtggactctc tgatcactat cccgaacgac aaactgctga aagttctggg ccgcggtatc
     3841 tccctgctgg atgcgtttgg cgcagcgaac gatgtactga aaggcgctgt gcaaggtatc
     3901 gctgaactga ttactcgtcc gggtttgatg aacgtggact ttgcagacgt acgcaccgta
     3961 atgtctgaga tgggctacgc aatgatgggt tctggcgtgg cgagcggtga agaccgtgcg
     4021 gaagaagctg ctgaaatggc tatctcttct ccgctgctgg aagatatcga cctgtctggc
     4081 gcgcgcggcg tgctggttaa catcacggcg ggcttcgacc tgcgtctgga tgagttcgaa
     4141 acggtaggta acaccatccg tgcatttgct tccgacaacg cgactgtggt tatcggtact
     4201 tctcttgacc cggatatgaa tgacgagctg cgcgtaaccg ttgttgcgac aggtatcggc
     4261 atggacaaac gtcctgaaat cactctggtg accaataagc aggttcagca gccagtgatg
     4321 gatcgctacc agcagcatgg gatggctccg ctgacccagg agcagaagcc ggttgctaaa
     4381 gtcgtgaatg acaatgcgcc gcaaactgcg aaagagccgg attatctgga tatcccagca
     4441 ttcctgcgta agcaagctga ttaacataac cctaatgagt gagctaactt acattaattg
     4501 cgttgcgcct taattaacgg cactcctcag caaatataat gaccctcttg ataacccaag
     4561 agggcatttt ttaatgccca tggcgtttac cacagctaac accacgtcgt ccctatctgc
     4621 tgccctaggt ctatgagtgg ttgctggata actttacggg catgcataag gctcgtaggc
     4681 tatattcagg gagaccacaa cggtttccct ctacaaataa ttttgtttaa ctttgaaata
     4741 aggaggtaat acaaatgtct cgtttagata aaagtaaagt gattaacagc gcattagagc
     4801 tgcttaatga ggtcggaatc gaaggtttaa caacccgtaa actcgcccag aagctaggtg
     4861 tagagcagcc tacattgtat tggcatgtaa aaaataagcg ggctttgctc gacgccttag
     4921 ccattgagat gttagatagg caccatactc acttttgccc tttagaaggg gaaagctggc
     4981 aagatttttt acgtaataac gctaaaagtt ttagatgtgc tttactaagt catcgcgatg
     5041 gagcaaaagt acatttaggt acacggccta cagaaaaaca gtatgaaact ctcgaaaatc
     5101 aattagcctt tttatgccaa caaggttttt cactagagaa tgcattatat gcactcagcg
     5161 ctgtggggca ttttacttta ggttgcgtat tggaagatca agagcatcaa gtcgctaaag
     5221 aagaaaggga aacacctact actgatagta tgccgccatt attacgacaa gctatcgaat
     5281 tatttgatca ccaaggtgca gagccagcct tcttattcgg ccttgaattg atcatatgcg
     5341 gattagaaaa acaacttaaa tgtgaaagtg ggtcttaata agcgactaaa aaattgaatg
     5401 taggaaacca acatgccagt tcgagcaata actagcataa ccccttgggg cctctaaacg
     5461 ggtcttgagg ggttttttgc tgaaacctca ggcgagaagc acacggtcac act
//
