# Supplementary material for: Synthesis and degradation of FtsZ quantitatively predict the first cell division in starved bacteria
Source: Mol Syst Biol. 2018 Nov 5;14(11):e8623. doi: 10.15252/msb.20188623 (PMC6217170; doi:10.15252/msb.20188623)
Supplement: Supplementary file 5 — Dataset EV3 [file MSB-14-e8623-s005.zip]

Archive with 342 entries (273 files):
- Dataset_EV_3_pulsefeeding-analysis/
- Dataset_EV_3_pulsefeeding-analysis/.gitignore
- Dataset_EV_3_pulsefeeding-analysis/README.md
- Dataset_EV_3_pulsefeeding-analysis/.git/
- Dataset_EV_3_pulsefeeding-analysis/.git/config
- Dataset_EV_3_pulsefeeding-analysis/.git/description
- Dataset_EV_3_pulsefeeding-analysis/.git/HEAD
- Dataset_EV_3_pulsefeeding-analysis/.git/index
- Dataset_EV_3_pulsefeeding-analysis/.git/packed-refs
- Dataset_EV_3_pulsefeeding-analysis/.git/hooks/
- Dataset_EV_3_pulsefeeding-analysis/.git/hooks/applypatch-msg.sample
- Dataset_EV_3_pulsefeeding-analysis/.git/hooks/commit-msg.sample
- Dataset_EV_3_pulsefeeding-analysis/.git/hooks/fsmonitor-watchman.sample
- Dataset_EV_3_pulsefeeding-analysis/.git/hooks/post-update.sample
- Dataset_EV_3_pulsefeeding-analysis/.git/hooks/pre-applypatch.sample
- Dataset_EV_3_pulsefeeding-analysis/.git/hooks/pre-commit.sample
- Dataset_EV_3_pulsefeeding-analysis/.git/hooks/pre-push.sample
- Dataset_EV_3_pulsefeeding-analysis/.git/hooks/pre-rebase.sample
- Dataset_EV_3_pulsefeeding-analysis/.git/hooks/pre-receive.sample
- Dataset_EV_3_pulsefeeding-analysis/.git/hooks/prepare-commit-msg.sample
- Dataset_EV_3_pulsefeeding-analysis/.git/hooks/update.sample
- Dataset_EV_3_pulsefeeding-analysis/.git/info/
- Dataset_EV_3_pulsefeeding-analysis/.git/info/exclude
- Dataset_EV_3_pulsefeeding-analysis/.git/logs/
- Dataset_EV_3_pulsefeeding-analysis/.git/logs/HEAD
- Dataset_EV_3_pulsefeeding-analysis/.git/logs/refs/
- Dataset_EV_3_pulsefeeding-analysis/.git/logs/refs/heads/
- Dataset_EV_3_pulsefeeding-analysis/.git/logs/refs/heads/master
- Dataset_EV_3_pulsefeeding-analysis/.git/logs/refs/remotes/
- Dataset_EV_3_pulsefeeding-analysis/.git/logs/refs/remotes/origin/
- Dataset_EV_3_pulsefeeding-analysis/.git/logs/refs/remotes/origin/HEAD
- Dataset_EV_3_pulsefeeding-analysis/.git/objects/
- Dataset_EV_3_pulsefeeding-analysis/.git/objects/info/
- Dataset_EV_3_pulsefeeding-analysis/.git/objects/pack/
- Dataset_EV_3_pulsefeeding-analysis/.git/objects/pack/pack-bf0a7a9fe9babbfa1b5c6bee38a3b62a396ad3f2.idx
- Dataset_EV_3_pulsefeeding-analysis/.git/objects/pack/pack-bf0a7a9fe9babbfa1b5c6bee38a3b62a396ad3f2.pack
- Dataset_EV_3_pulsefeeding-analysis/.git/refs/
- Dataset_EV_3_pulsefeeding-analysis/.git/refs/heads/
- Dataset_EV_3_pulsefeeding-analysis/.git/refs/heads/master
- Dataset_EV_3_pulsefeeding-analysis/.git/refs/remotes/
- Dataset_EV_3_pulsefeeding-analysis/.git/refs/remotes/origin/
- Dataset_EV_3_pulsefeeding-analysis/.git/refs/remotes/origin/HEAD
- Dataset_EV_3_pulsefeeding-analysis/.git/refs/tags/
- Dataset_EV_3_pulsefeeding-analysis/01calculatelagtimesversusf/
- Dataset_EV_3_pulsefeeding-analysis/01calculatelagtimesversusf/lagtimeversusf.m
- Dataset_EV_3_pulsefeeding-analysis/01calculatelagtimesversusf/longterm.m
- Dataset_EV_3_pulsefeeding-analysis/01calculatelagtimesversusf/platereaderlist.csv
- Dataset_EV_3_pulsefeeding-analysis/01calculatelagtimesversusf/schottlist.csv
- Dataset_EV_3_pulsefeeding-analysis/01calculatelagtimesversusf/summaryinfo.csv
- Dataset_EV_3_pulsefeeding-analysis/01calculatelagtimesversusf/data/
- Dataset_EV_3_pulsefeeding-analysis/01calculatelagtimesversusf/data/20160129.csv
- Dataset_EV_3_pulsefeeding-analysis/01calculatelagtimesversusf/data/20160201.csv
- Dataset_EV_3_pulsefeeding-analysis/01calculatelagtimesversusf/data/20160202.csv
- Dataset_EV_3_pulsefeeding-analysis/01calculatelagtimesversusf/data/20160204.csv
- Dataset_EV_3_pulsefeeding-analysis/01calculatelagtimesversusf/data/20160208.csv
- Dataset_EV_3_pulsefeeding-analysis/01calculatelagtimesversusf/data/20160209.csv
- Dataset_EV_3_pulsefeeding-analysis/01calculatelagtimesversusf/data/20160211.csv
- Dataset_EV_3_pulsefeeding-analysis/01calculatelagtimesversusf/data/20160310.csv
- Dataset_EV_3_pulsefeeding-analysis/01calculatelagtimesversusf/data/20160329.csv
- Dataset_EV_3_pulsefeeding-analysis/01calculatelagtimesversusf/data/20160914.csv
- Dataset_EV_3_pulsefeeding-analysis/01calculatelagtimesversusf/data/20160916-2.csv
- Dataset_EV_3_pulsefeeding-analysis/01calculatelagtimesversusf/data/20160916.csv
- Dataset_EV_3_pulsefeeding-analysis/01calculatelagtimesversusf/data/20160922.csv
- Dataset_EV_3_pulsefeeding-analysis/01calculatelagtimesversusf/data/20160923.csv
- Dataset_EV_3_pulsefeeding-analysis/01calculatelagtimesversusf/data/20160929.csv
- Dataset_EV_3_pulsefeeding-analysis/01calculatelagtimesversusf/data/20161012.csv
- Dataset_EV_3_pulsefeeding-analysis/01calculatelagtimesversusf/data/20161012schott.csv
- Dataset_EV_3_pulsefeeding-analysis/01calculatelagtimesversusf/data/20161103.csv
- Dataset_EV_3_pulsefeeding-analysis/01calculatelagtimesversusf/data/longterm.csv
- Dataset_EV_3_pulsefeeding-analysis/02flowcytometry/
- Dataset_EV_3_pulsefeeding-analysis/02flowcytometry/20170713.csv
- Dataset_EV_3_pulsefeeding-analysis/02flowcytometry/20170718.csv
- Dataset_EV_3_pulsefeeding-analysis/02flowcytometry/examineandparseDNAdist.m
- Dataset_EV_3_pulsefeeding-analysis/02flowcytometry/getcounts.m
- Dataset_EV_3_pulsefeeding-analysis/02flowcytometry/README.MD
- Dataset_EV_3_pulsefeeding-analysis/03microscopy/
- Dataset_EV_3_pulsefeeding-analysis/03microscopy/seehistogram.m
- Dataset_EV_3_pulsefeeding-analysis/03microscopy/time0.xlsx
- Dataset_EV_3_pulsefeeding-analysis/03microscopy/time1.xlsx
- Dataset_EV_3_pulsefeeding-analysis/03microscopy/time2.xlsx
- Dataset_EV_3_pulsefeeding-analysis/04analyzeiondata_varyfreq/
- Dataset_EV_3_pulsefeeding-analysis/04analyzeiondata_varyfreq/analyzeionsatvaryingf.m
- Dataset_EV_3_pulsefeeding-analysis/04analyzeiondata_varyfreq/dataE221271_005.mat
- Dataset_EV_3_pulsefeeding-analysis/04analyzeiondata_varyfreq/dataE221423_005.mat
- Dataset_EV_3_pulsefeeding-analysis/04analyzeiondata_varyfreq/dataE221425_005.mat
- Dataset_EV_3_pulsefeeding-analysis/04analyzeiondata_varyfreq/ncdata005.mat
- Dataset_EV_3_pulsefeeding-analysis/04analyzeiondata_varyfreq/unionoutputWNC.csv
- Dataset_EV_3_pulsefeeding-analysis/05analyzeiondata_antibiotics/
- Dataset_EV_3_pulsefeeding-analysis/05analyzeiondata_antibiotics/analyzeiondata_antibiotics.m
- Dataset_EV_3_pulsefeeding-analysis/05analyzeiondata_antibiotics/dataE221615_005.mat
- Dataset_EV_3_pulsefeeding-analysis/05analyzeiondata_antibiotics/intersection_data.mat
- Dataset_EV_3_pulsefeeding-analysis/05analyzeiondata_antibiotics/outputdata36and37.mat
- Dataset_EV_3_pulsefeeding-analysis/05analyzeiondata_antibiotics/outputdata39and40.mat
- Dataset_EV_3_pulsefeeding-analysis/06intersectingproteinsets/
- Dataset_EV_3_pulsefeeding-analysis/06intersectingproteinsets/clpAPproteins.txt
- Dataset_EV_3_pulsefeeding-analysis/06intersectingproteinsets/clpxpproteins.csv
- Dataset_EV_3_pulsefeeding-analysis/06intersectingproteinsets/divisiongenes.txt
- Dataset_EV_3_pulsefeeding-analysis/06intersectingproteinsets/getIntersection.py
- Dataset_EV_3_pulsefeeding-analysis/07lagtimeperturbations/
- Dataset_EV_3_pulsefeeding-analysis/07lagtimeperturbations/analyzelagperturb.m
- Dataset_EV_3_pulsefeeding-analysis/07lagtimeperturbations/data/
- Dataset_EV_3_pulsefeeding-analysis/07lagtimeperturbations/data/01piaddition.csv
- Dataset_EV_3_pulsefeeding-analysis/07lagtimeperturbations/data/02pdhRtitration.csv
- Dataset_EV_3_pulsefeeding-analysis/07lagtimeperturbations/data/03ftsZtitration.csv
- Dataset_EV_3_pulsefeeding-analysis/07lagtimeperturbations/data/04clpXtitration.csv
- Dataset_EV_3_pulsefeeding-analysis/07lagtimeperturbations/data/05glycerol.csv
- Dataset_EV_3_pulsefeeding-analysis/07lagtimeperturbations/data/06acetate.csv
- Dataset_EV_3_pulsefeeding-analysis/07lagtimeperturbations/data/07nitrogen.csv
- Dataset_EV_3_pulsefeeding-analysis/07lagtimeperturbations/data/08ftsA.csv
- Dataset_EV_3_pulsefeeding-analysis/07lagtimeperturbations/data/09ftsL.csv
- Dataset_EV_3_pulsefeeding-analysis/07lagtimeperturbations/data/10ftsB.csv
- Dataset_EV_3_pulsefeeding-analysis/07lagtimeperturbations/data/11ftsN.csv
- Dataset_EV_3_pulsefeeding-analysis/07lagtimeperturbations/data/12ftsZshift.csv
- Dataset_EV_3_pulsefeeding-analysis/07lagtimeperturbations/data/13ftsZnatural1.csv
- Dataset_EV_3_pulsefeeding-analysis/07lagtimeperturbations/data/14ftsZnatural2.csv
- Dataset_EV_3_pulsefeeding-analysis/08delCrp_PdhR/
- Dataset_EV_3_pulsefeeding-analysis/08delCrp_PdhR/20160914crp.csv
- Dataset_EV_3_pulsefeeding-analysis/08delCrp_PdhR/20160929pdhR.csv
- Dataset_EV_3_pulsefeeding-analysis/08delCrp_PdhR/20161207crp.csv
- Dataset_EV_3_pulsefeeding-analysis/08delCrp_PdhR/analyzemutant.m
- Dataset_EV_3_pulsefeeding-analysis/09ftsZmodeling/
- Dataset_EV_3_pulsefeeding-analysis/09ftsZmodeling/FtsZ_ODE_model.ipynb
- Dataset_EV_3_pulsefeeding-analysis/09ftsZmodeling/ftsz_model.py
- Dataset_EV_3_pulsefeeding-analysis/09ftsZmodeling/summaryinfo.xlsx
- Dataset_EV_3_pulsefeeding-analysis/10microfluidics/
- Dataset_EV_3_pulsefeeding-analysis/10microfluidics/cum_frac.m
- Dataset_EV_3_pulsefeeding-analysis/10microfluidics/proteinandsize.m
- Dataset_EV_3_pulsefeeding-analysis/10microfluidics/cum_frac_data/
- Dataset_EV_3_pulsefeeding-analysis/10microfluidics/cum_frac_data/every3minutes.csv
- Dataset_EV_3_pulsefeeding-analysis/10microfluidics/cum_frac_data/every4minutes.csv
- Dataset_EV_3_pulsefeeding-analysis/10microfluidics/cum_frac_data/every5minutes.csv
- Dataset_EV_3_pulsefeeding-analysis/10microfluidics/protein_and_size_data/
- Dataset_EV_3_pulsefeeding-analysis/10microfluidics/protein_and_size_data/div_length.csv
- Dataset_EV_3_pulsefeeding-analysis/10microfluidics/protein_and_size_data/div_protein.csv
- Dataset_EV_3_pulsefeeding-analysis/10microfluidics/protein_and_size_data/nondiv_length.csv
- Dataset_EV_3_pulsefeeding-analysis/10microfluidics/protein_and_size_data/nondiv_protein.csv
- Dataset_EV_3_pulsefeeding-analysis/11labeling/
- Dataset_EV_3_pulsefeeding-analysis/11labeling/labeling.m
- Dataset_EV_3_pulsefeeding-analysis/11labeling/labelingdata.csv
- Dataset_EV_3_pulsefeeding-analysis/12immunoblotting/
- Dataset_EV_3_pulsefeeding-analysis/12immunoblotting/blot1.bmp
- Dataset_EV_3_pulsefeeding-analysis/12immunoblotting/quantitate_blot1.m
- Dataset_EV_3_pulsefeeding-analysis/13mothermachine/
- Dataset_EV_3_pulsefeeding-analysis/13mothermachine/clpXminus.csv
- Dataset_EV_3_pulsefeeding-analysis/13mothermachine/clpXplus.csv
- Dataset_EV_3_pulsefeeding-analysis/13mothermachine/mothermachine.ipynb
- Dataset_EV_3_pulsefeeding-analysis/13mothermachine/mothermachine.py
- Dataset_EV_3_pulsefeeding-analysis/common/
- Dataset_EV_3_pulsefeeding-analysis/common/normdist.m
- Dataset_EV_3_pulsefeeding-analysis/common/stderr.m
- Dataset_EV_3_pulsefeeding-analysis/common/thres_decay.m
- Dataset_EV_3_pulsefeeding-analysis/common/threshold.m
- Dataset_EV_3_pulsefeeding-analysis/common/threshold_set.m
- Dataset_EV_3_pulsefeeding-analysis/common/ztransform.m
- __MACOSX/
- __MACOSX/._Dataset_EV_3_pulsefeeding-analysis
- __MACOSX/Dataset_EV_3_pulsefeeding-analysis/
- __MACOSX/Dataset_EV_3_pulsefeeding-analysis/._.git
- __MACOSX/Dataset_EV_3_pulsefeeding-analysis/._.gitignore
- __MACOSX/Dataset_EV_3_pulsefeeding-analysis/._01calculatelagtimesversusf
- __MACOSX/Dataset_EV_3_pulsefeeding-analysis/._02flowcytometry
- __MACOSX/Dataset_EV_3_pulsefeeding-analysis/._03microscopy
- __MACOSX/Dataset_EV_3_pulsefeeding-analysis/._04analyzeiondata_varyfreq
- __MACOSX/Dataset_EV_3_pulsefeeding-analysis/._05analyzeiondata_antibiotics
- __MACOSX/Dataset_EV_3_pulsefeeding-analysis/._06intersectingproteinsets
- __MACOSX/Dataset_EV_3_pulsefeeding-analysis/._07lagtimeperturbations
- __MACOSX/Dataset_EV_3_pulsefeeding-analysis/._08delCrp_PdhR
- __MACOSX/Dataset_EV_3_pulsefeeding-analysis/._09ftsZmodeling
- __MACOSX/Dataset_EV_3_pulsefeeding-analysis/._10microfluidics
- __MACOSX/Dataset_EV_3_pulsefeeding-analysis/._11labeling
- __MACOSX/Dataset_EV_3_pulsefeeding-analysis/._12immunoblotting
- __MACOSX/Dataset_EV_3_pulsefeeding-analysis/._13mothermachine
- __MACOSX/Dataset_EV_3_pulsefeeding-analysis/._common
- __MACOSX/Dataset_EV_3_pulsefeeding-analysis/._README.md
- __MACOSX/Dataset_EV_3_pulsefeeding-analysis/.git/
- __MACOSX/Dataset_EV_3_pulsefeeding-analysis/.git/._config
- __MACOSX/Dataset_EV_3_pulsefeeding-analysis/.git/._description
- __MACOSX/Dataset_EV_3_pulsefeeding-analysis/.git/._HEAD
- __MACOSX/Dataset_EV_3_pulsefeeding-analysis/.git/._hooks
- __MACOSX/Dataset_EV_3_pulsefeeding-analysis/.git/._index
- __MACOSX/Dataset_EV_3_pulsefeeding-analysis/.git/._info
- __MACOSX/Dataset_EV_3_pulsefeeding-analysis/.git/._logs
- __MACOSX/Dataset_EV_3_pulsefeeding-analysis/.git/._objects
- __MACOSX/Dataset_EV_3_pulsefeeding-analysis/.git/._packed-refs
- __MACOSX/Dataset_EV_3_pulsefeeding-analysis/.git/._refs
- __MACOSX/Dataset_EV_3_pulsefeeding-analysis/.git/hooks/
- __MACOSX/Dataset_EV_3_pulsefeeding-analysis/.git/hooks/._applypatch-msg.sample
- __MACOSX/Dataset_EV_3_pulsefeeding-analysis/.git/hooks/._commit-msg.sample
- __MACOSX/Dataset_EV_3_pulsefeeding-analysis/.git/hooks/._fsmonitor-watchman.sample
- __MACOSX/Dataset_EV_3_pulsefeeding-analysis/.git/hooks/._post-update.sample
- __MACOSX/Dataset_EV_3_pulsefeeding-analysis/.git/hooks/._pre-applypatch.sample
- __MACOSX/Dataset_EV_3_pulsefeeding-analysis/.git/hooks/._pre-commit.sample
- __MACOSX/Dataset_EV_3_pulsefeeding-analysis/.git/hooks/._pre-push.sample
- __MACOSX/Dataset_EV_3_pulsefeeding-analysis/.git/hooks/._pre-rebase.sample
- __MACOSX/Dataset_EV_3_pulsefeeding-analysis/.git/hooks/._pre-receive.sample
- __MACOSX/Dataset_EV_3_pulsefeeding-analysis/.git/hooks/._prepare-commit-msg.sample
- __MACOSX/Dataset_EV_3_pulsefeeding-analysis/.git/hooks/._update.sample
- __MACOSX/Dataset_EV_3_pulsefeeding-analysis/.git/info/
- __MACOSX/Dataset_EV_3_pulsefeeding-analysis/.git/info/._exclude
- __MACOSX/Dataset_EV_3_pulsefeeding-analysis/.git/logs/
- __MACOSX/Dataset_EV_3_pulsefeeding-analysis/.git/logs/._HEAD
- __MACOSX/Dataset_EV_3_pulsefeeding-analysis/.git/logs/._refs
- __MACOSX/Dataset_EV_3_pulsefeeding-analysis/.git/logs/refs/
- __MACOSX/Dataset_EV_3_pulsefeeding-analysis/.git/logs/refs/._heads
- __MACOSX/Dataset_EV_3_pulsefeeding-analysis/.git/logs/refs/._remotes
- __MACOSX/Dataset_EV_3_pulsefeeding-analysis/.git/logs/refs/heads/
- __MACOSX/Dataset_EV_3_pulsefeeding-analysis/.git/logs/refs/heads/._master
- __MACOSX/Dataset_EV_3_pulsefeeding-analysis/.git/logs/refs/remotes/
- __MACOSX/Dataset_EV_3_pulsefeeding-analysis/.git/logs/refs/remotes/._origin
- __MACOSX/Dataset_EV_3_pulsefeeding-analysis/.git/logs/refs/remotes/origin/
- __MACOSX/Dataset_EV_3_pulsefeeding-analysis/.git/logs/refs/remotes/origin/._HEAD
- __MACOSX/Dataset_EV_3_pulsefeeding-analysis/.git/objects/
- __MACOSX/Dataset_EV_3_pulsefeeding-analysis/.git/objects/._info
- __MACOSX/Dataset_EV_3_pulsefeeding-analysis/.git/objects/._pack
- __MACOSX/Dataset_EV_3_pulsefeeding-analysis/.git/objects/pack/
- __MACOSX/Dataset_EV_3_pulsefeeding-analysis/.git/objects/pack/._pack-bf0a7a9fe9babbfa1b5c6bee38a3b62a396ad3f2.idx
- __MACOSX/Dataset_EV_3_pulsefeeding-analysis/.git/objects/pack/._pack-bf0a7a9fe9babbfa1b5c6bee38a3b62a396ad3f2.pack
- __MACOSX/Dataset_EV_3_pulsefeeding-analysis/.git/refs/
- __MACOSX/Dataset_EV_3_pulsefeeding-analysis/.git/refs/._heads
- __MACOSX/Dataset_EV_3_pulsefeeding-analysis/.git/refs/._remotes
- __MACOSX/Dataset_EV_3_pulsefeeding-analysis/.git/refs/._tags
- __MACOSX/Dataset_EV_3_pulsefeeding-analysis/.git/refs/heads/
- __MACOSX/Dataset_EV_3_pulsefeeding-analysis/.git/refs/heads/._master
- __MACOSX/Dataset_EV_3_pulsefeeding-analysis/.git/refs/remotes/
- __MACOSX/Dataset_EV_3_pulsefeeding-analysis/.git/refs/remotes/._origin
- __MACOSX/Dataset_EV_3_pulsefeeding-analysis/.git/refs/remotes/origin/
- __MACOSX/Dataset_EV_3_pulsefeeding-analysis/.git/refs/remotes/origin/._HEAD
- __MACOSX/Dataset_EV_3_pulsefeeding-analysis/01calculatelagtimesversusf/
- __MACOSX/Dataset_EV_3_pulsefeeding-analysis/01calculatelagtimesversusf/._data
- __MACOSX/Dataset_EV_3_pulsefeeding-analysis/01calculatelagtimesversusf/._lagtimeversusf.m
- __MACOSX/Dataset_EV_3_pulsefeeding-analysis/01calculatelagtimesversusf/._longterm.m
- __MACOSX/Dataset_EV_3_pulsefeeding-analysis/01calculatelagtimesversusf/._platereaderlist.csv
- __MACOSX/Dataset_EV_3_pulsefeeding-analysis/01calculatelagtimesversusf/._schottlist.csv
- __MACOSX/Dataset_EV_3_pulsefeeding-analysis/01calculatelagtimesversusf/._summaryinfo.csv
- __MACOSX/Dataset_EV_3_pulsefeeding-analysis/01calculatelagtimesversusf/data/
- __MACOSX/Dataset_EV_3_pulsefeeding-analysis/01calculatelagtimesversusf/data/._20160129.csv
- __MACOSX/Dataset_EV_3_pulsefeeding-analysis/01calculatelagtimesversusf/data/._20160201.csv
- __MACOSX/Dataset_EV_3_pulsefeeding-analysis/01calculatelagtimesversusf/data/._20160202.csv
- __MACOSX/Dataset_EV_3_pulsefeeding-analysis/01calculatelagtimesversusf/data/._20160204.csv
- __MACOSX/Dataset_EV_3_pulsefeeding-analysis/01calculatelagtimesversusf/data/._20160208.csv
- __MACOSX/Dataset_EV_3_pulsefeeding-analysis/01calculatelagtimesversusf/data/._20160209.csv
- __MACOSX/Dataset_EV_3_pulsefeeding-analysis/01calculatelagtimesversusf/data/._20160211.csv
- __MACOSX/Dataset_EV_3_pulsefeeding-analysis/01calculatelagtimesversusf/data/._20160310.csv
- __MACOSX/Dataset_EV_3_pulsefeeding-analysis/01calculatelagtimesversusf/data/._20160329.csv
- __MACOSX/Dataset_EV_3_pulsefeeding-analysis/01calculatelagtimesversusf/data/._20160914.csv
- __MACOSX/Dataset_EV_3_pulsefeeding-analysis/01calculatelagtimesversusf/data/._20160916-2.csv
- __MACOSX/Dataset_EV_3_pulsefeeding-analysis/01calculatelagtimesversusf/data/._20160916.csv
- __MACOSX/Dataset_EV_3_pulsefeeding-analysis/01calculatelagtimesversusf/data/._20160922.csv
- __MACOSX/Dataset_EV_3_pulsefeeding-analysis/01calculatelagtimesversusf/data/._20160923.csv
- __MACOSX/Dataset_EV_3_pulsefeeding-analysis/01calculatelagtimesversusf/data/._20160929.csv
- __MACOSX/Dataset_EV_3_pulsefeeding-analysis/01calculatelagtimesversusf/data/._20161012.csv
- __MACOSX/Dataset_EV_3_pulsefeeding-analysis/01calculatelagtimesversusf/data/._20161012schott.csv
- __MACOSX/Dataset_EV_3_pulsefeeding-analysis/01calculatelagtimesversusf/data/._20161103.csv
- __MACOSX/Dataset_EV_3_pulsefeeding-analysis/01calculatelagtimesversusf/data/._longterm.csv
- __MACOSX/Dataset_EV_3_pulsefeeding-analysis/02flowcytometry/
- __MACOSX/Dataset_EV_3_pulsefeeding-analysis/02flowcytometry/._20170713.csv
- __MACOSX/Dataset_EV_3_pulsefeeding-analysis/02flowcytometry/._20170718.csv
- __MACOSX/Dataset_EV_3_pulsefeeding-analysis/02flowcytometry/._examineandparseDNAdist.m
- __MACOSX/Dataset_EV_3_pulsefeeding-analysis/02flowcytometry/._getcounts.m
- __MACOSX/Dataset_EV_3_pulsefeeding-analysis/02flowcytometry/._README.MD
- __MACOSX/Dataset_EV_3_pulsefeeding-analysis/03microscopy/
- __MACOSX/Dataset_EV_3_pulsefeeding-analysis/03microscopy/._seehistogram.m
- __MACOSX/Dataset_EV_3_pulsefeeding-analysis/03microscopy/._time0.xlsx
- __MACOSX/Dataset_EV_3_pulsefeeding-analysis/03microscopy/._time1.xlsx
- __MACOSX/Dataset_EV_3_pulsefeeding-analysis/03microscopy/._time2.xlsx
- __MACOSX/Dataset_EV_3_pulsefeeding-analysis/04analyzeiondata_varyfreq/
- __MACOSX/Dataset_EV_3_pulsefeeding-analysis/04analyzeiondata_varyfreq/._analyzeionsatvaryingf.m
- __MACOSX/Dataset_EV_3_pulsefeeding-analysis/04analyzeiondata_varyfreq/._dataE221271_005.mat
- __MACOSX/Dataset_EV_3_pulsefeeding-analysis/04analyzeiondata_varyfreq/._dataE221423_005.mat
- __MACOSX/Dataset_EV_3_pulsefeeding-analysis/04analyzeiondata_varyfreq/._dataE221425_005.mat
- __MACOSX/Dataset_EV_3_pulsefeeding-analysis/04analyzeiondata_varyfreq/._ncdata005.mat
- __MACOSX/Dataset_EV_3_pulsefeeding-analysis/04analyzeiondata_varyfreq/._unionoutputWNC.csv
- __MACOSX/Dataset_EV_3_pulsefeeding-analysis/05analyzeiondata_antibiotics/
- __MACOSX/Dataset_EV_3_pulsefeeding-analysis/05analyzeiondata_antibiotics/._analyzeiondata_antibiotics.m
- __MACOSX/Dataset_EV_3_pulsefeeding-analysis/05analyzeiondata_antibiotics/._dataE221615_005.mat
- __MACOSX/Dataset_EV_3_pulsefeeding-analysis/05analyzeiondata_antibiotics/._intersection_data.mat
- __MACOSX/Dataset_EV_3_pulsefeeding-analysis/05analyzeiondata_antibiotics/._outputdata36and37.mat
- __MACOSX/Dataset_EV_3_pulsefeeding-analysis/05analyzeiondata_antibiotics/._outputdata39and40.mat
- __MACOSX/Dataset_EV_3_pulsefeeding-analysis/06intersectingproteinsets/
- __MACOSX/Dataset_EV_3_pulsefeeding-analysis/06intersectingproteinsets/._clpAPproteins.txt
- __MACOSX/Dataset_EV_3_pulsefeeding-analysis/06intersectingproteinsets/._clpxpproteins.csv
- __MACOSX/Dataset_EV_3_pulsefeeding-analysis/06intersectingproteinsets/._divisiongenes.txt
- __MACOSX/Dataset_EV_3_pulsefeeding-analysis/06intersectingproteinsets/._getIntersection.py
- __MACOSX/Dataset_EV_3_pulsefeeding-analysis/07lagtimeperturbations/
- __MACOSX/Dataset_EV_3_pulsefeeding-analysis/07lagtimeperturbations/._analyzelagperturb.m
- __MACOSX/Dataset_EV_3_pulsefeeding-analysis/07lagtimeperturbations/._data
- __MACOSX/Dataset_EV_3_pulsefeeding-analysis/07lagtimeperturbations/data/
- __MACOSX/Dataset_EV_3_pulsefeeding-analysis/07lagtimeperturbations/data/._01piaddition.csv
- __MACOSX/Dataset_EV_3_pulsefeeding-analysis/07lagtimeperturbations/data/._02pdhRtitration.csv
- __MACOSX/Dataset_EV_3_pulsefeeding-analysis/07lagtimeperturbations/data/._03ftsZtitration.csv
- __MACOSX/Dataset_EV_3_pulsefeeding-analysis/07lagtimeperturbations/data/._04clpXtitration.csv
- __MACOSX/Dataset_EV_3_pulsefeeding-analysis/07lagtimeperturbations/data/._05glycerol.csv
- __MACOSX/Dataset_EV_3_pulsefeeding-analysis/07lagtimeperturbations/data/._06acetate.csv
- __MACOSX/Dataset_EV_3_pulsefeeding-analysis/07lagtimeperturbations/data/._07nitrogen.csv
- __MACOSX/Dataset_EV_3_pulsefeeding-analysis/07lagtimeperturbations/data/._08ftsA.csv
- __MACOSX/Dataset_EV_3_pulsefeeding-analysis/07lagtimeperturbations/data/._09ftsL.csv
- __MACOSX/Dataset_EV_3_pulsefeeding-analysis/07lagtimeperturbations/data/._10ftsB.csv
- __MACOSX/Dataset_EV_3_pulsefeeding-analysis/07lagtimeperturbations/data/._11ftsN.csv
- __MACOSX/Dataset_EV_3_pulsefeeding-analysis/07lagtimeperturbations/data/._12ftsZshift.csv
- __MACOSX/Dataset_EV_3_pulsefeeding-analysis/07lagtimeperturbations/data/._13ftsZnatural1.csv
[truncated: 42 more entries]
