# Supplementary material for: Synthesis and degradation of FtsZ quantitatively predict the first cell division in starved bacteria
Source: Mol Syst Biol. 2018 Nov 5;14(11):e8623. doi: 10.15252/msb.20188623 (PMC6217170; doi:10.15252/msb.20188623)
Supplement: Supplementary file 5 — Dataset EV3 [file MSB-14-e8623-s005.zip › Dataset_EV_3_pulsefeeding-analysis/README.md]

# pulsefeeding-analysis

## Introduction

The data and MATLAB and Python code used for analysis and figure generation of *E. coli* pulsing/starvation project is provided here. All the MATLAB code was written in version 2015b.

## The parts
This Github is divided as follows:
* Part 1 - Data and analysis of lag time versus feeding frequency - contains all of the OD data and code used for the wild-type pulsing experiments. Code generates the following plots:
  * All OD versus time plots with linear threshold fitting
  * Lag time versus feedrate
  * Feedrate versus linear growth rate
  * Total glucose needed for proliferation versus feedrate
  * Summary table
* Part 2 - Flow Cytometry data and analysis. Code compares counts versus OD. Flow cytometry data is available from https://doi.org/10.5281/zenodo.1035825
* Part 3 - Microscopy measurement data and analysis.
* Part 4 - Ion data data and analysis for varying feedrates. Code parses the ion data and generates plots where feedrate is varied (0.06, 0.12, 0.18 mmol/g/h) with the negative control in the background (f = 0 mmol/g/h)
* Part 5 - Ion data data and analysis for antibiotic additions. Code parses the ion data and generates plots where f = 0.18 mmol/g/h and antibiotics (Chloramphenicol, Rifamycin, and AZT) are added.
* Part 6 - Code to find intersecting proteins amongst those involved in division and that are degraded.
* Part 7 - Data and code for perturbing lag time (e.g. protease inhibitor, FtsZ titration, other nutrients, and negative controls)
* Part 8 - Data and code for *crp* and *pdhR* KO pulsing experiments.
* Part 9 - FtsZ modeling code. Code used to generate and test the FtsZ model (numerical and analytical solution).
* Part 10 - Microfluidic data analysis. Code generates the cumulative fraction curves, GFP/cell over time, and length/cell over time.
* Part 11 - Code used to generating labeling fraction figure.
* Part 12 - Code used to quantify Western blot and generate bar graph.
* Part 13 - Code used to generate mother machine FtsZ-mVenus figure.
* Common - contains common functions used throughout the different parts.
