# Supplementary material for: Synthesis and degradation of FtsZ quantitatively predict the first cell division in starved bacteria
Source: Mol Syst Biol. 2018 Nov 5;14(11):e8623. doi: 10.15252/msb.20188623 (PMC6217170; doi:10.15252/msb.20188623)
Supplement: Supplementary file 5 — Dataset EV3 [file MSB-14-e8623-s005.zip › Dataset_EV_3_pulsefeeding-analysis/01calculatelagtimesversusf/platereaderlist.csv]

file
data/20160914.csv
data/20160916.csv
data/20160916-2.csv
data/20160922.csv
data/20160923.csv
data/20160929.csv
data/20161012.csv
data/20161103.csv
