# Supplementary material for: Synthesis and degradation of FtsZ quantitatively predict the first cell division in starved bacteria
Source: Mol Syst Biol. 2018 Nov 5;14(11):e8623. doi: 10.15252/msb.20188623 (PMC6217170; doi:10.15252/msb.20188623)
Supplement: Supplementary file 5 — Dataset EV3 [file MSB-14-e8623-s005.zip › Dataset_EV_3_pulsefeeding-analysis/01calculatelagtimesversusf/summaryinfo.csv]

PulsingSystem	ODi	Feedrates	Lagtime	R2	GrowthRate
Spin flask system	0.825333333334853	0.604764068388763	67.8641251310668	0.986934932859251	0.0436827909181002
Spin flask system	1.10960000000094	0.337372889629612	113.972307703631	0.881587207189348	0.0250831764580892
Spin flask system	0.84781932601852	0.883086636138219	30.0000016531945	0.969763156974914	0.048476822561537
Spin flask system	0.691835229711148	1.23678980942039	0	0.961550544181873	0.0587696646160616
Spin flask system	0.740000000000029	0.476119501854778	93.8885360426104	0.954895757848135	0.0295343347973668
Spin flask system	0.696085321331883	0.782242577268717	0	0.952715517241379	0.0442276341065456
Spin flask system	0.923630874886528	0.648482364133743	54.9997401994405	0.996258436018845	0.0450837236227951
Spin flask system	0.818764911207633	1.09730825969956	0	0.913835794656193	0.0414622925931453
Spin flask system	0.683999999981454	0.525402046755839	81.8482825466082	0.937729668270222	0.0316047184325357
Spin flask system	0.793428402237453	0.246162728030318	270.000002281368	0.851684386825394	0.020523088833535
Plate reader system	0.750875298821268	0.399535567844973	101.021859160219	0.97645813623787	0.0377947064465713
Plate reader system	0.735261309640333	0.582885871678376	49.2195087779211	0.98659148768722	0.0589098895109018
Plate reader system	0.778480017796736	0.453308683316292	56.2828065456967	0.984926476341041	0.0392502767235146
Plate reader system	0.780291212591675	0.699042972131318	33.7474084672966	0.983237775986007	0.066006081844349
Plate reader system	0.735720960671066	0.370695628870294	120.998307791712	0.964549407890469	0.0386024050584072
Plate reader system	0.783446506572225	0.319104310652406	152.811000627847	0.974459040618759	0.0303273615502257
Plate reader system	0.697297683537701	0.215117184282179	260.161319119845	0.607214480335408	0.021078367185463
Plate reader system	0.622201363141947	1.04039436228136	0	0.961286829083108	0.0927869712428836
