# Supplementary material for: Synthesis and degradation of FtsZ quantitatively predict the first cell division in starved bacteria
Source: Mol Syst Biol. 2018 Nov 5;14(11):e8623. doi: 10.15252/msb.20188623 (PMC6217170; doi:10.15252/msb.20188623)
Supplement: Supplementary file 5 — Dataset EV3 [file MSB-14-e8623-s005.zip › Dataset_EV_3_pulsefeeding-analysis/01calculatelagtimesversusf/data/20160201.csv]

Magnitude (g/L)	2.5	Period (min)	4	Starvation Time	2 hour
Time (minutes)	Measured OD
0	1.116
15	1.124
45	1.096
75	1.092
105	1.12
135	1.116
165	1.148
185	1.128
275	1.192
310	1.196
