# Supplementary material for: Synthesis and degradation of FtsZ quantitatively predict the first cell division in starved bacteria
Source: Mol Syst Biol. 2018 Nov 5;14(11):e8623. doi: 10.15252/msb.20188623 (PMC6217170; doi:10.15252/msb.20188623)
Supplement: Supplementary file 5 — Dataset EV3 [file MSB-14-e8623-s005.zip › Dataset_EV_3_pulsefeeding-analysis/01calculatelagtimesversusf/data/20160211.csv]

Magnitude (g/L)	2.5	Period (min)	2.5	Starvation Time	2 hour
Time (minutes)	Measured OD
0	0.924
25	0.924
55	0.916
130	0.98
160	1
190	1.024
220	1.036
250	1.054
285	1.088
315	1.1
345	1.124
