# Supplementary material for: Synthesis and degradation of FtsZ quantitatively predict the first cell division in starved bacteria
Source: Mol Syst Biol. 2018 Nov 5;14(11):e8623. doi: 10.15252/msb.20188623 (PMC6217170; doi:10.15252/msb.20188623)
Supplement: Supplementary file 5 — Dataset EV3 [file MSB-14-e8623-s005.zip › Dataset_EV_3_pulsefeeding-analysis/01calculatelagtimesversusf/data/20160310.csv]

Magnitude (g/L)	2.5	Period (min)	1.666666667	Starvation Time	2 hour
Time (minutes)	Measured OD
0	0.832
30	0.828
55	0.868
105	0.932
145	0.916
175	0.944
205	0.96
235	0.964
295	0.988
