# Supplementary material for: Synthesis and degradation of FtsZ quantitatively predict the first cell division in starved bacteria
Source: Mol Syst Biol. 2018 Nov 5;14(11):e8623. doi: 10.15252/msb.20188623 (PMC6217170; doi:10.15252/msb.20188623)
Supplement: Supplementary file 5 — Dataset EV3 [file MSB-14-e8623-s005.zip › Dataset_EV_3_pulsefeeding-analysis/01calculatelagtimesversusf/data/20160329.csv]

Magnitude (g/L)	2.5	Period (min)	4.166666667	Starvation Time	2 hour
Time (minutes)	Measured OD
0	0.68
35	0.684
75	0.688
100	0.688
140	0.72
175	0.704
210	0.732
250	0.736
275	0.756
300	0.768
