# Supplementary material for: Synthesis and degradation of FtsZ quantitatively predict the first cell division in starved bacteria
Source: Mol Syst Biol. 2018 Nov 5;14(11):e8623. doi: 10.15252/msb.20188623 (PMC6217170; doi:10.15252/msb.20188623)
Supplement: Supplementary file 5 — Dataset EV3 [file MSB-14-e8623-s005.zip › Dataset_EV_3_pulsefeeding-analysis/01calculatelagtimesversusf/data/20161012schott.csv]

Magnitude (g/L)	2.5	Period (min)	7.666666667	Starvation Time	2 hour
Time (minutes)	Measured OD
0	0.8
15	0.792
30	0.796
45	0.796
60	0.796
85	0.796
125	0.788
150	0.788
180	0.8
210	0.784
240	0.796
270	0.788
320	0.804
355	0.82
375	0.832
390	0.816
410	0.832
