# Supplementary material for: Synthesis and degradation of FtsZ quantitatively predict the first cell division in starved bacteria
Source: Mol Syst Biol. 2018 Nov 5;14(11):e8623. doi: 10.15252/msb.20188623 (PMC6217170; doi:10.15252/msb.20188623)
Supplement: Supplementary file 5 — Dataset EV3 [file MSB-14-e8623-s005.zip › Dataset_EV_3_pulsefeeding-analysis/02flowcytometry/20170713.csv]

time	od	prefix	range
0	0.964	time1155	[1.2e5 2.1e5 2.2e5 3.7e5]
15	0.956	time1210	[1.2e5 2.1e5 2.2e5 3.7e5]
30	0.952	time1225	[1.2e5 2.1e5 2.2e5 3.8e5]
45	0.952	time1240	[1.2e5 2.1e5 2e5 3.8e5]
60	0.948	time1255	[1.2e5 2.1e5 2.1e5 3.8e5]
75	0.952	time1310	[1.2e5 2.1e5 2.2e5 3.8e5]
90	0.944	time1325	[1.2e5 2.1e5 2.1e5 3.8e5]
105	0.944	time1340	[1.2e5 2.1e5 2.2e5 4e5]
120	0.956	time1355	[3e4 2.0e5 2.1e5 3.5e5]
135	0.96	time1410	[3e4 2.0e5 2.1e5 3.5e5]
150	0.956	time1425	[3e4 2.0e5 2.1e5 3.5e5]
165	0.964	time1440	[3e4 2.0e5 2.1e5 3.5e5]
180	0.96	time1455	[3e4 2.0e5 2.1e5 3.5e5]
225	0.968	time1540	[3e4 2.0e5 2.1e5 3.5e5]
275	1.008	time1630	[3e4 2.0e5 2.1e5 3.5e5]
