# Supplementary material for: Synthesis and degradation of FtsZ quantitatively predict the first cell division in starved bacteria
Source: Mol Syst Biol. 2018 Nov 5;14(11):e8623. doi: 10.15252/msb.20188623 (PMC6217170; doi:10.15252/msb.20188623)
Supplement: Supplementary file 5 — Dataset EV3 [file MSB-14-e8623-s005.zip › Dataset_EV_3_pulsefeeding-analysis/02flowcytometry/20170718.csv]

time	od	prefix	range
0	0.908	time1200	[0.5e5 1.6e5 1.7e5 3e5]
10	0.92	time1210	[0.8e5 1.6e5 1.7e5 3e5]
15	0.9	time1215	[0.8e5 1.8e5 1.9e5 3e5]
20	0.916	time1220	[0.8e5 1.8e5 1.9e5 3e5]
30	NaN	time1230	[0.8e5 1.8e5 1.9e5 3.3e5]
40	NaN	time1240	[0.8e5 1.8e5 1.9e5 3.3e5]
50	NaN	time1250	[0.8e5 1.8e5 1.9e5 3.3e5]
60	NaN	time1300	[0.8e5 1.8e5 1.9e5 3.3e5]
70	NaN	time1310	[0.8e5 1.8e5 1.9e5 3.3e5]
80	NaN	time1320	[0.8e5 1.8e5 1.9e5 3.3e5]
90	NaN	time1330	[0.8e5 1.8e5 1.9e5 3.3e5]
130	NaN	time1410	[7e4 1.8e5 2.2e5 3.5e5]
170	NaN	time1450	[5e4 2.0e5 2.3e5 3.5e5]
210	NaN	time1530	[3e4 2.0e5 2.1e5 3.5e5]
240	NaN	time1600	[1e4 1.8e5 2.1e5 3.5e5]
270	NaN	time1630	[1e4 1.8e5 2.1e5 3.5e5]
300	NaN	time1700	[3e4 2.0e5 2.1e5 3.5e5]
330	NaN	time1730	[3e4 2.0e5 2.1e5 3.5e5]
