# Supplementary material for: Synthesis and degradation of FtsZ quantitatively predict the first cell division in starved bacteria
Source: Mol Syst Biol. 2018 Nov 5;14(11):e8623. doi: 10.15252/msb.20188623 (PMC6217170; doi:10.15252/msb.20188623)
Supplement: Supplementary file 5 — Dataset EV3 [file MSB-14-e8623-s005.zip › Dataset_EV_3_pulsefeeding-analysis/02flowcytometry/README.MD]

The raw flow cytometry data is not included in the Github or in the Supplement. Please download [here](https://doi.org/10.5281/zenodo.1035825), then unzip, and place in this folder to use.
