# Supplementary material for: Synthesis and degradation of FtsZ quantitatively predict the first cell division in starved bacteria
Source: Mol Syst Biol. 2018 Nov 5;14(11):e8623. doi: 10.15252/msb.20188623 (PMC6217170; doi:10.15252/msb.20188623)
Supplement: Supplementary file 5 — Dataset EV3 [file MSB-14-e8623-s005.zip › Dataset_EV_3_pulsefeeding-analysis/03microscopy/seehistogram.m]

%Histograms of cell lengths
% by Karthik Sekar (karsekar@gmail.com)
% last updated 08.08.2017
% written for Matlab 2015b

clear all;
close all;

ratio = 15.625; %ratio of pixels to microns

bins = [0:5:110] / ratio;

time0table = readtable('time0.xlsx');
time1table = readtable('time1.xlsx');
time2table = readtable('time2.xlsx');

time0counts = histcounts(time0table.length / ratio, bins);
time1counts = histcounts(time1table.length / ratio, bins);
time2counts = histcounts(time2table.length / ratio, bins);

figure; 
hold on;

plot(bins(1:end-1),time0counts / sum(time0counts),'.-','MarkerSize',10);
plot(bins(1:end-1),time1counts / sum(time1counts),'.-','MarkerSize',10);
plot(bins(1:end-1),time2counts / sum(time2counts),'.-','MarkerSize',10);

legend('0 minutes','150 minutes','250 minutes');
xlabel('Cell length (microns)');
ylabel('Norm. count');
