# Supplementary material for: Synthesis and degradation of FtsZ quantitatively predict the first cell division in starved bacteria
Source: Mol Syst Biol. 2018 Nov 5;14(11):e8623. doi: 10.15252/msb.20188623 (PMC6217170; doi:10.15252/msb.20188623)
Supplement: Supplementary file 5 — Dataset EV3 [file MSB-14-e8623-s005.zip › Dataset_EV_3_pulsefeeding-analysis/03microscopy/time0.xlsx]

## Sheet: Sheet1
	area	mean	min	max	angle	length
1	54	283.556	264.036	296	-41.186	53.151
2	45	283.866	262.975	307.207	-10.539	43.738
3	38	280.593	268	289.081	7.696	37.336
4	60	282.271	270	302.238	-107.819	58.822
5	86	278.556	264	297.141	-35.38	84.629
6	53	279.175	260.698	290.361	-40.365	52.498
7	40	293.375	269.977	310.376	168.111	38.833
8	41	293.532	272	313	-32.905	40.497
9	52	285.03	257	302.059	-28.072	51
10	38	295.992	267	307.774	23.806	37.162
11	31	292.615	257	309.72	-39.56	29.833
12	33	292.666	268	309.887	-71.565	31.623
1	45	292.52	268	313.591	-87.397	44.045
2	59	272.951	260.791	283.979	42.207	58.052
3	39	291.161	266	308.684	-93.013	38.053
4	61	281.502	269	292.194	-114.444	60.415
5	56	285.018	263	305	0	55
6	65	281.226	254	294.266	-118.179	63.53
7	47	302.419	271	318.413	-91.245	46.011
8	52	284.662	249	308	-60.945	51.478
9	74	273.936	246	313.907	-75.018	73.498
1	58	274.345	258	291	180	57
2	30	268.772	259.672	285	-33.69	28.844
3	62	274.974	257.59	288.082	-85.314	61.205
4	50	273.951	254.429	287.571	-171.87	49.497
5	35	281.689	270.803	289.824	40.236	34.059
6	50	275.016	264.329	286.924	45.83	48.795
7	64	282.537	267	291.004	65.48	62.65
8	55	276.696	264.648	284.611	73.909	54.12
9	35	276.452	266	288.294	81.634	34.366
1	45	285.073	277.492	296.719	-147.031	44.102
2	70	289.398	269.621	305.77	-98.366	68.731
3	45	285.815	276.802	292.227	-117.15	43.829
4	50	280.36	259	297	180	49
5	44	290.72	263.323	308.633	-29.578	42.544
6	62	294.049	261	321.431	-51.633	61.221
7	55	287.05	258	299.52	-126.027	54.406
8	41	277.373	265.9	293	-131.987	40.361
9	50	272.731	262	286.224	-87.663	49.041
1	78	288.829	260	306.776	-98.973	76.942
2	42	283.886	270	303.142	-102.68	41
3	44	286.855	259.837	299.577	-47.816	43.186
4	55	284.017	269	295.038	-53.973	54.406
5	55	275.535	266.288	284.37	-125.166	53.824
6	49	291.782	271	306.938	-63.97	47.854
7	72	274.076	261.986	285	-95.631	71.344
8	50	292.712	267.219	306.694	-33.366	49.092
1	55	284.724	273.907	298.716	-74.932	53.852
2	44	288.54	269	302.302	-96.633	43.29
3	46	293.423	278	305.417	-38.66	44.822
4	47	292.148	268.87	315.304	176.269	46.098
5	52	286.152	274	300.356	-25.56	50.99
6	56	287.078	267	301	-25.641	55.462
7	51	289.363	258	312.13	-109.885	49.98
8	33	280.578	260.25	296.25	-60.255	32.249
9	60	277.697	268.314	290.15	-116.131	59.034
10	50	280.542	266	292.015	-116.565	49.193
11	47	276.13	265	283.964	-102.529	46.098
12	46	273.713	265.111	285	-96.34	45.277
13	49	275.531	266	281.445	-105.781	47.802
14	44	277.158	268.072	284.142	-167.905	42.953
15	48	272.06	265.54	283.241	-146.31	46.872
16	31	275.79	265.627	287.053	-113.199	30.463
17	51	273.263	258.29	283.538	-27.597	49.649
18	50	270.852	256	283.714	-96.981	49.366
19	48	271.084	258	281	-116.565	46.957
20	56	270.209	254.849	280.857	-106.798	55.362
1	52	269.294	257.024	277.942	-108.435	50.596
2	35	276.857	259	290	-90	34
3	33	275.703	264.281	287.562	-84.644	32.14
4	43	282.142	264	291.771	-43.091	42.45
5	36	273.669	245	291.629	-6.52	35.228
6	61	285.83	275.2	294.96	-111.448	60.166
7	60	279.573	262.357	293.636	-116.131	59.034
8	38	276.422	263.042	288	-122.829	36.892
9	37	273.453	260.776	282.469	43.877	36.069
10	61	285.159	269	296.867	-154.29	59.933
11	65	288.213	267.281	301.812	-91.79	64.031
12	53	290.266	267	304.697	-12.171	52.173
13	53	301.692	272.521	326.728	-169.992	51.788
14	52	287.316	268	297.827	-142.224	50.606
15	65	293.845	265.274	307.701	-140.08	63.891
16	48	290.592	257	316.317	-126.384	47.202
17	62	287.558	264.55	304.784	-158.025	61.465
1	36	276.998	269	288.722	-73.61	35.44
2	32	276.307	265.419	283	-82.648	31.257
3	41	278.454	263.496	286.87	-123.69	39.661
4	84	281.927	267.313	299	-96.189	83.487
5	45	288.753	266.554	299.455	-133.152	43.863
6	34	279.176	270.124	289.193	-139.97	32.65
7	53	278.079	265	286.923	-6.582	52.345
8	72	283.024	268	292.239	-15.611	70.605
9	33	282.618	261	299.35	-36.158	32.202
10	28	291.694	280	303	-26.565	26.833
11	67	273.727	244.38	289.152	81.254	65.765
12	43	298.049	279	314	-135	42.426
13	45	292.191	270.966	304.496	-127.648	44.204
14	67	281.001	241	315.463	-136.848	65.795
15	68	286.863	259	306.313	-90.855	67.007
16	64	288.147	263.968	302.185	-13.815	62.817
17	44	288.06	272.852	300.713	-154.026	43.382
18	29	297.093	280	309.25	16.504	28.16
1	86	281.357	273.365	290.723	-58.921	85.235
2	42	277.385	270.267	287.584	52.001	40.608
3	52	281.374	263.384	290.99	-159.444	51.264
4	49	275.808	265.133	283.167	-69.305	48.104
5	50	283.361	271	295.694	5.826	49.254
6	62	285.746	258	300.556	-159.775	60.745
7	69	280.263	267	303.557	-159.444	68.352
8	42	279.656	267	291.021	-157.166	41.231
9	50	287.888	266	300.633	-158.629	49.396
10	42	285.602	267	298.531	-157.166	41.231
11	42	286.581	274	296.333	-152.176	40.706
12	41	283.096	270.57	299.51	-153.435	40.249
13	42	290.527	276.854	305.22	-5.572	41.195
14	48	290.122	272.511	311.213	1.219	47.011
15	48	300.021	265	318.345	-151.783	46.53
16	41	303.109	278.575	316.812	-139.086	39.699
17	51	299.501	271	319.81	-80.727	49.649
1	126	281.735	262	296	-53.13	125
2	35	281.935	270.471	294.194	-161.03	33.838
3	49	278.194	265	286.391	-49.268	47.508
4	44	278.257	263.532	289.659	-37.405	42.802
5	38	279.354	264	292.879	-102.529	36.878
6	52	287.929	267.338	306.118	-136.591	50.931
7	52	279.853	268.014	299.471	-110.556	51.264
8	39	285.15	272.526	294.368	-29.932	38.079
9	44	289.089	271	310.698	-130.314	43.278
10	60	277.029	266.618	289.287	-61.699	59.059
11	47	302.636	279.957	324.652	4.97	46.174
12	46	293.322	273	309.506	-34.046	44.654
13	38	296.697	275	310.597	-124.114	37.443
14	89	285.861	260.977	312.121	-109.259	87.92
15	54	294.858	269.434	309.192	-47.291	53.075
16	63	288.472	262.339	302.355	-29.859	62.266
17	68	287.69	264.968	313.683	32.735	66.573
18	41	301.107	264.19	322.54	-78.408	39.812
19	47	302.015	283	320.022	-91.245	46.011
20	59	296.53	273.161	312.051	-99.951	57.871
1	58	295.695	264	317.008	-62.987	57.245
2	55	276.203	261	297.431	-61.049	53.712
3	44	280.343	267.37	291.692	-60.422	42.544
4	34	282.134	261.553	299	-107.879	32.573
5	53	283.896	260	299	-113.629	52.393
6	54	280.888	262.487	296.263	-118.009	53.235
7	69	288.127	265	303.951	-64.933	68.447
8	57	283.939	265	296.112	32.55	55.758
9	34	284.391	278.099	292.264	-113.429	32.696
10	54	282.438	273	295.869	-108.778	52.811
11	31	286.085	276	301	-150.018	30.017
12	37	264.75	250	287	-41.634	36.125
13	43	266.146	252	289.594	-46.909	42.45
1	31	283.948	275.5	293.5	174.289	30.15
2	60	287.112	277.855	297.065	-122.619	59.363
3	46	291.293	263	305.978	-34.046	44.654
4	78	290.101	267.626	307.223	-144.462	77.421
5	38	300.509	265.094	323.746	-75.964	37.108
6	47	285.139	268.495	298.225	-124.38	46.043
7	46	289.877	278	305.4	-136.79	45.277
8	33	286.879	274	308	0	32
9	40	286.884	271	299.552	-129.806	39.051
1	53	290.563	279.81	298.311	-102.171	52.173
2	61	285.943	271.167	303.3	-90.955	60.008
3	46	291.002	269	299.48	-105.593	44.643
4	67	278.421	264.545	288.79	-170.395	65.924
5	44	280.587	266.581	293.176	-117.759	42.942
6	55	277.827	263.716	292.272	-141.009	54.037
1	56	289.995	267.265	304.946	-130.601	55.317
2	45	294.822	266	314.207	-18.435	44.272
3	54	307.89	279	323.599	-68.806	52.555
4	64	307.995	280.86	334.138	-78.158	63.348
5	57	310.078	277.286	331	-149.744	55.57
6	38	308.403	284	322.541	-162.553	36.688
7	68	307.523	281	326.015	-126.529	67.201
8	63	297.633	276	309.053	-14.036	61.847
9	42	295.253	275	309.39	-102.68	41
10	58	299.245	277	317.399	-170.87	56.719
11	48	305.104	274	322.758	-153.435	46.957
1	58	293.06	274	306.903	37.875	57.009
2	54	297.089	280.69	308.602	-79.114	52.953
3	48	300.6	285.425	312.015	-27.646	47.413
4	48	303.159	283	320.147	162.719	47.127
5	49	291.835	276	307.167	-120.343	47.508
6	73	299.292	271	313.667	-67.011	71.694
7	47	298.968	274.562	316.152	-161.175	46.487
8	36	297.566	283	306.951	-163.61	35.44
9	62	301.461	281	316.877	156.801	60.926
10	39	299.091	282.216	314	122.005	37.736
11	49	303.226	283	317	131.634	48.166
12	79	301.003	275.513	316.949	-91.469	78.026
13	44	293.666	283.605	303.581	-96.633	43.29
14	72	288.029	268.38	308.606	-83.571	71.449
15	43	288.918	264	303.973	-76.293	42.202
16	54	294.361	276	309.623	-97.524	53.46
17	41	289.939	266	304.5	-48.013	40.361
18	63	288.597	270.864	300.039	-44.341	61.522
19	47	291.553	263.543	312.054	-27.121	46.065
20	63	298.314	271.679	315.328	-136.302	62.241
21	73	287.869	273	305.13	155.225	71.589
22	31	295.15	286.72	302.033	152.592	30.414
23	45	283.788	260	294.62	144.162	44.407
24	49	277.622	255.667	290.111	146.976	47.707
25	62	290.244	279.247	306.008	-106.074	61.4
26	44	283.614	273.746	295.227	-115.974	43.382
27	41	285.825	268	295.438	-132.955	39.623
28	31	285.437	279	293.844	-42.274	29.732
29	34	282.833	271	291.826	-49.97	32.65
30	36	287.727	279.8	295.665	-59.036	34.986
31	60	285.872	275.678	294.33	-148.201	58.83
32	39	286.203	277.463	295.493	-152.103	38.471
33	56	283.565	275.777	291.839	-119.358	55.073
34	44	282.429	274.559	296.681	-45.939	43.139
35	36	283.467	270.89	298.367	-76.759	34.928
36	35	286.047	276	296.938	-125.538	34.409
37	67	287.557	269	298.388	-39.472	66.068
38	35	287.563	273	295.785	166.373	33.956
39	64	284.641	268	310	180	63
40	84	284.33	261	300.265	-177.93	83.054
41	40	284.65	273	294	180	39
42	65	278.808	263.078	289.578	177.316	64.07
43	53	280.109	267.942	302.923	176.698	52.086
44	33	278.296	268	285.906	-174.644	32.14
45	55	276.622	267.809	286.571	-143.973	54.406
46	36	276.122	268	284.261	-154.885	35.341
1	30	279.934	266	290.134	-144.689	29.411
2	59	278.486	265.172	290.29	-141.953	58.412
3	69	281.258	243.332	297.782	-164.745	68.411
4	37	281.241	264.494	297	-153.435	35.777
5	35	277.025	264.332	285.145	-153.435	33.541
6	60	287.15	273	301.007	-68.199	59.237
7	49	288.811	266	303	-158.199	48.466
8	38	288.33	271.919	298.579	113.806	37.162
9	68	287.723	265.099	304.698	-144.66	67.424
10	53	295.699	274.723	315.942	-145.098	52.431
11	50	253.133	238	260.594	-159.717	49.041
12	51	282.428	268.704	295.61	-100.408	49.82
13	43	286.432	272.673	298.669	-71.996	42.059
14	43	290.349	275	300.714	-123.311	41.881
15	36	284.878	263	296.411	-129.174	34.828
16	39	284.723	274	292.424	-147.995	37.736
17	41	287.193	269	299.531	148.299	39.962
18	54	283.654	268	296.401	167.005	53.367
19	43	285.913	273.389	302	-36.327	42.202
20	37	281.928	268	292.806	54.09	35.805
21	38	280.568	266.551	296.427	-20.376	37.336
22	35	282.007	269.529	297.176	-98.366	34.366
23	59	283.332	272.074	292.924	38.66	57.628
24	49	278.12	266.219	308	-133.315	48.104
25	286	274.161	255.413	295.657	0	285.646
1	41	237.897	210.324	248.943	0	40.817
2	26	224.924	213	235.091	0	25.495
3	43	224.377	212	232.163	115.346	42.048
4	29	227.552	220	234.571	-4.086	28.071
5	57	243.044	223	251.974	-68.962	55.714
6	38	241.887	220	252.484	-74.476	37.363
7	55	240.886	222	248.271	-137.231	54.489
8	84	219.635	207.578	228.287	-134.029	83.451
9	60	208.752	199	216.654	-56.041	59.076
10	35	244.718	219	251.419	-132.614	33.971
11	27	244.763	233.568	253.071	32.471	26.077
12	28	235.526	227	243	8.427	27.295
13	49	250.429	223	263	180	48
14	50	250.533	219	262.043	146.634	49.092
15	30	240.557	227	247.164	-69.677	28.792
16	32	236.032	220	245.125	-58.392	30.529
17	52	222.141	214	229.232	-112.011	50.695
18	38	208.312	200	213.075	-69.624	37.336
19	54	236.599	209	250.986	-112.203	52.924
20	34	224.902	213	234.909	-6.911	33.242
21	74	215.771	206	221.589	6.254	73.437
22	49	207.005	203	211.781	-166.827	48.27
23	57	202.113	198	206.469	-167.692	56.294
24	69	219.837	202	232.599	-66.468	67.624
25	56	232.835	219.156	246.973	-26.095	54.562
26	29	219.826	208.724	231.245	-32.005	28.302
27	35	230.204	213.834	238.152	-34.16	33.838
28	31	244.971	221	257.222	-50.44	29.833
29	60	237.105	214	249.087	-63.869	59.034
30	57	244.362	208	262.83	-68.009	56.08
31	39	225.669	218	230.111	-125.362	38.013
32	27	233.022	224	242	-136.548	26.173
33	30	226.963	217	236.054	-143.531	28.601
34	41	216.416	200.66	223.375	-66.615	40.311
35	35	268.878	227	281.554	-61.928	34
36	50	250.718	212	266.755	-66.038	49.244
37	48	234.66	208.604	249.457	-61.783	46.53
38	46	252.048	212	263.514	-43.21	45.277
39	38	245.834	220	259.652	-12.529	36.878
40	26	267.65	232	280.992	-168.232	24.515
41	34	230.28	218	238.384	-165.964	32.985
42	50	218.488	203	224.37	-149.237	48.877
43	35	260.879	210	277.813	-148.173	34.132
44	29	255.372	226	273.327	-21.038	27.857
45	43	225.646	203	242.571	-149.744	41.677
46	60	221.743	208.983	231.621	160.346	59.464
47	53	217.226	201	226.817	161.917	51.546
48	34	237.255	216.052	245.793	-104.036	32.985
49	28	240.456	215	252.634	-156.251	27.313
50	36	229.518	209	236.225	-152.7	34.886
51	31	232.247	208	241.667	-99.462	30.414
52	44	211.071	202.202	222.127	-128.454	43.417
53	50	209.216	201.279	214.715	-33.366	49.092
54	39	221.562	211.921	227.789	-91.507	38.013
55	35	228.368	206	239.706	-83.29	34.234
56	38	224.417	207	233.297	-1.548	37.014
57	38	219.846	206.923	229.216	-25.866	36.674
1	48	352.831	244	381.999	48.468	46.755
2	35	319.858	236	347.176	-119.539	34.482
3	52	307.894	230	405.28	110.556	51.264
4	45	258.029	210	271.917	-143.393	43.6
5	48	228.672	220	238.589	-124.695	47.434
6	39	266.182	219	293.737	-150.068	38.079
7	20	260.432	244	269.632	-176.987	19.026
8	42	261.889	230	271.994	-142.853	41.4
9	37	249.584	219	263.099	-31.504	36.359
10	35	306.257	232	330.749	-137.386	33.971
11	47	268.579	233	291.391	-7.431	46.39
12	34	254.05	242	263.879	-86.532	33.061
13	52	214.123	203	225.782	150.396	50.606
14	52	217.899	207.112	225.053	-65.925	51.478
15	46	254.564	215.444	307.914	-116.565	44.721
16	35	275.374	261.038	285.794	-112.751	33.615
17	57	260.554	216	284.49	-115.201	56.365
18	30	219.933	206	228	180	29
19	34	246.61	232	258.306	-72.121	32.573
20	73	228.192	199.938	252.278	161.313	71.784
21	49	284.007	240	311.201	-50.964	47.634
22	27	303.589	230	339.899	-54.462	25.807
23	59	296.594	242	329.586	-149.886	57.801
24	55	383.836	262	430	-33.69	54.083
25	39	248.465	208	266.748	-132.879	38.21
26	63	253.362	234.952	271.258	177.23	62.073
27	55	341.945	253	389	-90	54
1	45	312.043	255	335.554	-62.85	43.829
2	41	240.559	222	252	-177.138	40.05
3	34	209.752	204	214.02	-138.652	33.302
4	51	300.114	221	372.3	-135.807	50.21
5	57	359.397	256	392	-120.256	55.57
6	72	237.255	205	262.104	-167.735	70.612
7	41	236.962	216	247.812	-41.987	40.361
8	31	233.39	211.78	244.031	-21.448	30.083
9	41	227.118	201	239.344	-47.045	39.623
10	25	228.085	215.125	236.375	-177.614	24.021
11	42	307.875	233	340.049	-81.674	41.437
12	56	362.401	251	391.815	-33.977	55.471
13	53	314.73	250	342.595	-37.972	52.01
14	75	224.867	206.757	239.919	-85.365	74.243
15	78	215.318	201.234	231.948	-174.068	77.414
16	40	361.75	237	390.935	-126.573	38.601
1	63	204.617	198	208.242	-46.302	62.241
2	44	210	203	214.698	-86.009	43.105
3	45	200.696	197.439	204.438	-52.352	44.204
4	73	205.505	197.525	211.204	50.599	72.471
5	60	199.978	197.186	204.443	-54.689	58.822
6	33	210.717	199	217.875	-171.119	32.388
7	24	212.762	204.461	219.068	-162.35	23.087
8	40	205.328	197.586	212.438	-58.782	38.588
9	39	207.79	202	211.994	-127.476	37.802
10	47	204.54	198.804	207.316	-53.881	45.804
11	33	208.978	200	215.164	-143.842	32.202
12	31	204.077	199.6	208.5	-84.289	30.15
13	27	202.327	198.947	204.66	-130.365	26.249
14	58	202.403	196.759	205.684	-81.87	56.569
15	73	201.553	196.315	207.667	-162.316	72.422
16	45	205.3	197.702	212.165	-125.838	44.407
17	31	206.582	202	209.667	156.801	30.463
18	52	205.23	198.123	210.74	-147.875	50.774
19	58	203.109	198	206.599	-45	56.569
20	54	205.722	199	213	0	53
21	60	214.395	200	224.192	-49.821	58.898
22	44	203.764	197	207.716	154.026	43.382
23	62	210.073	199	219.18	-86.248	61.131
24	37	201.638	196.735	204.028	-102.875	35.903
25	75	202.489	196	207.784	-59.967	73.926
26	40	205.265	198.903	209.764	-163.443	38.601
27	26	206.969	202	212.291	-43.363	24.759
28	30	208.087	200.807	211.836	-12.095	28.636
29	33	208.407	203.688	212.25	-29.745	32.249
30	40	205.687	196.231	214.316	-41.878	38.949
31	51	216.344	206	223.92	178.854	50.01
32	43	207.182	203.944	210.673	-65.898	41.629
33	47	208.404	201	214	180	46
34	40	208.042	198.154	212.923	-160.641	39.217
35	50	211.004	202.97	217.374	-167.093	49.244
36	49	212.725	203	218.099	-39.036	47.634
37	38	211.736	202.879	217.888	-45	36.77
38	58	210.462	200.837	218.593	-122.005	56.604
39	46	211.264	200	218.494	-40.462	44.688
40	34	207.652	202	213.697	-98.616	33.377
41	45	215.001	204	222.748	-46.848	43.863
42	61	203.781	196	209.427	130.292	60.308
43	61	203.828	196.4	210.833	-178.091	60.033
44	49	208.663	196.828	216.286	-43.315	48.104
45	42	212.801	203	218.128	164.624	41.485
46	46	211.1	205	217.599	169.695	44.721
47	30	214.451	200	219.647	-143.531	28.601
48	51	216.294	199	222.56	-143.13	50
49	52	213.136	202	218.889	-142.907	51.4
50	47	220.54	203.261	232.391	-150.101	46.141
51	51	212.665	201.348	220.408	115.017	49.659
52	29	214.378	204.321	221.455	104.534	27.893
53	47	219.916	211	226.783	-85.03	46.174
54	54	204.388	198.094	209.585	-91.081	53.009
55	56	205.383	199	210.918	-98.427	54.589
56	42	211.957	200.225	217.734	-78.69	40.792
57	62	214.629	199	222.966	-77.775	61.392
58	62	211.775	198.195	221.581	99.462	60.828
59	40	205.088	199	211.821	-84.144	39.205
60	68	217.341	206.179	227.731	-96.809	67.476
61	38	217.784	207	223.405	-96.17	37.216
62	44	226.61	206	235.28	-42.184	43.186
63	74	210.757	199.027	220.767	179.215	73.007
64	43	212.247	200	222.667	-121.43	42.19
