# Supplementary material for: Synthesis and degradation of FtsZ quantitatively predict the first cell division in starved bacteria
Source: Mol Syst Biol. 2018 Nov 5;14(11):e8623. doi: 10.15252/msb.20188623 (PMC6217170; doi:10.15252/msb.20188623)
Supplement: Supplementary file 5 — Dataset EV3 [file MSB-14-e8623-s005.zip › Dataset_EV_3_pulsefeeding-analysis/03microscopy/time1.xlsx]

## Sheet: Sheet1
	area	mean	min	max	angle	length
1	28	1038.58	428	1291.36	23.749	27.313
2	33	441.1	268	497	-29.745	32.249
3	33	688.212	433	780.172	-161.565	31.623
4	27	603.465	498	650.408	-110.556	25.632
5	35	660.394	358	788.166	-155.695	34.015
6	48	719.662	446	841.21	-23.839	47.011
7	50	403.91	300	441.714	-85.333	49.163
8	48	851.084	430	992.703	-150.709	47.011
9	34	314.608	289	329.6	-107.879	32.573
10	38	719.11	509	790.804	-137.203	36.797
11	30	565.386	468	617.046	-128.047	29.206
12	20	374.177	301	395.659	-36.254	18.601
13	32	630.281	447	714	0	31
14	29	963.133	342	1192.57	-6.116	28.16
15	38	666.86	391	745.201	-110.376	37.336
1	43	524.885	330	593.714	19.29	42.379
2	23	408.139	257	463.884	-43.152	21.932
3	24	409.34	311	465.055	-145.62	23.022
4	22	377.971	288	412.429	-131.186	21.26
5	52	539.663	377	605.616	-107.021	51.245
6	28	512.653	379	581.713	-143.973	27.203
7	23	375.081	281	408	-172.235	22.204
8	41	342.88	251	373.73	-20.225	40.497
1	35	273.773	217	301.55	-37.875	34.205
2	37	266.233	207	289.605	-37.185	36.401
3	32	259.215	219	279.727	-30.651	31.385
4	37	241.207	206	253.667	-138.366	36.125
5	33	269.714	227	286.516	-161.565	31.623
6	29	300.414	234	324.786	-94.086	28.071
7	41	273.812	235	291.075	-178.568	40.012
8	52	312.946	228	347.505	-170.91	50.636
9	32	354.791	232	428.435	-35.754	30.806
10	40	464.026	283	513.246	-54.293	39.408
1	26	394.709	276	444.674	25.56	25.495
2	27	392.261	302	430.234	-136.548	26.173
3	24	270.024	236	287.594	-140.194	23.431
4	36	370.58	279	405.273	-166.759	34.928
5	23	319.583	282	337.992	-166.608	21.587
6	28	355.317	274	385.512	-105.068	26.926
7	25	310.207	232	353	-4.764	24.083
8	18	371.056	301	425.118	-100.008	17.263
9	46	328.657	274	363.667	-16.821	44.922
10	31	348.825	250	390	-47.726	29.732
11	38	405.071	303	444.451	-15.524	37.363
12	32	331.188	240	372.796	-11.31	30.594
13	29	322.563	258	346.5	-67.068	28.231
14	26	409.48	315	449.04	9.09	25.318
15	30	395.42	244	456.486	-26.565	29.069
16	29	321.32	253	350.071	-169.875	28.443
17	42	504.257	305	576.244	-91.397	41.012
18	29	288.751	247.079	307.204	-142.306	27.803
1	51	1048.78	483	1246.33	-59.826	49.739
2	31	768.717	608	836.11	-45	29.698
3	53	890.502	601	989.97	-57.529	52.154
4	41	1077.89	840.04	1227.18	-45	39.598
5	31	1259.68	993	1346.56	23.199	30.463
6	27	1012.04	853	1092.88	20.556	25.632
7	33	781.437	651.047	828	25.769	32.202
8	45	932.403	721	993.091	-10.539	43.738
9	31	1091.77	802	1203.2	3.814	30.067
10	45	990.305	795	1088.5	-45	43.841
11	35	1037.13	756	1118.07	-42.614	33.971
12	27	773.722	556	863.538	-150.524	26.42
13	44	621.076	504	711.547	-44.061	43.139
14	26	941.992	713	1004.06	-113.499	25.08
15	46	957.717	781.173	1055.44	-113.703	44.777
16	31	800.823	599	899	-36.87	30
17	57	797.861	485	921	-60.255	56.436
18	25	717.418	615	760.181	-124.992	24.413
19	28	1021.63	762	1120.77	-126.027	27.203
20	32	806.55	581	867.617	-155.095	30.871
21	37	1042.06	913	1106.12	-147.653	35.511
22	24	890.952	735	963.962	-140.194	23.431
23	29	856.713	693	920.62	-161.565	28.46
24	50	738.219	476	885.098	-74.539	48.765
25	32	793.161	588	939.053	-31.608	30.529
26	46	880.248	678	1004.24	-95.08	45.177
27	34	675.643	574.419	712.926	-43.781	33.242
28	48	864.963	621	966.638	-97.275	47.381
29	47	791.826	645.754	857.412	-105.255	45.607
30	30	794.538	559	888.562	-36.469	28.601
31	27	658.473	551.648	730.911	-20.556	25.632
32	33	707.831	528	782.759	-16.189	32.28
33	31	682.141	518	750.507	-154.29	29.967
34	42	596.685	444	664.538	-24.677	40.719
35	24	889.033	570	995.49	-17.65	23.087
36	33	667.029	493	731.812	-34.695	31.623
37	25	608.89	372	692	-2.386	24.021
38	34	486.572	418	518	-142.431	32.802
39	33	592.817	348	663.945	-53.842	32.202
40	26	695.853	469	854.784	-23.499	25.08
41	29	537.498	389	622.556	-21.038	27.857
42	27	505.977	415	551.006	-27.553	25.942
43	26	434.328	293.24	505.88	-85.426	25.08
44	55	513.002	355	585.248	-75.964	53.6
45	98	473.918	344	520.527	-36.634	97.201
46	47	647.338	416	732.784	-37.875	45.607
47	38	616.775	441	683.705	-49.399	36.878
48	42	656.942	588	698.478	-101.31	40.792
49	37	541.532	441	577.833	-59.859	35.847
50	27	628.306	432	716.654	6.582	26.173
51	40	527.354	501.769	591	-98.746	39.459
52	29	385.518	324	413.938	-14.534	27.893
53	28	393.93	289	436.667	-48.013	26.907
54	46	726.833	428	843.8	-55.954	44.654
55	28	667.716	502	741.07	-34.287	26.627
56	24	499.687	430.662	547.754	-102.804	22.561
57	41	483.802	358	550	-67.932	39.925
58	22	674.452	470	751.571	-79.216	21.378
59	27	537.572	294	645.639	-54.462	25.807
60	42	643.367	457	700.281	-29.055	41.183
61	22	399.388	340	430.914	-39.094	20.616
62	24	503.204	425	537.97	-37.875	22.804
63	35	452.17	322	506.727	-34.16	33.838
64	44	949.089	751	1038.92	-129.289	42.638
65	44	958.278	837	1023.59	-25.974	43.382
66	34	1028.89	839	1090.4	-27.35	32.65
67	30	813.339	561	920.75	-22.166	29.155
68	28	746.573	654	815.667	-41.987	26.907
69	36	710.99	628.763	787	-115.115	35.341
70	36	548.566	409	604.916	-50.826	34.828
71	32	754.633	591	815.496	59.349	31.385
72	36	836.655	605	925.42	-129.174	34.828
73	28	690.928	527	764.732	-118.443	27.295
74	36	532.132	460	608	-120.964	34.986
75	28	602.799	450	653.361	-156.251	27.313
76	28	487.439	356	546.329	-51.009	27.019
77	36	570.351	446	618.684	-33.232	34.67
78	23	572.261	507	620	-90	22
79	28	734.855	592	806.815	-56.889	27.459
80	35	666.13	502	722.882	-29.539	34.482
81	51	549.787	375	690.048	-35.272	50.22
82	40	990.55	674	1120.14	-113.962	39.395
83	23	647.081	565	692	-120.069	21.954
84	34	724.412	608	797.653	-148.736	32.757
85	32	953.392	774	1011.71	-52.765	31.401
86	29	727.111	550	809.536	-139.399	27.659
87	29	732.434	459	875	-137.862	28.32
88	31	709.227	592	764.24	-46.332	30.414
89	28	723.189	656.162	748.852	-107.103	27.203
90	32	696.817	661.57	728.226	-37.235	31.401
91	33	828.606	627	894.938	-93.576	32.062
92	33	839.246	573	956.25	-97.125	32.249
93	41	850.912	697	933.024	-100.176	39.623
94	30	657.674	488	749.736	-60.751	28.653
95	37	844.876	557	947.153	-120.141	35.847
96	42	711.379	555	772.148	-48.945	41.11
1	43	465.071	244	560.19	-67.694	42.154
2	51	503.439	276	587.6	-174.289	50.249
3	36	572.171	397	642.796	-140.826	34.828
4	53	514.918	395.888	583.899	-136.548	52.345
5	27	469.577	363	513.704	-122.471	26.077
6	34	425.074	277	472.444	-111.161	33.242
7	36	444.87	319	486.653	-75.174	35.171
8	53	457.182	309	570.527	-13.241	52.393
9	34	412.39	294	451.917	-158.839	33.242
10	37	523.132	387	583.435	170.272	35.511
11	57	522.242	290	598.571	163.496	56.321
12	23	525.284	429	566.802	166.608	21.587
13	32	433.03	293	502.758	-165.069	31.048
14	45	414.475	269	470.182	-149.931	43.909
15	41	395.183	295	427.125	-168.408	39.812
16	35	491.627	370	541.77	-145.84	33.838
17	27	479.513	384	521.55	-141.34	25.612
18	22	423.541	306	470.776	-31.43	21.095
19	30	398.2	315	434.372	-153.435	29.069
20	33	345.244	249	393.688	-126.158	32.202
21	22	330.991	277	354.714	-121.43	21.095
22	36	603.682	492	654	-154.885	35.341
23	41	554.539	439	608.27	-121.701	39.962
24	52	518.241	335	580.037	-153.435	51.43
25	47	578.213	382	646.338	-127.117	46.4
26	53	727.799	437	839.077	-84.508	52.24
27	38	587.975	460	651.52	-77.471	36.878
28	49	587.881	410	659.25	-86.424	48.094
29	37	617.915	495	658.75	-104.421	36.139
30	29	600.672	454	661.286	-169.875	28.443
31	53	561.269	388	632	-72.255	52.498
32	35	577.786	430	623.834	-74.745	34.205
33	40	527.139	362	575.863	-144.293	39.408
34	33	496.681	328	575.504	-25.769	32.202
35	27	447.769	329	497.692	-59.421	25.554
36	38	428.078	270	490.766	-45	36.77
37	50	671.755	391	803.895	-163.413	49.041
38	22	505.898	364	557.054	-125.218	20.809
39	31	562.263	356	636.689	-122.619	29.682
40	26	585.827	439	638.403	-158.629	24.698
41	26	373.704	285	415.515	-163.74	25
42	44	552.393	418	605.021	-66.448	42.544
43	37	363.769	267	401.191	-140.599	36.235
44	29	424.256	278	504	-171.87	28.284
45	34	499.531	280	580.253	-43.781	33.242
46	44	499.573	346	548.52	-9.462	42.579
47	40	494.594	396	523.154	171.254	39.459
48	49	598.315	410	697.812	-3.576	48.094
49	40	600.787	420	662.462	-175.601	39.115
50	42	629.143	375	719.068	-133.025	41.037
51	29	632.635	450	697.62	157.068	28.231
52	27	539.855	390	615.97	-130.365	26.249
53	24	415.375	379	443.652	172.569	23.195
54	27	561.973	355	632.58	-57.529	26.077
55	31	597.877	392	680	-42.274	29.732
56	31	393.048	272	431.5	-9.462	30.414
57	38	589.583	326	696.393	-124.992	36.62
58	31	427.066	293	499.089	-34.216	30.232
59	56	408.487	296	460.545	-178.958	55.009
60	30	540.054	347	645.779	-74.055	29.12
61	46	590.014	461.548	662.732	-79.695	44.721
62	28	639.476	499	726.333	-173.66	27.166
63	26	566.817	438	632.904	-21.371	24.698
64	31	510.377	358	579.04	-103.57	29.833
65	46	653.489	274	802.089	-88.727	45.011
66	48	699.451	475	863.043	-107.281	47.127
67	49	600.799	433	685.453	-98.471	47.518
68	42	583.319	387	655.561	178.603	41.012
69	30	527.981	363	594.767	-155.225	28.636
70	25	468.41	322	534.208	-67.751	23.77
71	21	384.474	289	425.513	165.256	19.647
72	32	311.43	217	372.968	-120.651	31.385
73	35	341.293	237	402.782	-118.072	34
74	34	506.283	281	604	-84.806	33.136
75	25	460.82	325	516.25	-112.249	23.77
76	28	458.417	261	553.58	-156.251	27.313
77	44	309.166	249	337.372	2.663	43.046
78	18	514.754	377	581.339	-149.036	17.493
1	36	276.472	238	292.325	-40.426	35.468
2	31	286.033	234	309.333	-39.56	29.833
3	38	311.174	226	348.446	-149.3	37.216
4	23	299.746	222	336.132	164.055	21.84
5	37	330.848	237	376	176.82	36.056
6	60	294.991	217	330.155	-23.962	59.093
7	28	297.536	238	334	-90	27
8	52	293.635	252	315.889	-29.604	50.606
9	34	287.041	248	302.54	-152.65	32.65
10	25	272.269	248	287.389	-56.976	23.854
11	25	296.634	251	317.931	-55.008	24.413
12	36	295.731	253	311	-176.73	35.057
13	37	289.123	253	309.306	-24.444	36.249
14	31	287.492	232	312.36	-156.801	30.463
15	42	302.672	242	330.309	-154.058	41.146
16	37	289.572	246	306.289	-46.123	36.069
17	42	283.489	263	296.782	-43.025	41.037
18	27	295.852	225	326.462	-87.797	26.019
19	27	271.257	237	285.136	-130.365	26.249
20	26	250.041	220	265.12	123.69	25.239
21	36	252.397	214	281.948	-28.74	35.355
22	29	263.263	238	280.143	-49.399	27.659
23	43	268.777	235	284.714	-19.29	42.379
24	27	240.882	212	255.308	-173.418	26.173
25	24	246.699	222	259.465	-74.745	22.804
26	104	287.881	226	310.201	-33.071	102.626
27	75	281.944	243	298.267	144.372	73.817
28	33	263.225	236	277.422	-33.69	32.45
29	30	274.511	238	288.955	-35.311	29.411
30	35	270.319	244	280.346	162.646	33.526
31	51	235.14	204.72	266	87.709	50.04
32	26	228.621	209	238.157	-61.39	25.06
33	31	295.055	243	323.293	-27.408	30.414
34	44	260.303	223	275.814	-25.974	43.382
35	27	271.887	224	290.077	-30.579	25.554
36	48	281.781	222	299.47	-30.964	46.648
37	29	269.855	215	299.551	-50.711	28.425
38	24	297.996	247	321.877	-72.35	23.087
39	25	310.997	266	332	-41.634	24.083
40	35	310.303	233	341.422	-36.529	33.601
41	19	315.166	253	342.667	-40.601	18.439
42	29	225.743	210	233.133	-37.694	27.803
43	42	374.802	281	404.902	-9.926	40.608
44	34	387.881	280	430.208	-162.121	32.573
45	27	357.942	252	408.846	149.421	25.554
46	26	408.742	321	441.667	154.44	25.495
47	26	346.223	241	394	-168.69	25.495
48	22	368.73	294	409.868	-37.405	21.401
49	37	369.538	255	424.111	178.409	36.014
50	43	337.568	232	380.714	160.71	42.379
51	25	255.095	219	269.042	-19.179	24.352
52	27	246.806	221	262.182	-35.538	25.807
53	29	249.717	219	268	-25.641	27.731
54	31	258.717	228	271.833	-178.091	30.017
55	38	253.653	213	270.835	-51.582	37.014
56	26	269.044	229	289	-113.499	25.08
1	37	531.401	336	596.5	-9.462	36.497
2	49	608.056	372	683.722	-8.471	47.518
3	30	403.482	287	446.175	-26.565	29.069
4	40	544.031	357	622.592	-31.218	38.588
5	24	513.053	309	572.643	-61.189	22.825
6	32	566.339	415	626.258	-1.848	31.016
7	29	453.94	371	502.143	-6.116	28.16
8	40	443.111	335	479.479	-31.218	38.588
9	52	512.687	248	723.118	178.877	51.01
10	60	656.099	318	802.593	-21.801	59.237
11	24	356.396	237	404.73	-39.806	23.431
12	32	636.753	421	734.057	-65.095	30.871
13	43	756.412	393	842.619	174.56	42.19
14	32	367.226	309	391.065	176.309	31.064
15	34	625.151	312	727.19	-51.072	33.422
16	30	827.508	326	1021.57	-65.225	28.636
17	45	494.134	307	553.886	-173.517	44.283
18	35	460.296	262	537.201	-16.858	34.482
19	32	541.12	410	590.426	-109.026	30.676
20	40	710.283	478	788.462	-48.122	38.949
21	45	484.195	377	550.403	135	43.841
1	31	694.644	384	831.567	-50.44	29.833
2	30	513.893	390	564.479	-114.775	28.636
3	24	661.715	407	818.994	-149.036	23.324
4	40	979.675	565	1321	180	39
5	38	656.933	421	729.997	168.996	36.674
6	44	425.89	309	476.023	172.057	43.417
7	41	646.709	336	795.375	-178.568	40.012
8	34	782.029	446	882.116	-128.928	33.422
9	24	482.453	350	527.783	177.51	23.022
10	38	447.667	410.245	502	-23.806	37.162
11	55	801.073	487	974.556	-32.8	53.535
12	25	571.13	364	641.667	-62.354	23.707
13	30	627.075	291	754.1	-167.905	28.636
14	31	495.015	288	567.6	-172.405	30.265
15	56	942.267	419	1097.03	-70.907	55.027
16	44	592.509	324	678.628	-93.991	43.105
17	23	822.448	536	932.054	-39.472	22.023
18	37	537.024	313	631.623	-27.979	36.235
19	40	634.339	329	779.536	-27.216	39.357
20	29	676.333	410	777	-96.116	28.16
21	23	504.272	415	536.752	43.152	21.932
22	31	458.729	339	508.373	-115.71	29.967
23	29	521.375	413	567.122	-45	28.284
24	34	810.824	437	928	180	33
25	31	848.226	454	1028	180	30
26	27	838.754	551	949.515	51.34	25.612
27	52	1052.84	391	1335.3	162.979	51.245
28	32	659.368	454	754.419	176.309	31.064
29	26	544.577	436	602.157	-163.74	25
30	34	652.868	344	764.384	-109.537	32.894
31	32	652.245	283	789.032	165.069	31.048
32	22	813.344	542	946.49	-121.43	21.095
33	29	902.042	424	1059.79	-147.995	28.302
34	25	808.615	567	913	34.992	24.413
35	29	790.303	493	918	-22.932	28.231
36	30	751.576	434	894.523	-162.181	29.411
37	29	490.007	311	552.673	-27.474	28.178
38	35	1031.48	402	1391	-26.565	33.541
39	28	948.238	657	1061.33	-28.443	27.295
40	29	578.242	295	685.429	-16.504	28.16
41	29	338.433	253	440	-98.13	28.284
42	52	841.618	285	1275.36	-119.604	50.606
43	27	1131.82	790	1288.69	133.452	26.173
44	31	990.688	563	1130.11	-42.274	29.732
45	27	441.345	288	577	-74.358	25.962
46	22	398.828	318	442.374	-150.945	20.591
47	27	586.35	326	700.589	-74.358	25.962
48	24	627.27	437	725.514	-70.017	23.409
1	35	227.146	204	239.889	-25.821	34.438
2	36	269.99	222	288.956	-47.291	35.384
3	44	260.12	222	273.241	44.061	43.139
4	34	234.494	226.544	239.889	-142.431	32.802
5	30	252.246	225	263.37	-26.565	29.069
6	37	275.645	215	304.042	-99.728	35.511
7	23	266.149	224	282.5	-147.724	22.472
8	21	269.482	242	281.84	-143.13	20
9	32	275.664	217	298.401	157.521	31.385
10	28	270.971	236	289.074	177.879	27.019
11	51	258.032	219	275.994	-51.52	49.82
12	47	264.07	221	280.63	-119.899	46.141
13	46	261.392	235	282.495	170.961	44.553
14	49	278.485	227	309.375	161.94	48.384
15	34	284.706	237	313.394	171.384	33.377
16	38	273.259	250	284.374	-75.964	37.108
17	36	272.592	242	282.92	-75.174	35.171
18	51	274.711	223	304.597	-58.841	50.249
19	29	267.947	216	296	-57.995	28.302
20	38	285.789	238	309.887	156.194	37.162
21	30	272.124	214	305.572	-43.603	29
22	29	276.86	243	299.5	-34.824	28.018
23	46	273.055	245	289.452	-59.47	45.277
24	29	284.228	248	310.143	-115.641	27.731
25	31	270.07	225	292	-19.654	29.732
26	38	252.214	226	264.126	-23.806	37.162
27	35	276.554	234	291.474	-69.444	34.176
28	34	267.415	238	281.455	-70.463	32.894
29	39	275.746	233	289.841	-70.145	38.275
30	44	269.42	230	293.341	-66.448	42.544
31	27	263.826	242	280	-32.471	26.077
32	27	273.295	242	288.056	152.447	25.942
33	54	262.516	220	284.326	-44.236	53.038
34	32	301.54	265	317.161	-1.848	31.016
35	35	294.403	256	313.118	-178.315	34.015
36	23	277.773	237	292.198	-50.528	22.023
37	24	264.025	223	285.076	-45	22.627
38	24	293.315	242	319.698	-127.875	22.804
39	33	290.573	264	306	-174.644	32.14
40	33	281.604	236	298.086	-169.046	31.575
41	30	269.838	218	290.482	-141.953	29.206
42	47	272.549	240	294.826	-28.811	45.651
43	36	283.087	234	305.447	-130.426	35.468
44	36	291.801	257.441	309.459	-67.891	34.54
45	32	292.556	253.097	313.806	-82.648	31.257
46	29	278.571	237	301.5	-92.045	28.018
47	27	295.266	259	311.538	-149.421	25.554
48	29	273.98	228	291.102	-145.176	28.018
49	31	273.675	237	287.72	-156.038	29.547
50	29	282.821	246	298.898	-152.526	28.178
51	31	281.516	250	295.551	-105.422	30.083
52	34	273.695	215	299.472	-107.879	32.573
53	42	267.392	206.578	304.151	-170.074	40.608
54	37	292.834	232	319.815	-70.56	36.056
55	30	264.095	235	278.649	-60.751	28.653
56	32	223.638	213.217	229.473	-146.821	31.064
57	37	287.047	227	312.667	-37.185	36.401
58	35	279.507	231	299.509	-36.529	33.601
59	34	281.167	219	302.379	-31.264	32.757
60	30	250.67	228	261.618	-38.047	29.206
61	31	263.72	224	281.196	-129.56	29.833
62	30	287.154	244	311.323	-29.249	28.653
63	27	288.851	233	314.75	-35.538	25.807
64	57	272.46	223	289.571	-66.666	55.543
65	40	284.374	226	310.107	-148.782	38.588
66	38	279.032	243	291.546	-145.008	36.62
67	29	287.817	240	309.143	-165.466	27.893
68	34	248.243	231	261.485	-93.468	33.061
69	26	270.547	245	285.856	-101.768	24.515
70	25	286.778	241	307.222	-124.992	24.413
71	30	282.136	232	303.415	72.181	29.411
72	35	290.127	235	315.456	-120.379	33.615
73	24	280.06	246	299.696	-7.431	23.195
74	27	293.962	259.077	312.385	-120.579	25.554
75	38	285.746	246.27	303.422	-69.624	37.336
76	37	302.78	267.247	330.625	-58.496	36.359
77	42	304.745	259	325.202	-52.001	40.608
78	35	292.7	250	310.554	-65.695	34.015
79	33	293.562	251	315.047	-65.854	31.78
80	35	272.709	220	290.616	-55.84	33.838
81	54	285.843	235	303.889	-14.3	52.631
82	65	304.285	252	327.667	166.399	63.789
83	55	280.412	240	303.556	163.909	54.12
84	27	291.014	256	317.308	4.399	26.077
85	25	280.355	248	300.007	-146.976	23.854
86	23	265.311	225	283.843	-147.724	22.472
87	41	258.738	226	277.397	-112.068	39.925
88	29	282.697	235	305.562	-47.862	28.32
89	23	266.505	257	273.851	-71.565	22.136
90	25	275.34	248	295.833	-80.538	24.331
91	36	234.929	216	244.261	-19.983	35.114
92	34	269.559	212	304.455	176.532	33.061
93	27	291.573	230	322.45	-110.556	25.632
94	27	231.442	204	245.692	-59.421	25.554
95	35	297.761	246	331.353	176.634	34.059
96	53	283.368	226	312.762	167.829	52.173
97	26	244.552	217	258.784	-168.232	24.515
98	25	293.566	257	316.5	-56.976	23.854
99	31	296.178	270	317	176.186	30.067
100	30	287.136	250	310	178.025	29.017
101	35	278.411	232	306	-151.928	34
