# Supplementary material for: Synthesis and degradation of FtsZ quantitatively predict the first cell division in starved bacteria
Source: Mol Syst Biol. 2018 Nov 5;14(11):e8623. doi: 10.15252/msb.20188623 (PMC6217170; doi:10.15252/msb.20188623)
Supplement: Supplementary file 5 — Dataset EV3 [file MSB-14-e8623-s005.zip › Dataset_EV_3_pulsefeeding-analysis/03microscopy/time2.xlsx]

## Sheet: Sheet1
	area	mean	min	max	angle	length
1	53	857.329	341	1044.96	-58.465	51.624
2	27	1053.91	510	1236.31	-2.203	26.019
3	30	1219.36	717	1419.65	3.945	29.069
4	27	973.071	526	1159.01	-13.496	25.71
5	21	1042.28	584	1212.72	-159.775	20.248
6	37	744.911	489	829.667	-30.141	35.847
7	42	844.282	487	979.805	175.815	41.11
8	27	1383.56	906	1606.46	-150.524	26.42
9	24	588.736	436	643.529	-145.62	23.022
10	35	1077.4	664	1290	180	34
1	27	638.161	376	752	-32.471	26.077
2	23	447.957	328	487.455	-10.305	22.361
3	24	533.083	296	620.885	-39.806	23.431
4	33	607.82	293	715.5	-29.745	32.249
5	21	677.608	499	749.312	-69.775	20.248
6	22	557.264	347	640.224	-39.094	20.616
7	23	556.779	471	601.091	-79.695	22.361
8	29	659.702	355	781	-149.744	27.785
9	18	425.905	318	460.471	-120.964	17.493
10	29	686.403	347	842	-45	28.284
11	44	797.877	570	948.213	-49.686	43.278
12	32	617.293	277	713.783	-168.69	30.594
13	24	999.926	635	1133.4	-145.62	23.022
14	25	732.214	539	821.766	-73.072	24.042
15	21	496.326	273	604.48	-143.13	20
1	24	403.787	302	452.752	-55.62	23.022
2	33	382.041	273	439.801	-163.811	32.28
3	51	362.206	227	420.528	-47.42	50.249
4	31	433.582	272	528.56	-143.13	30
5	33	398.794	260	476.884	-77.276	31.78
6	26	342.173	245	411.35	-133.363	24.759
7	26	372.679	277	442.256	-138.18	25.495
8	34	434.874	306	499.81	-17.879	32.573
9	34	392.417	239	461.758	-15.709	33.242
15	26	964.552	612	1088.61	-61.39	25.06
16	31	561.484	323	679	-9.462	30.414
17	27	728.025	372	836.947	-142.696	26.401
18	28	528.228	372	596.333	-141.009	27.019
19	35	502.121	259	590.021	-20.556	34.176
20	57	1310.24	707	1536.88	-72.216	55.66
21	32	908.13	298	1202.68	-16.699	31.321
22	27	679.066	322	835.333	-15.642	25.962
23	24	895.076	426	1026.52	-87.51	23.022
24	28	1150.75	687	1341.06	-145.713	26.627
25	32	1123.55	489	1354.34	-37.235	31.401
26	50	1469.6	767	1803.71	-118.142	48.765
27	20	484.067	309	554.017	-132.879	19.105
28	24	888.167	517	1047.7	2.49	23.022
1	23	289.028	244	305	-46.848	21.932
2	30	308.864	234	337.201	167.905	28.636
3	22	334.206	309	348.571	-160.71	21.19
4	23	327.993	287	349.839	-43.152	21.932
5	32	344.215	258	370.302	-22.479	31.385
6	22	328.325	288	343.952	-64.654	21.024
7	19	333.105	290	365	-90	18
8	32	351.979	270	388.839	-84.472	31.145
9	49	336.921	273.285	374.583	-110.695	48.104
10	25	326.325	276	353.375	-82.875	24.187
11	30	358.255	312	385.799	-128.047	29.206
12	26	391.354	318	420.8	-151.39	25.06
13	29	370.212	304	398.327	-50.711	28.425
14	29	342.982	244	393.367	-55.176	28.018
1	31	266.628	233	281.733	-178.091	30.017
2	28	284.531	214	320.173	-19.799	26.571
3	29	327.357	243	366.684	-34.824	28.018
4	37	270.074	213	285.278	-107.928	35.735
5	22	207.233	201	209.902	-27.759	21.471
6	25	268.608	232	289	-109.179	24.352
7	28	280.153	242	299.037	-128.991	27.019
8	29	265.776	227	285.051	43.531	27.586
9	29	275.811	217	300.469	-133.531	27.586
10	25	238.018	215	249	-150.255	24.187
11	26	312.385	262	340	180	25
12	28	344.085	294	367.016	-51.009	27.019
1	28	362.063	281	393.613	-111.801	26.926
2	29	268.897	231	286.122	-45	28.284
3	32	342.721	241	379	-141.633	30.61
4	27	332.082	240	374.999	-35.538	25.807
5	34	378.803	271	421.427	-125.134	33.015
6	26	427.806	303	487.96	-43.363	24.759
7	28	337.766	279	368.477	-124.287	26.627
8	27	246.083	223	259.5	-177.797	26.019
9	24	262.371	237	275.652	-170.134	23.345
10	27	271.618	226	301.077	6.582	26.173
11	25	285.445	243	311.125	7.125	24.187
12	23	290.006	262	299.826	146.31	21.633
13	79	268.635	209	289.818	108.667	78.109
14	18	256.13	224	268	-49.764	17.029
15	16	252.7	232	262	-11.31	15.297
16	25	254.311	227	266.667	-165.379	23.77
1	38	457.773	327	512.82	-165.964	37.108
2	24	289.634	267	302.476	-115.463	23.259
3	76	254.23	238	270.415	172.304	74.673
4	22	225.855	208	231.118	-52.595	21.401
5	38	327.874	273	349.503	-71.075	37
6	20	238.606	226	246.377	-55.491	19.416
7	54	311.255	257	343.734	-56.611	52.697
8	33	316.424	261	344	0	32
9	30	317.866	283	337.241	174.094	29.155
10	32	479.118	372	523.032	-170.838	31.401
11	21	234.769	219	241.05	177.138	20.025
12	17	250.208	235	259.625	-63.435	15.652
13	21	251.745	237	260.875	-57.095	20.248
14	51	289.206	240.683	306.623	0	50.973
1	28	347.732	258	389.222	-63.435	26.833
2	31	287.042	245	304.7	-48.991	30.48
3	29	329.076	241	362.741	-42.138	28.32
4	34	366.882	247	416.226	-46.219	33.242
5	29	337.675	264	363.913	163.496	28.16
6	27	336.13	268	367.382	159.444	25.632
7	42	330.261	278	347.999	138.945	41.11
8	67	357.22	232	403.275	136.219	66.483
9	40	319.25	255	339.308	-163.443	38.601
10	23	327.447	271	357.182	-79.695	22.361
11	32	302.463	250	326.677	-88.152	31.016
12	33	267.983	232	286.375	-151.821	31.765
13	30	285.483	229	304.149	-150.751	28.653
14	27	342.103	280	377.917	-152.447	25.942
15	25	315.49	257	343.25	-131.634	24.083
16	35	302.146	258	320.677	-127.875	34.205
17	44	320.621	249	352.21	-119.578	42.544
18	22	288.719	259	301.794	165.964	20.616
1	20	628.508	484	683.931	-47.121	19.105
2	17	646.362	496	701.258	-161.565	15.811
3	25	854.013	628	965	-170.538	24.331
4	28	744.171	584	852	131.987	26.907
5	29	1010.1	703	1128.08	-45	28.284
6	27	1895.86	962	2345.39	20.556	25.632
7	31	1728.87	1149	1959	-80.538	30.414
8	29	1364.45	842	1535.29	-81.87	28.284
9	25	713.63	555.125	767.792	-87.614	24.021
10	31	1422.18	892	1614.22	158.552	30.083
11	40	726.861	492	816.333	-156.038	39.395
12	48	860.375	571	989.646	162.719	47.127
13	43	1167.52	547	1525.56	146.689	41.881
14	25	842.516	501	939.562	143.616	23.601
15	37	596.247	297	678.395	-63.435	35.777
16	36	1869.03	1077	2152.38	-165.174	35.171
17	25	550.507	402	602.333	4.764	24.083
18	23	810.802	577	907.455	-174.806	22.091
19	22	465.73	404	495.918	-62.241	21.471
20	21	656.919	520	711.688	139.086	19.849
21	30	687.886	553	736.886	-24.775	28.636
22	26	646.47	486	686.018	-63.435	24.597
23	25	613.636	496	647.083	-62.354	23.707
24	20	616.137	498	673.789	168.111	19.416
25	32	692.624	507	757.443	-116.565	31.305
26	39	2117.93	1039	2581.5	138.24	37.537
27	22	917.402	623	1053.98	-115.346	21.024
28	26	716.2	616.918	765.048	-43.363	24.759
29	23	1215.95	580	1457.45	-105.945	21.84
30	21	863.227	640	947.89	-116.565	20.125
31	24	693.08	549	740.391	-87.51	23.022
32	24	599.322	543	628.043	-94.97	23.087
33	27	770.436	644	823.692	-94.399	26.077
34	38	2083.26	755	2425.9	-168.996	36.674
35	22	1144.91	719	1290.71	95.44	21.095
36	29	1087.53	561	1255.61	-77.471	27.659
37	24	832.085	668	901.006	-66.801	22.847
38	31	711.389	387	810.6	-86.186	30.067
39	20	676.208	452	743.947	-101.889	19.416
40	26	648.621	456	731.795	-148.241	24.698
41	29	620.692	408	704.089	-137.862	28.32
42	35	883.121	527	1001.17	-168.024	33.734
43	36	714.09	481	799	176.73	35.057
44	36	680.398	582	712.647	-19.983	35.114
45	23	1210.54	801	1396.75	-136.848	21.932
46	26	1663.33	878	1939	-126.87	25
47	24	831.408	582	920.673	-135	22.627
48	22	725.14	530	804.333	165.964	20.616
49	24	714.921	377	846.699	-160.017	23.409
50	22	879.47	615	990.778	152.241	21.471
51	19	678.368	480	747	180	18
52	18	548.271	415	597.294	-79.992	17.263
53	30	674.676	492	747.793	-82.147	29.275
54	32	963.12	547	1092.58	-78.69	30.594
55	27	828.358	563.846	952	-22.62	26
56	39	569.833	394	623.211	-21.801	37.696
57	19	800.439	561	898.889	150.642	18.358
58	25	910.284	567	1069.31	152.354	23.707
59	21	791.951	600	903.075	-30.466	19.723
60	23	982.067	505	1170.5	161.565	22.136
61	30	705.109	439	796.883	144.689	29.411
62	29	2136.69	989	2651	-90	28
63	35	740.002	560	800.737	-42.614	33.971
64	22	885.155	682	980.41	-50.906	20.616
65	26	814.194	548	936.48	-61.39	25.06
66	27	1008.52	700	1161.12	-177.797	26.019
1	37	425.499	256	497.204	-20.925	36.401
2	29	415.395	305	460.335	-62.526	28.178
3	23	442.576	336	489.868	-71.565	22.136
4	21	451.142	352	501.538	-75.256	19.647
5	32	438.56	327	494.786	165.069	31.048
6	24	425.605	291	481.346	167.196	22.561
7	25	323.882	284	352.653	160.821	24.352
8	22	465.672	366	515.429	-70.71	21.19
9	25	321.975	252	354.167	-51.71	24.207
10	25	373.637	290	411.583	175.236	24.083
11	27	391.476	321	425.896	144.462	25.807
12	24	385.252	318	413.316	-52.125	22.804
13	34	368.115	247	408.43	-15.709	33.242
14	27	372.096	278	426	-38.66	25.612
15	32	336.916	300	353.515	146.821	31.064
16	23	439.841	358	469.12	144.162	22.204
17	27	308.913	257.178	328.491	162.255	26.249
18	32	388.931	292	430.556	-165.069	31.048
19	37	383.959	274	421.815	-19.44	36.056
20	46	463.721	288	515.222	-55.954	44.654
21	29	347.431	261	374.597	-133.531	27.586
22	39	302.596	251	320.742	-131.76	37.537
23	29	407.672	267	461.577	-133.531	27.586
24	27	380.932	293	419.846	175.601	26.077
25	31	246.525	222	257.933	-178.091	30.017
26	28	310.861	262	339.519	171.573	27.295
27	44	313.153	236	351.627	72.408	43.012
28	31	394.005	291	442	-99.462	30.414
29	28	342.91	258	383.333	-85.764	27.074
30	36	304.733	239	323.334	-28.74	35.355
31	28	363.06	278	405.222	173.66	27.166
32	43	400.757	253	487.714	-68.962	41.785
33	33	285.794	232	306.874	-65.854	31.78
34	22	470.079	326	527.345	-39.094	20.616
35	42	437.95	346	475.669	-55.923	41.049
36	37	390.756	325	424.792	-22.989	35.847
37	47	440.195	321	470.945	-28.811	45.651
38	23	375.02	312	400.079	-108.435	22.136
39	26	362.012	306	391.57	-56.31	25.239
40	25	352.494	268	383.844	-51.71	24.207
41	38	296.36	235	320.96	-77.471	36.878
42	24	350.697	256	397.319	-120.964	23.324
43	37	442.601	390	482.889	-107.928	35.735
44	24	434.75	334	480.987	-107.65	23.087
45	27	350.381	278	374.988	162.255	26.249
46	33	381.717	332	404.5	-126.158	32.202
47	29	413.376	298	449.668	-124.824	28.018
48	31	360.726	272	396.667	-170.538	30.414
49	27	271.43	245	283.63	-46.548	26.173
50	24	316.061	256	342.301	-43.264	23.345
51	25	344.604	281	371.625	-135	24.042
52	22	334.191	257	362.027	-27.759	21.471
53	22	416.973	301	462.118	-27.759	21.471
54	28	332.511	268	357.593	-33.111	27.459
55	27	386.868	267	439.077	-30.579	25.554
56	27	354.162	273	393.598	-62.447	25.942
57	27	268.9	244	284.095	-40.365	26.249
58	38	340.203	249	383.413	-40.601	36.878
59	25	274.716	246	288.484	-51.71	24.207
60	27	377.144	295	412.243	-49.635	26.249
61	43	396.193	262	444.643	-141.766	42.012
62	32	293.574	255	316.432	-121.608	30.529
63	33	274.44	227	303	-136.273	31.828
64	23	255.394	228	267	-153.435	22.361
65	48	296.579	243	322.42	-41.532	46.755
66	31	356.846	268	387	-145.784	30.232
67	24	363.382	313	387.442	-118.811	22.825
68	32	461.632	292	521.806	-86.309	31.064
69	18	373.724	330	387.367	-107.354	16.763
70	21	356.928	311	377.4	-53.13	20
71	29	383.114	294	425.776	-37.694	27.803
72	25	363.933	307	397	-138.366	24.083
73	42	403.923	345	430.772	-131.055	41.11
74	37	439.863	360	469	-80.272	35.511
75	31	398.596	347	425.133	-131.009	30.48
76	34	369.805	298	394.758	-48.652	33.302
77	35	453.444	365	495.601	-137.386	33.971
78	25	426.355	369	450.931	-70.821	24.352
79	29	377.775	324	398.204	-124.824	28.018
80	33	402.298	328	426.594	-73.811	32.28
81	32	403.391	327	439.968	-84.472	31.145
82	31	373.451	324	398.542	-76.43	29.833
83	28	405.813	320	447.111	173.66	27.166
84	30	356.186	305	379.038	-12.095	28.636
85	21	422.099	362	449.12	-126.87	20
86	28	388.096	297	424.556	-41.987	26.907
87	31	410.834	345	440.756	-42.274	29.732
88	44	406.873	308	461.436	141.546	43.417
89	29	346.622	314	358.857	-42.138	28.32
90	50	401.903	301	428.662	163.413	49.041
91	25	398.402	301	440	-124.992	24.413
92	23	408.204	339	443.769	-125.838	22.204
1	22	758.318	486	867.333	-154.654	21.024
2	26	822.053	580	937.4	-158.629	24.698
3	35	864.318	636	958.235	-88.315	34.015
4	26	855.171	549	992.56	-83.157	25.179
5	32	654.596	531	712.581	-80.838	31.401
6	29	643.904	523	704.893	-79.875	28.443
7	51	842.799	391	1006.46	-11.535	50.01
8	36	999.889	557	1193.66	-73.61	35.44
9	18	740.255	580	804.086	-45	16.971
10	41	1127.16	542	1307.33	-34.875	40.224
11	26	624.243	366	758.429	-33.69	25.239
12	26	738.433	475	842.944	21.371	24.698
13	23	947.415	564	1114.75	-149.931	21.954
14	32	703.52	490	777.666	168.69	30.594
15	24	677.713	478	747.701	164.745	22.804
16	20	724.7	578	796	-90	19
17	46	773.097	478	904.667	-26.565	44.721
18	20	529.55	496.687	560.917	-126.254	18.601
19	35	397.516	322	427	-35.538	34.409
20	33	2111.89	851	2733.31	174.644	32.14
21	23	455.566	368	488.793	-63.435	22.361
22	18	460.232	296	524.941	-13.241	17.464
23	32	498.635	409	537.253	163.301	31.321
24	55	769.844	353	882.222	-122.8	53.535
25	60	273.002	236.321	305.387	159.102	58.873
26	23	490.409	358	534.748	-35.838	22.204
27	17	422.346	396.938	436.5	-86.424	16.031
28	18	473.886	393	512.647	-96.71	17.117
29	28	605.285	397	677.765	-66.251	27.313
30	51	847.799	431	1101.75	-54.728	50.22
31	28	648.456	581	680.647	-107.103	27.203
32	24	925.998	515	1083.13	-80.134	23.345
33	21	970.195	622	1135	-171.469	20.224
34	30	592.85	333	667.647	153.435	29.069
35	31	644.192	504	707.509	-68.552	30.083
36	29	582.493	473	624.592	-62.526	28.178
37	24	650.5	497	726	-90	23
38	30	856.443	638	933.453	-167.905	28.636
39	22	456.984	310	501.107	-62.241	21.471
40	22	487.385	254	584.864	-27.759	21.471
41	16	692.288	521	742.6	-101.31	15.297
42	23	560.419	508	587.909	-97.765	22.204
43	25	859.712	616	956.75	-177.614	24.021
44	26	629.885	512	691.12	-80.91	25.318
45	24	381.842	264	442.486	-109.983	23.409
46	20	711.658	479	814.053	168.111	19.416
47	22	450.864	393	477	180	21
48	24	507.995	405	562.87	177.51	23.022
49	22	427.564	294	468.766	140.906	20.616
50	21	662.205	486	735.3	-174.289	20.1
51	28	616.303	458	667.778	-85.764	27.074
52	33	899.868	434	1020.31	-53.842	32.202
53	24	641.342	469	694.072	-39.806	23.431
54	31	457.879	320	512.52	-39.56	29.833
55	25	716.767	466	808.667	170.538	24.331
56	22	680.968	498	771.51	-115.346	21.024
57	41	995.314	593	1133.25	-7.125	40.311
58	35	1971.03	1041	2244.97	-119.539	34.482
59	20	518.949	445	564.837	-68.749	19.313
60	41	891.931	654	978.35	-104.381	40.262
61	19	412.749	386	427.111	-102.529	18.439
62	39	763.447	536	930.097	56.725	38.275
63	45	599.213	469	653.066	-142.352	44.204
64	20	540.39	484.5	571.435	-145.491	19.007
65	23	680.837	431	753.331	-50.528	22.023
66	23	501.142	424	552.992	-43.152	21.932
1	36	537.15	279	627.325	-50.826	34.828
2	24	390.94	300	428.681	-64.537	23.259
3	23	491.824	334	552	158.199	21.541
4	20	467.655	325	526.842	-93.013	19.026
5	18	640.229	516	706.824	-96.71	17.117
6	21	741.28	477	824.72	162.474	19.925
7	40	422.575	324	480	180	39
8	24	328.835	305	344.958	-107.65	23.087
9	32	332.261	273	364.99	-45	31.113
10	26	393.115	264	447.118	-56.31	25.239
11	34	446.649	271	504.818	-160.463	32.894
12	20	297.289	244	323.914	145.491	19.416
13	27	588.432	386	663	-59.421	25.554
14	34	525.598	298	607.118	-54.866	33.015
15	32	452.76	263	533.458	-38.367	30.61
16	27	727.366	497	816.923	-162.255	26.249
17	25	459.32	348	505.656	-128.29	24.207
18	25	483.273	331	544.368	-146.976	23.854
19	31	870.643	494	971.513	-136.332	30.414
20	15	554.257	469	589.071	-94.086	14.036
21	26	493.015	363	545.355	-111.371	24.698
22	29	426.616	350	466.816	-70.907	27.514
23	49	682.151	349	773	165.379	47.539
24	35	678.678	361	789.398	153.435	33.541
25	29	591.998	416	663	-59.744	27.785
26	24	644.569	347	736.837	-64.537	23.259
27	22	1076.52	542	1301.86	177.274	21.024
28	24	828.669	418	989.295	-52.125	22.804
29	24	619.876	443	697.06	-109.983	23.409
30	20	476.728	394	530.785	-124.509	19.416
31	24	526.19	377	571.705	-118.811	22.825
32	24	756.434	442	871.524	-142.125	22.804
33	28	1010.99	721	1129.79	-51.009	27.019
34	26	605.07	418	682.622	-148.241	24.698
35	22	626.636	430	707	-90	21
36	34	629.44	328	728.264	-79.38	32.558
37	22	856.851	524	991.154	165.964	20.616
38	25	1376.13	768	1600	-82.875	24.187
39	29	717.448	527	774	180	28
40	29	559.89	453	601.515	-140.711	28.425
41	35	661.257	377	765.383	-142.125	34.205
42	41	719.707	432	807.8	-139.086	39.699
43	23	390.489	353	418.281	-15.945	21.84
44	44	542.789	386	613.209	-176.009	43.105
45	26	468.158	400	494.072	-41.82	25.495
46	56	605.031	392	741.43	163.202	55.362
47	21	487.368	333	553.32	162.474	19.925
48	24	341.214	224	397.393	-151.189	22.825
49	31	698.62	414	808.247	-140.44	29.833
50	64	564.945	391.654	655.617	166.185	62.817
51	27	509.255	356	571.899	-141.34	25.612
52	21	520.633	387	565.48	-66.038	19.698
53	46	834.909	540	991.634	-57.724	44.944
54	14	428.334	371	458.663	-51.34	12.806
55	29	629.661	402	708	-62.526	28.178
56	44	645.764	274	1023.42	-59.265	43.046
57	65	567.788	401.438	666.75	178.21	64.031
58	34	502.072	387	546.727	173.089	33.242
59	46	542.779	407	603.6	-30.53	45.277
60	41	742.77	398	858.64	-33.69	39.661
61	20	497.63	337	558.504	-38.66	19.209
62	22	411.878	304	444.776	-119.055	20.591
63	18	425.953	371	450.675	-66.371	17.464
64	22	435.605	407	450.932	-60.945	20.591
65	37	496.256	364	546.944	-22.989	35.847
66	25	646.534	355	746.389	-34.992	24.413
67	27	589.94	332	687.179	-54.462	25.807
68	33	406.56	306	444.543	-28.179	31.765
69	23	437.478	349	485	180	22
70	21	392.829	308	441.8	174.289	20.1
71	24	622.322	461	684.478	-87.51	23.022
72	22	573.592	497	619.181	-140.906	20.616
73	30	501.599	368	548.15	159.677	28.792
74	19	633.471	415	712	150.642	18.358
75	51	482.818	333	554.851	130.972	50.329
76	25	379.05	351	395	150.255	24.187
77	20	652.582	487	735.648	115.201	18.788
78	19	595.874	487	655.815	112.38	18.385
79	25	534.735	447.219	581.594	-126.384	23.601
80	37	670.801	406	774.753	-129.401	36.235
81	16	598.572	519.5	641.6	-101.31	15.297
82	19	444.599	328	496.667	-150.642	18.358
83	26	530.791	330	600.88	-68.629	24.698
