# Supplementary material for: Synthesis and degradation of FtsZ quantitatively predict the first cell division in starved bacteria
Source: Mol Syst Biol. 2018 Nov 5;14(11):e8623. doi: 10.15252/msb.20188623 (PMC6217170; doi:10.15252/msb.20188623)
Supplement: Supplementary file 5 — Dataset EV3 [file MSB-14-e8623-s005.zip › Dataset_EV_3_pulsefeeding-analysis/04analyzeiondata_varyfreq/unionoutputWNC.csv]

mz	name	E221423	E221425	E221271	E221565
C00025	L-Glutamate	46	46	44	71
C00024	Acetyl-CoA	NaN	NaN	140	NaN
C00148	L-Proline	NaN	NaN	15	31
C00149	L-Malate	34	34	31	53
C00020	AMP	104	100	105	175
C00022	Pyruvate	NaN	NaN	NaN	12
C00141	3-Methyl-2-oxobutanoate	18	18	NaN	33
C00147	Adenine	36	36	33	57
C00944	3-Dehydroquinate	NaN	NaN	NaN	126
Maltopentaose	Maltopentaose	123	NaN	NaN	NaN
C06311	Galactitol 1-phosphate	97	93	97	157
C00430	5-Amino-4-oxopentanoate	30	30	25	48
C02730	o-Succinylbenzoate	NaN	NaN	NaN	135
C02737	phosphatidylserine (dihexadec-9-enoyl, n-C16:1)	117	NaN	129	NaN
C00437	N2-Acetyl-L-ornithine	NaN	NaN	NaN	105
C00644	D-Mannitol 1-phosphate	97	93	97	157
C00438	N-Carbamoyl-L-aspartate	66	67	72	109
C00530	Hydroquinone	12	13	11	26
3-(3-hydroxy-phenyl)propionate	3-(3-hydroxy-phenyl)propionate	59	59	61	93
C00647	Pyridoxamine 5'-phosphate	NaN	NaN	NaN	149
C00534	Pyridoxamine	NaN	63	64	97
C00497	D-Malate	34	34	31	53
C02631	2-Isopropylmaleate	54	54	NaN	85
C01508	L-Lyxose	NaN	NaN	NaN	75
C01187	3-Deoxy-D-manno-2-octulosonate	NaN	NaN	NaN	143
C06257	1-deoxy-D-xylulose	35	35	32	55
d-biotin d-sulfoxide	d-biotin d-sulfoxide	NaN	NaN	NaN	156
C04225	cis-2-Methylaconitate	NaN	NaN	NaN	124
Enterochelin	Enterochelin	113	110	117	196
C00794	D-Sorbitol	73	72	NaN	119
C01134	Pantetheine 4'-phosphate	105	NaN	NaN	176
C01131	L-Rhamnulose 1-phosphate	NaN	NaN	92	146
C04824	2,3-Bis(3-hydroxytetradecanoyl)-beta-D-glucosaminyl 1-phosphate	NaN	NaN	122	NaN
C00227	Acetyl phosphate	NaN	NaN	NaN	64
cyclopropane phosphatidylglycerol (dioctadec-11,12-cyclo-anoyl, n-C18:0 cyclo)	cyclopropane phosphatidylglycerol (dioctadec-11,12-cyclo-anoyl, n-C18:0 cyclo)	NaN	NaN	139	NaN
C01236	6-phospho-D-glucono-1,5-lactone	NaN	NaN	NaN	154
L-Galactonate	L-Galactonate	79	NaN	84	128
C00385	Xanthine	49	49	49	78
C02504	3-Carboxy-3-hydroxy-4-methylpentanoate	67	68	73	111
C00499	Allantoate	NaN	NaN	NaN	110
C03287	L-Glutamate 5-phosphate	NaN	NaN	NaN	139
C04593	methylisocitrate	81	NaN	NaN	NaN
C00546	Methylglyoxal	3	3	NaN	6
C02291	L-Cystathionine	86	83	NaN	136
C00364	dTMP	NaN	NaN	NaN	169
C00362	dGMP	104	100	105	175
C00009	Phosphate	10	12	10	NaN
C00008	ADP	NaN	NaN	106	180
L-Prolinylglycine	L-Prolinylglycine	NaN	NaN	NaN	100
1-Acyl-sn-glycero-3-phosphoglycerol (n-C16:0)	1-Acyl-sn-glycero-3-phosphoglycerol (n-C16:0)	NaN	NaN	NaN	190
methanesulfonate	methanesulfonate	9	11	9	21
1-hexadec-9-enoyl-sn-glycerol 3-phosphate	1-hexadec-9-enoyl-sn-glycerol 3-phosphate	107	102	NaN	179
C03589	4-Hydroxy-2-oxopentanoate	32	32	27	50
C04256	N-Acetyl-D-glucosamine 1-phosphate	NaN	NaN	NaN	165
C04257	N-Acetyl-D-mannosamine 6-phosphate	NaN	NaN	NaN	165
C00966	2-Dehydropantoate	43	43	41	68
C02341	trans-Aconitate	NaN	NaN	NaN	103
C06332	N-Acetylanthranilate	69	NaN	75	114
3-hydroxycinnamic acid	3-hydroxycinnamic acid	57	57	59	89
C00417	cis-Aconitate	NaN	NaN	NaN	103
C03741	L-Glutamate 1-semialdehyde	30	30	25	48
C00099	beta-Alanine	7	9	7	16
C00311	Isocitrate	78	77	83	127
C00310	D-Xylulose	NaN	NaN	NaN	75
C02225	2-Methylcitrate	81	NaN	NaN	NaN
C03340	2,3-Dihydrodipicolinate	NaN	NaN	65	NaN
C00092	D-Glucose 6-phosphate	96	92	96	155
C00093	Glycerol 3-phosphate	NaN	65	68	99
C00094	Sulfite	5	6	NaN	10
C00095	D-Fructose	70	70	76	117
C01279	4-Amino-5-hydroxymethyl-2-methylpyrimidine	NaN	NaN	NaN	63
Allulose 6-phosphate	Allulose 6-phosphate	96	92	96	155
C02739	1-(5-Phosphoribosyl)-ATP	NaN	NaN	NaN	202
N-Acetyl-D-glucosamine(anhydrous)N-Acetylmuramyl-tripeptide	N-Acetyl-D-glucosamine(anhydrous)N-Acetylmuramyl-tripeptide	NaN	119	NaN	212
C00243	Lactose	NaN	NaN	104	173
C06424	tetradecanoate (n-C14:0)	90	87	89	140
C00245	Taurine	27	27	NaN	44
4-hydroxy-5-methyl-3(2H)-furanone	4-hydroxy-5-methyl-3(2H)-furanone	16	16	14	30
C00246	Butyrate (n-C4:0)	NaN	8	NaN	15
C00249	Hexadecanoate (n-C16:0)	95	91	95	153
fructoselysine	fructoselysine	NaN	NaN	NaN	168
C05778	sirohydrochlorin	NaN	NaN	146	NaN
C00568	4-Aminobenzoate	39	39	37	61
C00166	Phenylpyruvate	57	57	59	89
C01487	D-Allose	70	70	76	117
C00160	Glycolate	NaN	5	6	8
C02989	L-Methionine Sulfoxide	NaN	NaN	NaN	91
gamma-butyrobetaine	gamma-butyrobetaine	42	42	40	67
C00163	Propionate (n-C3:0)	4	4	4	7
C01097	D-Tagatose 6-phosphate	96	92	96	155
C01096	D-Sorbitol 6-phosphate	97	93	97	157
C00181	D-Xylose	NaN	NaN	NaN	75
C00168	Hydroxypyruvate	NaN	NaN	NaN	24
C01092	8-Amino-7-oxononanoate	76	75	81	123
cyclopropane phosphatidylethanolamine (dihexadec-9,10-cyclo-anoyl, n-C16:0 cyclo)	cyclopropane phosphatidylethanolamine (dihexadec-9,10-cyclo-anoyl, n-C16:0 cyclo)	115	112	123	200
C00344	Phosphatidylglycerol (dihexadec-9-enoyl, n-C16:1)	121	113	115	201
C00345	6-Phospho-D-gluconate	NaN	NaN	NaN	159
C00121	D-Ribose	NaN	NaN	NaN	75
C00348	Undecaprenyl phosphate	124	118	143	211
E-3-carboxy-2-pentenedioate 6-methyl ester	E-3-carboxy-2-pentenedioate 6-methyl ester	NaN	NaN	NaN	124
C00062	L-Arginine	65	NaN	NaN	106
C00064	L-Glutamine	44	44	42	69
C03089	5-Methylthio-D-ribose	NaN	NaN	NaN	116
C00861	L-Rhamnulose	NaN	NaN	NaN	90
C01063	Pimeloyl-CoA	NaN	NaN	NaN	220
C03765	4-Hydroxyphenylacetaldehyde	38	38	35	59
C02962	D-Allose 6-phosphate	96	92	96	155
C00864	(R)-Pantothenate	85	82	87	134
C04272	(R)-2,3-Dihydroxy-3-methylbutanoate	35	35	32	55
acyl phosphatidylglycerol (n-C16:0)	acyl phosphatidylglycerol (n-C16:0)	NaN	NaN	155	225
C01146	2-Hydroxy-3-oxopropanoate	NaN	NaN	NaN	24
C04171	2,3-Dihydro-2,3-dihydroxybenzoate	NaN	NaN	NaN	84
C01260	P1,P4-Bis(5'-adenosyl) tetraphosphate	NaN	NaN	141	NaN
N-Acetyl-D-galactosamine 1-phosphate	N-Acetyl-D-galactosamine 1-phosphate	NaN	NaN	NaN	165
C00669	gamma-L-Glutamyl-L-cysteine	93	NaN	NaN	NaN
C01269	5-O-(1-Carboxyvinyl)-3-phosphoshikimate	102	98	NaN	NaN
C00661	Glyceraldehyde 3-phosphate	63	64	66	98
C00117	alpha-D-Ribose 5-phosphate	NaN	NaN	NaN	141
C00111	Dihydroxyacetone phosphate	63	64	66	98
C02353	2',3'-Cyclic AMP	103	99	103	171
C00596	2-Oxopent-4-enoate	16	16	14	30
tetradecenoate (n-C14:1)	tetradecenoate (n-C14:1)	89	86	88	138
branching glycogen	branching glycogen	56	56	58	87
C05269	3-Oxohexanoyl-CoA	NaN	NaN	NaN	217
C05264	(S)-3-Hydroxydecanoyl-CoA	NaN	NaN	152	223
C06423	octanoate (n-C8:0)	41	41	39	66
C05262	(S)-3-Hydroxydodecanoyl-CoA	NaN	NaN	156	NaN
C02354	2',3'-Cyclic CMP	NaN	NaN	NaN	166
C00269	CDP-1,2-ditetradec-7-enoylglycerol	127	NaN	150	NaN
undecaprenyl phosphate-4-amino-4-deoxy-L-arabinose	undecaprenyl phosphate-4-amino-4-deoxy-L-arabinose	NaN	NaN	NaN	226
C00507	L-Rhamnose	NaN	NaN	NaN	90
crotonobetainyl-CoA	crotonobetainyl-CoA	NaN	NaN	149	NaN
C00263	L-Homoserine	NaN	NaN	NaN	38
C00262	Hypoxanthine	37	37	34	58
C00508	L-Ribulose	NaN	NaN	NaN	75
C00266	Glycolaldehyde	2	2	2	2
C05817	2-Succinyl-6-hydroxy-2,4-cyclohexadiene-1-carboxylate	NaN	NaN	NaN	144
C00188	L-Threonine	NaN	NaN	NaN	38
C00186	L-Lactate	8	10	8	18
C00184	Dihydroxyacetone	8	10	8	18
C00182	glycogen	56	56	58	87
C00183	L-Valine	21	21	17	36
C00463	Indole	20	20	NaN	35
C03319	dTDP-L-rhamnose	111	109	113	192
C11838	4,5-dihydroxy-2,3-pentanedione	32	32	27	50
C00329	D-Glucosamine	NaN	NaN	NaN	115
C04732	4-(1-D-Ribitylamino)-5-aminouracil	NaN	NaN	NaN	160
butanesulfonate	butanesulfonate	40	40	38	62
C00288	Bicarbonate	NaN	NaN	3	4
C01165	L-Glutamate 5-semialdehyde	30	30	25	48
L-methionine-R-sulfoxide	L-methionine-R-sulfoxide	NaN	NaN	NaN	91
C03812	D-Mannose 1-phosphate	96	92	96	155
C00327	L-Citrulline	NaN	NaN	NaN	107
C00164	Acetoacetate	11	NaN	NaN	22
C02191	Protoporphyrin	NaN	NaN	NaN	193
Hexadecenoate (n-C16:1)	Hexadecenoate (n-C16:1)	94	90	94	151
C05629	Phenylpropanoate	NaN	NaN	NaN	76
C01367	3'-AMP	104	100	105	175
C00673	2-Deoxy-D-ribose 5-phosphate	82	NaN	NaN	NaN
C00601	Phenylacetaldehyde	NaN	NaN	20	40
C00217	D-Glutamate	46	46	44	71
C00603	(-)-Ureidoglycolate	NaN	NaN	NaN	54
C03543	Undecaprenyl diphosphate	126	121	151	NaN
C01368	3'-UMP	NaN	NaN	102	170
C00037	Glycine	NaN	NaN	5	NaN
C00035	GDP	NaN	NaN	NaN	182
C00033	Acetate	2	2	2	2
C00031	D-Glucose	70	70	76	117
C00137	myo-Inositol	70	70	76	117
C00135	L-Histidine	51	51	54	81
C00133	D-Alanine	7	9	7	16
C00937	D-Lactaldehyde	4	4	4	7
C00770	L-Idonate	79	NaN	84	128
C04327	4-Methyl-5-(2-phosphoethyl)-thiazole	87	84	NaN	NaN
Ferrichrome minus Fe(III)	Ferrichrome minus Fe(III)	NaN	NaN	120	NaN
C00446	alpha-D-Galactose 1-phosphate	96	92	96	155
C11143	Dimethyl sulfoxide	NaN	NaN	NaN	9
C00442	alpha-D-Ribose 1-phosphate	NaN	NaN	NaN	141
C01721	L-fuculose	NaN	NaN	NaN	90
C05730	Glutathionylspermidine	108	103	107	181
C00522	(R)-Pantoate	47	47	46	73
C00448	Farnesyl diphosphate	NaN	NaN	NaN	178
C00042	Succinate	22	22	18	37
C00041	L-Alanine	7	9	7	16
C01024	Hydroxymethylbilane	NaN	NaN	NaN	213
C00047	L-Lysine	45	45	43	70
C00049	L-Aspartate	33	33	30	52
L-ascorbate-6-phosphate	L-ascorbate-6-phosphate	NaN	NaN	NaN	152
Phosphatidylglycerophosphate (dihexadec-9-enoyl, n-C16:1)	Phosphatidylglycerophosphate (dihexadec-9-enoyl, n-C16:1)	NaN	NaN	138	NaN
C00312	L-Xylulose	NaN	NaN	NaN	75
C04236	3-Carboxy-4-methyl-2-oxopentanoate	NaN	NaN	71	104
C01101	L-Ribulose 5-phosphate	NaN	NaN	NaN	141
C05409	2,3-Dioxo-L-gulonate	78	77	83	127
C03722	Quinolinate	60	60	NaN	94
C05402	Melibiose	NaN	NaN	104	173
N-Acetyl-D-glucosamine(anhydrous)N-Acetylmuramic acid	N-Acetyl-D-glucosamine(anhydrous)N-Acetylmuramic acid	NaN	NaN	NaN	186
C01225	sn-Glycero-3-phospho-1-inositol	NaN	NaN	NaN	172
C11355	4-amino-4-deoxychorismate	88	85	NaN	137
C00624	N-Acetyl-L-glutamate	77	76	82	125
C01585	Hexanoate (n-C6:0)	19	19	16	34
L-alanine-D-glutamate-meso-2,6-diaminoheptanedioate-D-alanine	L-alanine-D-glutamate-meso-2,6-diaminoheptanedioate-D-alanine	NaN	NaN	109	185
C05123	Isethionic acid	NaN	NaN	NaN	45
C01582	beta D-Galactose	70	70	76	117
C00061	FMN	NaN	NaN	NaN	184
C00231	D-Xylulose 5-phosphate	NaN	NaN	NaN	141
C00232	Succinic semialdehyde	11	NaN	NaN	22
C00233	4-Methyl-2-oxopentanoate	29	29	24	47
C00259	L-Arabinose	NaN	NaN	NaN	75
C06007	(R)-2,3-Dihydroxy-3-methylpentanoate	47	47	46	73
C06006	(S)-2-Aceto-2-hydroxybutanoate	43	43	41	68
C00159	D-Mannose	70	70	76	117
C00158	Citrate	78	77	83	127
C00013	Diphosphate	68	69	74	112
C00016	Flavin adenine dinucleotide oxidized	122	NaN	137	NaN
C01832	Dodecanoyl-CoA (n-C12:0CoA)	NaN	NaN	NaN	224
C00153	Nicotinamide	24	24	21	41
C00152	L-Asparagine	NaN	NaN	28	NaN
C00155	L-Homocysteine	NaN	NaN	NaN	56
1-Acyl-sn-glycero-3-phosphoglycerol (n-C16:1)	1-Acyl-sn-glycero-3-phosphoglycerol (n-C16:1)	NaN	106	111	188
C00156	4-Hydroxybenzoate	40	40	38	62
C00957	Mercaptopyruvate	23	23	19	39
C00197	3-Phospho-D-glycerate	75	74	80	122
C04146	all-trans-Octaprenyl diphosphate	NaN	NaN	125	NaN
C00423	trans-Cinnamate	NaN	NaN	45	72
C00424	L-Lactaldehyde	4	4	4	7
C03758	Dopamine	NaN	NaN	51	NaN
C00860	L-Histidinol	NaN	NaN	NaN	65
octadecenoate (n-C18:1)	octadecenoate (n-C18:1)	99	95	99	162
C00213	Sarcosine	7	9	7	16
C01530	octadecanoate (n-C18:0)	100	96	100	163
C06701	Phosphonate	NaN	NaN	NaN	11
C00719	Glycine betaine	21	21	17	36
C03263	Coproporphyrinogen III	NaN	NaN	NaN	195
C03232	3-Phosphohydroxypyruvate	NaN	NaN	NaN	120
C00380	Cytosine	13	14	12	27
2-Acyl-sn-glycero-3-phosphoglycerol (n-C18:1)	2-Acyl-sn-glycero-3-phosphoglycerol (n-C18:1)	NaN	108	112	191
C05235	Acetol	4	4	4	7
C01571	Decanoate (n-C10:0)	64	66	69	101
psicoselysine	psicoselysine	NaN	NaN	NaN	168
C00817	D-Altronate	79	NaN	84	128
2-Acyl-sn-glycero-3-phosphoglycerol (n-C16:0)	2-Acyl-sn-glycero-3-phosphoglycerol (n-C16:0)	NaN	NaN	NaN	190
C00253	Nicotinate	25	25	22	42
C00250	Pyridoxal	61	61	62	95
C00256	D-Lactate	8	10	8	18
C00257	D-Gluconate	79	NaN	84	128
C00392	D-Mannitol	73	72	NaN	119
C00258	(R)-Glycerate	NaN	NaN	NaN	25
C00390	Ubiquinol-8	116	114	128	205
C03291	L-Xylulose 5-phosphate	NaN	NaN	NaN	141
C01083	Trehalose	NaN	NaN	104	173
C00493	Shikimate	NaN	NaN	71	104
C00882	Dephospho-CoA	NaN	NaN	118	NaN
C00880	D-Galactonate	79	NaN	84	128
C03172	S-Methyl-L-methionine	NaN	NaN	NaN	88
C00078	L-Tryptophan	NaN	79	NaN	131
C00079	L-Phenylalanine	58	58	60	92
C00072	L-Ascorbate	NaN	NaN	NaN	108
C00073	L-Methionine	NaN	NaN	47	74
C00074	Phosphoenolpyruvate	62	62	63	96
C00075	UTP	110	107	NaN	189
C00979	O-Acetyl-L-serine	46	46	44	71
cyclopropane phosphatidylglycerol (dihexadec-9,10-cyclo-anoyl, n-C16:0 cyclo)	cyclopropane phosphatidylglycerol (dihexadec-9,10-cyclo-anoyl, n-C16:0 cyclo)	120	116	132	207
C01019	L-Fucose	NaN	NaN	NaN	90
C00086	Urea	NaN	NaN	NaN	3
C00085	D-Fructose 6-phosphate	96	92	96	155
C00082	L-Tyrosine	71	71	77	NaN
C04438	1-Acyl-sn-glycero-3-phosphoethanolamine (n-C16:1)	109	104	108	183
C05775	N1-(alpha-D-ribosyl)-5,6-dimethylbenzimidazole	NaN	NaN	NaN	161
1,6-anhydrous-N-Acetylmuramyl-tripeptide	1,6-anhydrous-N-Acetylmuramyl-tripeptide	112	NaN	NaN	NaN
cis-3-(3-carboxyethenyl)-3,5-cyclohexadiene-1,2-diol	cis-3-(3-carboxyethenyl)-3,5-cyclohexadiene-1,2-diol	72	NaN	78	118
C00407	L-Isoleucine	31	31	26	49
C00089	Sucrose	NaN	NaN	104	173
C06056	4-Hydroxy-L-threonine	36	36	33	57
C00671	(S)-3-Methyl-2-oxopentanoate	29	29	24	47
C00672	2-Deoxy-D-ribose 1-phosphate	82	NaN	NaN	NaN
C06055	O-Phospho-4-hydroxy-L-threonine	83	80	NaN	NaN
C01250	N-Acetyl-L-glutamate 5-semialdehyde	NaN	NaN	70	102
C00679	5-Dehydro-4-deoxy-D-glucarate	78	77	83	127
C05932	N2-Succinyl-L-glutamate 5-semialdehyde	91	88	90	142
4-Hydroxy-benzyl alcohol	4-Hydroxy-benzyl alcohol	26	26	NaN	43
C00106	Uracil	14	15	13	28
C00105	UMP	NaN	NaN	102	170
C00103	D-Glucose 1-phosphate	96	92	96	155
C00242	Guanine	48	48	48	77
C00582	Phenylacetyl-CoA	NaN	NaN	148	218
C00580	Dimethyl sulfide	NaN	NaN	NaN	5
C00108	Anthranilate	39	39	37	61
C00109	2-Oxobutanoate	11	NaN	NaN	22
C03972	2,3,4,5-Tetrahydrodipicolinate	NaN	NaN	67	NaN
coprogen unloaded (no Fe(III))	coprogen unloaded (no Fe(III))	NaN	NaN	135	208
C03974	2-tetradec-7-enoyl-sn-glycerol 3-phosphate	106	101	NaN	177
C00577	D-Glyceraldehyde	8	10	8	18
C00575	cAMP	103	99	103	171
C00279	D-Erythrose 4-phosphate	NaN	NaN	NaN	129
C03175	Shikimate 5-phosphate	NaN	NaN	NaN	150
C00275	D-Mannose 6-phosphate	96	92	96	155
C00334	4-Aminobutanoate	NaN	NaN	NaN	23
C00361	dGDP	NaN	NaN	106	180
3,4-dihydroxy-2-butanone 4-phosphate	3,4-dihydroxy-2-butanone 4-phosphate	74	73	79	121
C00479	Propanal	1	1	1	1
C00178	Thymine	28	28	23	46
2,3-dihydroxybenzoylserine	2,3-dihydroxybenzoylserine	92	89	91	145
C02679	Dodecanoate (n-C12:0)	80	78	85	130
C00004	Nicotinamide adenine dinucleotide - reduced	NaN	NaN	116	NaN
C06194	2',3'-Cyclic GMP	NaN	NaN	NaN	174
C00357	N-Acetyl-D-glucosamine 6-phosphate	NaN	NaN	NaN	165
1,6-anhydrous-N-Acetylmuramate	1,6-anhydrous-N-Acetylmuramate	98	94	98	158
L-alanine-D-glutamate	L-alanine-D-glutamate	NaN	NaN	NaN	133
C07086	Phenylacetic acid	38	38	35	59
C00350	phosphatidylethanolamine (dihexadec-9enoyl, n-C16:1)	114	111	119	197
C02780	2,5-diketo-D-gluconate	78	77	83	127
C02976	D-Fructose 1-phosphate	96	92	96	155
C11434	2-C-methyl-D-erythritol 4-phosphate	84	81	86	132
C00855	D-Methionine	NaN	NaN	47	74
L-alanine-L-glutamate	L-alanine-L-glutamate	NaN	NaN	NaN	133
C11437	1-deoxy-D-xylulose 5-phosphate	82	NaN	NaN	NaN
C02979	Glycerol 2-phosphate	NaN	65	68	99
C04778	N1-(5-Phospho-alpha-D-ribosyl)-5,6-dimethylbenzimidazole	105	NaN	NaN	176
2-Acyl-sn-glycero-3-phosphoglycerol (n-C16:1)	2-Acyl-sn-glycero-3-phosphoglycerol (n-C16:1)	NaN	106	111	188
C04411	3-Carboxy-2-hydroxy-4-methylpentanoate	67	68	73	111
C03912	1-Pyrroline-5-carboxylate	15	NaN	NaN	29
C01177	1D-myo-Inositol 1-phosphate	96	92	96	155
C00988	2-Phosphoglycolate	NaN	NaN	NaN	82
C00993	D-Alanyl-D-alanine	55	55	57	86
C02655	6-Acetyl-D-glucose	NaN	NaN	NaN	136
C00120	Biotin	NaN	NaN	NaN	148
C01099	L-Fuculose 1-phosphate	NaN	NaN	92	146
C00122	Fumarate	17	17	NaN	32
C00123	L-Leucine	31	31	26	49
C00124	D-Galactose	70	70	76	117
C00127	Oxidized glutathione	NaN	NaN	NaN	194
C03892	Phosphatidylglycerophosphate (dioctadec-11-enoyl, n-C18:1)	125	NaN	144	NaN
C00681	1-tetradec-7-enoyl-sn-glycerol 3-phosphate	106	101	NaN	177
5'-deoxyribose	5'-deoxyribose	35	35	32	55
C00295	Orotate	52	52	55	83
C01286	2-Dehydro-3-deoxy-D-galactonate 6-phosphate	NaN	NaN	NaN	154
C04442	2-Dehydro-3-deoxy-D-gluconate 6-phosphate	NaN	NaN	NaN	154
C05271	trans-Hex-2-enoyl-CoA	NaN	NaN	147	214
C05276	trans-Oct-2-enoyl-CoA	NaN	NaN	NaN	219
C05275	trans-Dec-2-enoyl-CoA	NaN	NaN	NaN	221
C05274	Decanoyl-CoA (n-C10:0CoA)	NaN	NaN	NaN	222
C00514	D-Mannonate	79	NaN	84	128
C00054	Adenosine 3',5'-bisphosphate	NaN	NaN	106	180
acyl phosphatidylglycerol (n-C14:0)	acyl phosphatidylglycerol (n-C14:0)	NaN	NaN	NaN	216
C00199	D-Ribulose 5-phosphate	NaN	NaN	NaN	141
C00051	Reduced glutathione	101	97	101	167
C02876	Propanoyl phosphate	NaN	NaN	52	NaN
C00196	2,3-Dihydroxybenzoate	50	50	53	80
C00059	Sulfate	NaN	NaN	NaN	19
C01697	Galactitol	73	72	NaN	119
C06022	UDP-3-O-(3-hydroxytetradecanoyl)-D-glucosamine	NaN	NaN	NaN	210
C00399	Ubiquinone-8	NaN	NaN	127	204
C00337	(S)-Dihydroorotate	53	53	56	NaN
C01112	D-Arabinose 5-phosphate	NaN	NaN	NaN	141
C00204	2-Dehydro-3-deoxy-D-gluconate	NaN	NaN	NaN	113
C01051	Uroporphyrinogen III	NaN	NaN	142	NaN
C00299	Uridine	NaN	NaN	93	147
1-Acyl-sn-glycero-3-phosphoglycerol (n-C18:1)	1-Acyl-sn-glycero-3-phosphoglycerol (n-C18:1)	NaN	108	112	191
C00631	D-Glycerate 2-phosphate	75	74	80	122
C04044	3-(2,3-Dihydroxyphenyl)propanoate	72	NaN	78	118
C04043	3,4-Dihydroxyphenylacetaldehyde	NaN	NaN	50	79
C05973	2-Acyl-sn-glycero-3-phosphoethanolamine (n-C16:1)	109	104	108	183
C01352	Flavin adenine dinucleotide reduced	NaN	NaN	NaN	209
C03492	D-4'-Phosphopantothenate	NaN	NaN	NaN	164
C00208	Maltose	NaN	NaN	104	173
C02463	dihydrosirohydrochlorin	NaN	120	NaN	215
C06010	(S)-2-Acetolactate	32	32	27	50
C01212	UDP-N-acetylmuramoyl-L-alanine	NaN	NaN	134	NaN
C01602	Ornithine	NaN	NaN	29	51
C00416	1,2-dioctadecanoyl-sn-glycerol 3-phosphate	NaN	NaN	114	198
C01216	2-Dehydro-3-deoxy-D-galactonate	NaN	NaN	NaN	113
