# Supplementary material for: Synthesis and degradation of FtsZ quantitatively predict the first cell division in starved bacteria
Source: Mol Syst Biol. 2018 Nov 5;14(11):e8623. doi: 10.15252/msb.20188623 (PMC6217170; doi:10.15252/msb.20188623)
Supplement: Supplementary file 5 — Dataset EV3 [file MSB-14-e8623-s005.zip › Dataset_EV_3_pulsefeeding-analysis/06intersectingproteinsets/clpAPproteins.txt]

AccA 1786382 129 0 169 1.6 × 10-38 + S2LNFLD
AccC 461457 51 0 62.2 3.1 × 10-15 F84LSENANFAEQVER
AccD 71152422 112 0 145 1.9 × 10-33 + (L/F)K16ASIP
AceA 71152424 21 0 22.4 2.3 × 10-6
AdhE 71152980 171 0 226 4.1 × 10-51
AldB 1168405 58 0 71.6 2.6 × 10-17 +
AphA 83287811 53 0 65 7.9 × 10-16 – L24ASSPS
ArcB 83287862 61 0 75.7 3.3 × 10-18
AtpA 81175143 67 0 83.8 5.4 × 10-20 + M1QLNSTEISELIK
AtpB 81175140 44 0 52.8 3.7 × 10-13
AtpD 1790170 13 0 12.2 4.7 × 10-4 +
AscG 357529566 36 0 42.1 8.7 × 10-11
Cfa 71153861 81 0 103 3.6 × 10-24
ClpB 54036848 110 0 143 7.7 × 10-33
ClpP 62288033 13 0 12.2 4.7 × 10-4
ClpX 62288037 62 0 77 1.7 × 10-18
Crp 82583733 24 0 26.2 3 × 10-7
CysJ 109940071 43 0 51.5 7.3 × 10-13
DcrB 83305676 13 0 12.2 4.7 × 10-4
DhsB 118615 21 0 22.4 2.3 × 10-6
DnaC 83305823 48 0 58.1 2.4 × 10-14
DnaJ 118719 61 0 75.7 3.3 × 10-18
Dps 78100046 1022 0 1400 6.6 × 10-307 – L6VKSK
Efp 76363569 18 0 18.5 1.7 × 10-5
Efg 62288080 93 0 119 9.3 × 10-28
ElaB 83309000 35 0 40.8 1.7 × 10-10
ErfK 1175850 29 0 32.8 1 × 10-8
FabI 84028072 31 0 35.5 2.6 × 10-9
FhuF 1790829 17 0 17.2 3.3 × 10-5 +
FrsA 17865775 166 0 219 1.3 × 10-49
FtsH 77416821 104 0 134 4.8 × 10-31
FtsN 34395949 39 0 46.1 1.1 × 10-11
FtsY 120576 66 0 82.5 1.1 × 10-19 – F8FSWLGFG
FtsZ 1786284 30 0 34.1 5.1 × 10-9
GadA 1789934 47 0 56.8 4.8 × 10-14
GadC 1787768 17 0 17.2 3.3 × 10-5
GatZ 1788411 44 0 52.8 3.7 × 10-13
GntR 48994940 46 0 55.5 9.5 × 10-14
GrpE 1788967 28 0 31.5 2 × 10-8 +
GyrA 1788562 133 0 174 1 × 10-39 –
GyrB 48994957 170 0 225 8.2 × 10-51 + (L/F)R394KGALDL
Gsa 1786349 35 0 40.8 1.7 × 10-10
GuaC 1786293 46 0 55.5 9.5 × 10-14
HdfR 48994962 21 0 22.4 2.3 × 10-6
HemY 148201 71 0 89.3 3.4 × 10-21
HldE 1789432 65 0 81.1 2.1 × 10-19
Hns 1787489 146 0 191.8 1.3 × 10-43
HscA 1788875 59 0 73 1.3 × 10-17
HslU 1790366 80 0 101.5 7.1 × 10-24
IciA 1789283 29 0 32.8 1 × 10-8 – L69LRQVELL
Idh 145693182 56 0 69 1 × 10-16
InfB 1789559 273 0 367 1 × 10-81 + (L/F)K87KRTFV (L/F)K88RTFVKR
InfC (IF-3)1788012 34 0 39.4 3.4 × 10-10
LacI 1657541 17 0 17.2 3.3 × 10-5 + / – (L/F)K33TREKV L56AGKQS
LexA 1790476 35 0 40.8 1.7 × 10-10
Lon 1786643 149 0 195.9 1.6 × 10-44
LsrB 1787795 24 0 26.2 3 × 10-7
MazF 1789145 24 0 26.2 3 × 10-7
MdtE 1789929 40 0 47.4 5.7 × 10-12
MenF 87082077 51 0 62.2 3.1 × 10-15
MinD 1787423 35 0 40.8 1.7 × 10-10
MinE 1787422 19 0 19.8 8.7 × 10-6
MltB 1789053 18 0 18.5 1.7 × 10-5
MntR 1787038 48 0 58.1 2.4 × 10-14
MreB 87082236 28 0 31.5 2 × 10-8 – F103MRPSP
MtfA 87082014 68 0 85.2 2.7 × 10-20
MutL 1790612 120 0 156.1 7.8 × 10-36
NuoCD 145693162 42 0 50.1 1.5 × 10-12
NusG 1790414 20 0 21.1 4.4 × 10-6 F102IGGTS
Odo1 (SucA) 1786945 136 0 178.1 1.3 × 10-40 + (L/F)R68LAKDAS
OppF 1787500 44 0 52.8 3.7 × 10-13
OsmE 1788035 39 0 46.1 1.1 × 10-11 – F31VQPVVKD
ParC 1789396 65 0 81.1 2.1 × 10-19
PatA 145693181 19 0 19.8 8.7 × 10-6 + (F/L/L)M1NRLPS
PdxH 1787926 41 0 48.8 2.9 × 10-12
PoxB 1787096 38 0 44.8 2.2 × 10-11
PspA 2367118 52 0 63.6 1.6 × 10-15
PutA 1787250 120 0 156.2 7.8 × 10-36
PyrG 1789142 75 0 94.7 2.2 × 10-22
RaiA 1788949 54 0 66.2 4 × 10-16
RapA 1786245 102 0 131.5 1.9 × 10-30
RbsA 1790190 118 0 153.4 3.1 × 10-35
RecA 1789051 39 0 46.1 1.1 × 10-11
RecT 1787611 12 0 11 9.3 × 10-4 +
Rho 1790217 47 0 56.8 4.8 × 10-14
Rne 1787325 171 0 226.1 4.1 × 10-51
RpoA 1789690 49 0 59.5 1.2 × 10-14
RpoB 1790419 305 0 410.8 2.5 × 10-91
RpoC 2367335 576 0 785.2 9 × 10-173
RpoZ 1790081 21 0 22.4 2.3 × 10-6
RplA (L1) 1790416 58 0 71.7 2.6 × 10-17
RplB (L2) 1789713 54 0 66.2 4 × 10-16
RplC (L3) 1789716 148 0 194.6 3.2 × 10-44
RplD (L4) 1789715 37 0 43.4 4.3 × 10-11
RplE (L5) 1789704 91 0 116.5 3.7 × 10-27
RplF (L7) 1789701 79 0 100.2 1.4 × 10-23
RplI (L9) 1790647 138 0 180.8 3.2 × 10-41 – L12GSLGDQVNVK
RplJ (L10) 1790417 40 0 47.4 5.7 × 10-12
RplK 2367334 34 0 39.4 3.4 × 10-10
RplN 1789706 21 0 22.4 2.3 × 10-6 – L86LNNNSEQPIGTR
RplO (L15) 1789697 65 0 81.1 2.1 × 10-19
RplR (L18) 1789700 26 0 28.9 7.7 × 10-8
RplU (L21) 1789577 29 0 32.8 1 × 10-8
RplV (L22) 1789711 29 0 32.8 1 × 10-8
RplX (L24) 1789705 34 0 39.4 3.4 × 10-10
RplY (L25) 1788512 103 0 132.9 9.5 × 10-31
RpmB (L28) 1790068 24 0 26.2 3 × 10-7
RpsA (S1) 1787140 93 0 119.2 9.3 × 10-28 – F130LPGSLVD
RpsB (S2) 1786365 55 0 67.6 2 × 10-16 –
RpsC (S3) 1789710 65 0 81.1 2.1 × 10-19
RpsD (S4) 1789691 44 0 52.8 3.7 × 10-13
RpsE (S5) 1789699 40 0 47.4 5.7 × 10-12
RpsF 296040586 27 0 30.2 3.9 × 10-8
RpsG (S7) 1789739 34 0 39.4 3.4 × 10-10
RpsH (S8) 1789702 33 0 38.1 6.7 × 10-10
RpsI (S9) 1789625 24 0 26.2 3 × 10-7
RpsK (S11) 1789692 47 0 56.8 4.8 × 10-14
RpsM (S13) 1789693 20 0 21.1 4.4 × 10-6
RpsR (S18) 1790646 12 0 11 9.3 × 10-4
RpsS (S19) 1789712 10 0 8.5 3.5 × 10-3
RsgA 87082381 22 0 23.7 1.2 × 10-6 (L/F)R21LKTS
SelD 1788062 28 0 31.5 2 × 10-8
Slp 466643 32 0 36.8 1.3 × 10-9
SlyB 48994887 17 0 17.2 3.3 × 10-5
Tig 1786640 92 0 117.9 1.9 × 10-27 + (L/F)K46GKVP
TufAB (EF-Tu) 1789737 118 0 153.4 3.1 × 10-35 + (L/F)K5FERTK
Upp 87082118 28 0 31.5 2 × 10-8
UspG 1786824 33 0 38.1 6.7 × 10-10 – M1YKTIIMP
YaiL 87081724 37 0 43.4 4.4 × 10-11
YajG 87081739 11 0 9.8 1.8 × 10-3
YbaB 1786677 12 0 11 9 × 10-4 + (L/F)K4GGLGN
YcjX 1787581 79 0 100.2 1.4 × 10-23
YdcH 87081906 39 0 46.1 1.1 × 10-11
YdgH 1787889 46 0 55.5 9.5 × 10-14
YeaG 1788083 82 0 104.2 1.8 × 10-24
YeaH 1788084 72 0 90.6 1.7 × 10-21
YeeX 145693155 12 0 11 9 × 10-4
YedY 1788282 46 0 55.5 9.5 × 10-14
YfgC 1788840 30 0 34.1 5.1 × 10-9 – L182TGTLAG
YfgM 1788860 40 0 47.4 5.7 × 10-12
YfiF 1788935 49 0 59.5 1.2 × 10-14
YgfZ 1789265 33 0 38.1 6.7 × 10-10
YggG 87082185 40 0 47.4 5.7 × 10-12
YggL 87082190 12 0 11 9.2 × 10-4 +
YgiC 1789416 65 0 81.1 2.1 × 10-19 –
YgiW 1789401 30 0 34.1 5.1 × 10-9
YhcM 1789627 31 0 35.5 2.6 × 10-9
YhhA 1789857 13 0 12.2 4 × 10-4
YjiA 537194 13 0 12.2 4 × 10-4
YpfJ 1788819 11 0 9.8 1.8 × 10-3 – L57MTGQPVS
YqjD 1789485 35 0 40.8 1.7 × 10-10
YtfR 48995001 33 0 38.1 6.7 × 10-10 – F402LSGGNQQ
