# Supplementary material for: Synthesis and degradation of FtsZ quantitatively predict the first cell division in starved bacteria
Source: Mol Syst Biol. 2018 Nov 5;14(11):e8623. doi: 10.15252/msb.20188623 (PMC6217170; doi:10.15252/msb.20188623)
Supplement: Supplementary file 5 — Dataset EV3 [file MSB-14-e8623-s005.zip › Dataset_EV_3_pulsefeeding-analysis/06intersectingproteinsets/clpxpproteins.csv]

?crl	P24251	9	C-M1a	N-M3 ++	Curlin genes regulatory protein
?dksA	P18274	6	C-M1	N-M3 ++	DnaK suppressor protein
?fnr	P03019	8	C-M1	N-M1 ++	Transcription regulator FNR
?iscR	P77484	9	C-M1	N-M2 ++	Iron-sulfur cluster regulator
?lexA	P03033	3		N-M2 ++	LexA repressor
?rpoS	P13445	110		N-M1 +	RNA polymerase sigma factor ?S
?rsd	P31690	1	C-M2		Regulator of sigma D
?rseA	P38106	2			Negative regulator of sigma-E
?rplE	P02389	2		N-M1 +	50S ribosomal protein L5
?rplJ	P02408	57	C-M1	N-M3 +	50S ribosomal protein L10
?rplK	P02409	5		N-M1 +	50S ribosomal protein L11
?rplN	P02411	17			50S ribosomal protein L14
?rplS	P02420	11		N-M1 +	50S ribosomal protein L19
?rplU	P02422	2	C-M1	N-M3 +	50S ribosomal protein L21
?tufB	P02990	2		N-M3 +	Elongation factor Ef-Tu
?clpX	P33138	5		N/A	Clp protease ATP-binding subunit
?dnaK	P04475	75		N/A	Chaperone Hsp70
?gcp	P05852	7	C-M1		O-sialoglycoprotein endopeptidase
?groEL	P06139	6		N/A	Chaperone Hsp60
?lon	P08177	3			ATP-dependent protease Lon
?pepB	P37095	2	C-M1		Aminopeptidase B
?dps	P27430	70		N-M1 ++	Global regulator protein Dps
?katE	P21179	1	C-M1	N-M3 +	Hydroperoxidase II
?nrdH	Q47414	2	C-M1	N-M2 +	Glutaredoxin-like protein NrdH
?tpx	P37901	4	C-M1	N-M1 +	Thiol peroxidase
?ftsZ	P06138	3		N/A	Cell division GTPase
?insH	P03837	4		N-M3 ++	IS5 transposase
?cheW	P07365	2	C-M1	N-M1 ++	Chemotaxis protein CheW
?cysA	P16676	13	C-M1	N-M1 ++	Sulfate permease A protein
?exbB	P18783	5	C-M1		Uptake of enterochelin
?gatA	P37187	5		N-M1 ++	Galactitol-specific enzyme IIA
?ompAb	P02934	4		N-M2 +	Outer membrane protein 3a
?secA	P10408	5		N-M1 +	Protein translocase protein SecA
?aceAb	P05313	12		N-M2 ++	Isocitrate lyase
?acnB	P36683	1	C-M1		Aconitase
?aldA	P25553	1	C-M1		Aldehyde dehydrogenase
?atpD	P00824	6		N-M1 ++	? subunit of F1 ATP synthase
?cysD	P21156	2		N-M1 +	Sulfate adenylyltransferase
?dadA	P29011	1		N-M2 ++	D-amino acid dehydrogenase
?fabB	P14926	1		N-M2 ++	?-ketoacyl-acyl carrier protein synthase I
?gapAb	P06977	4		N-M1 ++	Glyceraldehyde 3-phosphate dehydrogenase
?gatY	P37192	3		N-M2 ++	Tagatose 1,6-bisphophate aldolase
?gatZ	P37191	5		N-M2 ++	Tagatose 6-phosphate kinase
?glcB	P37330	2		N-M3 ++	Malate synthase
?glpD	P13035	1	C-M1		Glycerol 3-phosphate dehydrogenase
?glyA	P00477	2	C-M1	N-M1 +	Glycine hydroxymethyltransferase
?iscS	P39171	1		N-M2 ++	Cysteine desulferase
?iscU	P77310	4			IscU
?lipA	P25845	3		N-M2 ++	Lipoic acid synthetase
?lldD	P33232	2	C-M1a		L-Lactate dehydrogenase
?moaA	P30745	3		N-M3 +	Molybdopterin biosynthesis, protein A
?paaA	P76077	1	C-M2		Phenylacetic acid degradation protein
?pncB	P18133	4	C-M2	N-M1 +	Nicotinate phosphoribosyltranferase
?ribB	P24199	8	C-M2a		Riboflavin biosynthase
?tnaAb	P00913	32		N-M1 +	Tryptophanase
?udp	P12758	1		N-M1 +	Uridine phosphorylase
?ybaQ	P77303	1	C-M2a	N-M3 +
?ycbW	P75862	5	C-M1	N-M2 ++
?ydaM	P77302	3	C-M1a
?yebO	P76266	4
?ygaT	P76621	7		++
