# Supplementary material for: Synthesis and degradation of FtsZ quantitatively predict the first cell division in starved bacteria
Source: Mol Syst Biol. 2018 Nov 5;14(11):e8623. doi: 10.15252/msb.20188623 (PMC6217170; doi:10.15252/msb.20188623)
Supplement: Supplementary file 5 — Dataset EV3 [file MSB-14-e8623-s005.zip › Dataset_EV_3_pulsefeeding-analysis/07lagtimeperturbations/data/01piaddition.csv]

Time	wPI	noPI
0	0.780128451319171	0.777534459856649
7	0.782067826262616	0.76705429277741
14	0.779480827565206	0.771004940754615
21	0.776884409614504	0.769032815596095
28	0.76705429277741	0.77034827147995
35	0.782713143315973	0.761744737551227
42	0.77818388511838	0.757056552288528
49	0.779480827565206	0.763076739630476
56	0.776233732987325	0.765068974456263
63	0.778832706283748	0.759070768254121
70	0.774277872367324	0.755034520192551
77	0.782067826262616	0.747550640473446
84	0.777534459856649	0.754358797996654
91	0.780128451319171	0.764405679633567
98	0.776233732987325	0.755709409545508
105	0.771660906027858	0.747550640473446
112	0.784002132255924	0.751646672604832
119	0.776233732987325	0.754358797996654
126	0.773624709286138	0.763076739630476
133	0.776233732987325	0.763076739630476
140	0.778832706283748	0.760409397100971
147	0.784002132255924	0.761077475265475
154	0.782713143315973	0.753682126940562
160.998333333333	0.779480827565206	0.764405679633567
168	0.785931486128946	0.753682126940562
174.998333333333	0.787215191921323	0.76705429277741
182.163333333333	0.782713143315973	0.758400195087339
188.998333333333	0.784002132255924	0.763741601780545
195.998333333333	0.785931486128946	0.764405679633567
203	0.788496903913572	0.761744737551227
209.998333333333	0.785288860202954	0.768374006618332
216.998333333333	0.790415853268699	0.774277872367324
223.998333333333	0.788496903913572	0.76705429277741
230.998333333333	0.790415853268699	0.769690896864244
237.998333333333	0.797417971857358	0.768374006618332
244.998333333333	0.791692738976844	0.774930475517526
251.998333333333	0.806265881106436	0.772970788947305
258.998333333333	0.794241434210861	0.781421939538508
265.998333333333	0.799952496309174	0.785288860202954
272.998333333333	0.803112927704115	0.784002132255924
279.998333333333	0.800585255494744	0.792330561817369
286.998333333333	0.808783368548436	0.792330561817369
293.998333333333	0.809412166849683	0.789776672454084
300.998333333333	0.808154344932353	0.791054477734053
307.998333333333	0.805005545833296	0.789776672454084
314.998333333333	0.805635852161097	0.792967947766579
321.998333333333	0.814435056312699	0.785931486128946
328.998333333333	0.812552948060928	0.786573596207615
335.998333333333	0.814435056312699	0.792330561817369
342.998333333333	0.810040741440477	0.787215191921323
349.998333333333	0.811925195629162	0.789137023166442
356.998333333333	0.81756894214303	0.791054477734053
363.998333333333	0.815689035755343	0.791054477734053
371.16	0.818821504820171	0.794877556864664
377.998333333333	0.821951429737353	0.790415853268699
384.998333333333	0.833212447674175	0.794241434210861
391.998333333333	0.829458328486299	0.792967947766579
398.998333333333	0.831960820181149	0.787856293997534
405.998333333333	0.834464374195438	0.791692738976844
412.998333333333	0.834464374195438	0.789137023166442
419.998333333333	0.826956212367354	0.792330561817369
426.998333333333	0.833838365696533	0.796148587791619
433.998333333333	0.826956212367354	0.792967947766579
440.996666666667	0.836969308048586	0.794241434210861
447.996666666667	0.836342883740115	0.795513267854993
454.996666666667	0.843869763297328	0.793604898352888
461.998333333333	0.839476314922332	0.800585255494744
468.996666666667	0.851426954402087	0.793604898352888
475.996666666667	0.845126834916949	0.796148587791619
482.996666666667	0.846384717498846	0.797417971857358
489.996666666667	0.845126834916949	0.789776672454084
496.996666666667	0.848903646269082	0.792967947766579
503.996666666667	0.847643669194931	0.792330561817369
510.996666666667	0.849534044574178	0.792330561817369
517.996666666667	0.847014068334693	0.795513267854993
524.996666666667	0.857122927236035	0.796148587791619
531.996666666667	0.855854704750824	0.796783423002381
538.996666666667	0.850164724486559	0.796148587791619
545.996666666667	0.855854704750824	0.788496903913572
552.996666666667	0.862211419958376	0.791054477734053
560.156666666667	0.851426954402087	0.794241434210861
566.996666666667	0.857757507003529	0.794241434210861
573.996666666667	0.855221135128659	0.790415853268699
580.996666666667	0.864765913719848	0.790415853268699
587.996666666667	0.853322517008042	0.791692738976844
594.996666666667	0.862211419958376	0.789776672454084
601.996666666667	0.860936796980516	0.788496903913572
608.996666666667	0.859028017523856	0.789776672454084
615.996666666667	0.860936796980516	0.789776672454084
622.996666666667	0.857757507003529	0.792330561817369
629.996666666667	0.863487705201189	0.798685949946734
636.996666666667	0.865405720682808	0.799952496309174
643.996666666667	0.858392566191196	0.803112927704115
650.996666666667	0.856488634936277	0.801849772697879
657.996666666667	0.857122927236035	0.805005545833296
664.996666666667	0.857122927236035	0.80248145808769
671.995	0.852690316998673	0.801849772697879
678.996666666667	0.860300121842609	0.799952496309174
685.996666666667	0.853322517008042	0.799952496309174
692.996666666667	0.853322517008042	0.800585255494744
