# Supplementary material for: Synthesis and degradation of FtsZ quantitatively predict the first cell division in starved bacteria
Source: Mol Syst Biol. 2018 Nov 5;14(11):e8623. doi: 10.15252/msb.20188623 (PMC6217170; doi:10.15252/msb.20188623)
Supplement: Supplementary file 5 — Dataset EV3 [file MSB-14-e8623-s005.zip › Dataset_EV_3_pulsefeeding-analysis/07lagtimeperturbations/data/02pdhRtitration.csv]

Time	max	half	zero
0	0.760409397100971	0.789776672454084	0.794877556864664
5	0.774930475517526	0.789137023166442	0.800585255494744
10	0.783357911500463	0.791692738976844	0.807525075525407
15	0.841985712077137	0.780775481698219	0.803744094654081
20	0.798052140645836	0.780775481698219	0.812552948060928
25	0.803112927704115	0.782067826262616	0.811925195629162
30	0.813180428418335	0.794241434210861	0.816315807532802
35	0.792330561817369	0.813180428418335	0.813180428418335
40	0.795513267854993	0.796148587791619	0.801849772697879
45	0.789137023166442	0.807525075525407	0.801217680432149
50	0.785931486128946	0.787856293997534	0.80248145808769
55	0.785288860202954	0.787856293997534	0.806265881106436
60	0.786573596207615	0.793604898352888	0.828207244111966
65	0.781421939538508	0.799319401312322	0.812552948060928
70	0.787215191921323	0.783357911500463	0.813807826586316
75	0.787856293997534	0.796148587791619	0.824454047851551
80	0.786573596207615	0.792967947766579	0.820073734093955
85	0.792967947766579	0.823202882597953	0.821951429737353
90	0.790415853268699	0.799319401312322	0.82758172248123
95	0.808783368548436	0.797417971857358	0.82132560542895
100	0.790415853268699	0.846384717498846	0.828207244111966
105	0.800585255494744	0.811297244793309	0.847643669194931
110	0.784645807044087	0.864765913719848	0.824454047851551
115	0.805005545833296	0.810040741440477	0.830083819438213
120	0.794241434210861	0.808783368548436	0.825705163832223
125	0.796783423002381	0.806265881106436	0.830083819438213
130.163333333333	0.813180428418335	1.04806225248382	0.823828533198716
135	0.793604898352888	0.873122901360472	0.833212447674175
140	0.799952496309174	0.844498186744244	0.870541967570599
145	0.798685949946734	0.820073734093955	0.833212447674175
150	0.837595856052331	0.826330693364582	0.834464374195438
155	0.859663862536845	0.820073734093955	0.835090380887396
160.001666666667	0.803744094654081	0.819447665016703	0.876361941220286
165.001666666667	0.810040741440477	0.828207244111966	0.853955052318123
170	0.825079622130008	0.947178487099444	0.858392566191196
175	0.833212447674175	0.826956212367354	0.841985712077137
180.001666666667	0.834464374195438	0.841985712077137	0.841985712077137
185.001666666667	0.835716581493584	0.833838365696533	0.845755709428083
190	0.826956212367354	0.847014068334693	0.848903646269082
195	0.819447665016703	0.841985712077137	0.847014068334693
200	0.859028017523856	0.852058431750473	0.848903646269082
205	0.819447665016703	0.834464374195438	0.849534044574178
210.001666666667	0.831335107435309	0.847643669194931	0.851426954402087
215	0.831335107435309	0.838222529379737	0.852058431750473
220.001666666667	0.848903646269082	0.837595856052331	0.854587924504346
225.001666666667	0.838222529379737	0.835716581493584	0.870541967570599
230	0.854587924504346	0.843869763297328	0.875712917704933
235.001666666667	0.841358077156773	1.05993721377777	0.860300121842609
240.001666666667	0.840730621200541	0.845126834916949	0.858392566191196
245.001666666667	0.870541967570599	0.898844806175322	0.930220144805883
250.001666666667	0.855854704750824	0.913916244431979	0.862849294235801
255.001666666667	0.840730621200541	0.871831321791781	0.860300121842609
260.001666666667	0.84261352757832	0.862849294235801	0.866686773084639
265.163333333333	0.853955052318123	0.868611989134203	0.859028017523856
270.001666666667	0.855221135128659	0.862849294235801	0.866046000237358
275.001666666667	0.886175071368269	0.877011571457914	0.867969804619278
280.001666666667	0.847014068334693	0.855221135128659	0.867328040720069
285.001666666667	0.862211419958376	0.864126577857889	0.871186369652687
290.001666666667	0.859028017523856	0.888156638177907	0.870541967570599
295.001666666667	0.890809341038886	0.857122927236035	0.868611989134203
300.001666666667	0.857757507003529	0.865405720682808	0.873122901360472
305.001666666667	1.02623636661944	0.863487705201189	0.871186369652687
310.001666666667	0.902229692058233	0.887495375504359	0.882231577391994
315.001666666667	0.889481450664752	0.871186369652687	0.882231577391994
320.001666666667	0.873122901360472	0.985929904517862	0.881576750757922
325.001666666667	0.894812057091649	0.941199643592088	0.874416678756067
330.001666666667	0.880922600509976	0.891474366155257	0.875712917704933
335.001666666667	0.885516119531715	1.04225261114605	0.884857799124826
340	0.897497082803953	0.890145003021385	0.886834853660954
344.996666666667	0.898170510975486	0.882231577391994	0.880269125283781
349.996666666667	0.880269125283781	0.871186369652687	0.888156638177907
354.996666666667	0.902229692058233	0.891474366155257	0.882887088307931
359.996666666667	0.894812057091649	0.873122901360472	0.894142885916542
