# Supplementary material for: Synthesis and degradation of FtsZ quantitatively predict the first cell division in starved bacteria
Source: Mol Syst Biol. 2018 Nov 5;14(11):e8623. doi: 10.15252/msb.20188623 (PMC6217170; doi:10.15252/msb.20188623)
Supplement: Supplementary file 5 — Dataset EV3 [file MSB-14-e8623-s005.zip › Dataset_EV_3_pulsefeeding-analysis/07lagtimeperturbations/data/03ftsZtitration.csv]

Time	zero	half	max
0	0.793604898352888	0.787856293997534	0.807525075525407
6	0.776884409614504	0.781421939538508	0.798052140645836
12	0.750966397724113	0.77818388511838	0.799952496309174
18	0.767714567596165	0.785931486128946	0.801849772697879
24	0.75772878117725	0.787856293997534	0.800585255494744
30	0.775582428595543	0.785931486128946	0.800585255494744
36	0.775582428595543	0.773624709286138	0.799952496309174
42	0.773624709286138	0.785288860202954	0.796148587791619
48	0.772970788947305	0.788496903913572	0.801217680432149
54	0.776884409614504	0.794877556864664	0.798685949946734
60	0.777534459856649	0.788496903913572	0.801849772697879
66	0.774277872367324	0.791692738976844	0.805005545833296
72	0.778832706283748	0.813180428418335	0.80689565316544
78	0.771660906027858	0.788496903913572	0.813807826586316
84	0.780128451319171	0.790415853268699	0.818821504820171
90	0.772970788947305	0.780128451319171	0.82758172248123
96	0.784645807044087	0.786573596207615	0.826956212367354
102	0.783357911500463	0.797417971857358	0.832586599714452
108	0.769032815596095	0.794241434210861	0.831960820181149
114	0.780775481698219	0.795513267854993	0.835090380887396
120	0.780128451319171	0.791692738976844	0.838222529379737
126	0.771004940754615	0.794877556864664	0.840730621200541
132	0.775582428595543	0.800585255494744	0.843869763297328
138	0.766393279753981	0.818821504820171	0.850164724486559
144	0.769032815596095	0.808783368548436	0.849534044574178
150	0.775582428595543	0.822577188247313	0.854587924504346
156.163333333333	0.779480827565206	0.813180428418335	0.849534044574178
162	0.778832706283748	0.811297244793309	0.859663862536845
168	0.780128451319171	0.81694243618599	0.859028017523856
174	0.793604898352888	0.815689035755343	0.859663862536845
180	0.786573596207615	0.825079622130008	0.859663862536845
186	0.789137023166442	0.821951429737353	0.859663862536845
191.998333333333	0.792967947766579	0.825079622130008	0.867969804619278
197.998333333333	0.798052140645836	0.819447665016703	0.861573889473306
204	0.810669093934153	0.832586599714452	0.863487705201189
209.998333333333	0.812552948060928	0.834464374195438	0.868611989134203
215.998333333333	0.809412166849683	0.845126834916949	0.864126577857889
222	0.815689035755343	0.843241544112185	0.863487705201189
227.998333333333	0.819447665016703	0.840730621200541	0.861573889473306
233.998333333333	0.811925195629162	0.834464374195438	0.860936796980516
239.998333333333	0.813180428418335	0.840103430391115	0.86989811408556
245.998333333333	0.818195327032773	0.841985712077137	0.873122901360472
251.998333333333	0.816315807532802	0.840730621200541	0.86989811408556
257.998333333333	0.831335107435309	0.848903646269082	0.864126577857889
263.998333333333	0.825079622130008	0.853322517008042	0.861573889473306
269.998333333333	0.826956212367354	0.858392566191196	0.863487705201189
275.998333333333	0.826956212367354	0.850795687590924	0.868611989134203
281.998333333333	0.834464374195438	0.860300121842609	0.859663862536845
287.998333333333	0.825705163832223	0.854587924504346	0.864126577857889
293.998333333333	0.830083819438213	0.852058431750473	0.860936796980516
299.998333333333	0.828832778900263	0.850164724486559	0.864126577857889
305.998333333333	0.831335107435309	0.860936796980516	0.865405720682808
311.998333333333	0.830709441067127	0.859028017523856	0.864126577857889
318.161666666667	0.833838365696533	0.863487705201189	0.859663862536845
323.998333333333	0.831335107435309	0.867969804619278	0.886175071368269
329.998333333333	0.839476314922332	0.868611989134203	0.877011571457914
335.998333333333	0.835090380887396	0.86989811408556	0.862849294235801
341.998333333333	0.833212447674175	0.875064499515441	0.860300121842609
347.998333333333	0.840730621200541	0.879616401986365	0.860300121842609
353.998333333333	0.843869763297328	0.872476825425837	0.859663862536845
