# Supplementary material for: Synthesis and degradation of FtsZ quantitatively predict the first cell division in starved bacteria
Source: Mol Syst Biol. 2018 Nov 5;14(11):e8623. doi: 10.15252/msb.20188623 (PMC6217170; doi:10.15252/msb.20188623)
Supplement: Supplementary file 5 — Dataset EV3 [file MSB-14-e8623-s005.zip › Dataset_EV_3_pulsefeeding-analysis/07lagtimeperturbations/data/04clpXtitration.csv]

Time	zero	half	max
0	0.697497303493717	0.67527015621913	0.653413177424632
5	0.703621657647057	0.68495294890324	0.653413177424632
10	0.699037316436457	0.681752337221015	0.67363233610193
15	0.702861273862785	0.670335641749607	0.648187587167328
20	0.692058871262232	0.67363233610193	0.64110830519992
25	0.688916771486654	0.649937355756554	0.642890329069516
30	0.69517579048524	0.649063459290492	0.657714273617181
35	0.681752337221015	0.644664132300228	0.638419892117323
40	0.69049102801761	0.664497335374225	0.662812753766193
45	0.687336085350016	0.658568700688153	0.656857889903457
50	0.68094800490973	0.63480618250634	0.658568700688153
55	0.694398884002152	0.654277270373111	0.645548029670336
60	0.682555001085994	0.656857889903457	0.648187587167328
65	0.699037316436457	0.665336862993405	0.646429911032501
70	0.687336085350016	0.656857889903457	0.664497335374225
75	0.684155267025774	0.655999584270181	0.645548029670336
80	0.704380525354923	0.649937355756554	0.667010356104347
85	0.695951162471956	0.656857889903457	0.651679157478419
90	0.689704694579525	0.650809206019321	0.649937355756554
95	0.697497303493717	0.651679157478419	0.649063459290492
100	0.699805095628721	0.652547148198432	0.676900952591589
105	0.694398884002152	0.664497335374225	0.632986663407421
110	0.698268042149305	0.655139357375822	0.632986663407421
115	0.719995541665686	0.670335641749607	0.652547148198432
120	0.705894047630024	0.670335641749607	0.649937355756554
125	0.723627353697246	0.662812753766193	0.647309713974121
130.163333333333	0.699037316436457	0.664497335374225	0.655999584270181
135	0.705138006307721	0.672810862602507	0.669507001845842
140	0.712634805262113	0.670335641749607	0.677713785588809
145	0.708153545176925	0.67527015621913	0.663655965449965
149.998333333333	0.712634805262113	0.692840459574502	0.653413177424632
155	0.719265352668881	0.67445211993964	0.688916771486654
160	0.714117604137766	0.67116249461715	0.654277270373111
165	0.716331687825486	0.681752337221015	0.654277270373111
169.998333333333	0.716331687825486	0.677713785588809	0.655139357375822
174.998333333333	0.717067082535111	0.685748977913076	0.658568700688153
179.998333333333	0.730087007404939	0.682555001085994	0.652547148198432
184.998333333333	0.730798750208891	0.685748977913076	0.660271981263939
189.998333333333	0.732927173012273	0.685748977913076	0.661120799196938
194.998333333333	0.725071296159129	0.688916771486654	0.658568700688153
199.998333333333	0.732218846499367	0.688127235085015	0.664497335374225
204.998333333333	0.728659907940473	0.688916771486654	0.661120799196938
209.998333333333	0.735749098750345	0.692840459574502	0.67116249461715
214.998333333333	0.731509372492837	0.700571379921632	0.660271981263939
219.998333333333	0.733634303398845	0.706648649678759	0.667010356104347
224.998333333333	0.730798750208891	0.703621657647057	0.672810862602507
229.998333333333	0.735045283154439	0.706648649678759	0.666174489262294
234.998333333333	0.739251651607939	0.709652868792652	0.682555001085994
239.998333333333	0.742034401052647	0.710400430798908	0.677713785588809
244.998333333333	0.742034401052647	0.707401835441496	0.687336085350016
249.998333333333	0.744800566853268	0.705894047630024	0.686543377871377
254.998333333333	0.74617755867506	0.715594971919372	0.687336085350016
259.998333333333	0.753682126940562	0.714856934307999	0.681752337221015
265.161666666667	0.753004559934114	0.719265352668881	0.672810862602507
269.998333333333	0.755034520192551	0.719265352668881	0.686543377871377
274.998333333333	0.750966397724113	0.732218846499367	0.692840459574502
279.998333333333	0.766393279753981	0.722903494223291	0.705138006307721
284.998333333333	0.759070768254121	0.729374050772462	0.705138006307721
289.998333333333	0.765068974456263	0.72434991317197	0.702861273862785
294.998333333333	0.767714567596165	0.729374050772462	0.710400430798908
299.998333333333	0.763741601780545	0.725071296159129	0.711146563742921
304.998333333333	0.769032815596095	0.731509372492837	0.711146563742921
309.998333333333	0.759740501855002	0.741340280109603	0.717067082535111
314.998333333333	0.769032815596095	0.738553297036199	0.713376884789506
319.998333333333	0.765731507410069	0.754358797996654	0.726510383497133
324.998333333333	0.769690896864244	0.749602935179123	0.718533881378961
329.998333333333	0.771004940754615	0.744800566853268	0.729374050772462
334.998333333333	0.773624709286138	0.748919779294344	0.722903494223291
339.998333333333	0.782713143315973	0.74686458697993	0.728659907940473
344.998333333333	0.780128451319171	0.755034520192551	0.730087007404939
349.998333333333	0.774277872367324	0.756383419854562	0.732927173012273
354.998333333333	0.772970788947305	0.755709409545508	0.730087007404939
359.998333333333	0.774930475517526	0.753682126940562	0.734340358701947
364.998333333333	0.771660906027858	0.757056552288528	0.739251651607939
369.998333333333	0.772970788947305	0.755034520192551	0.738553297036199
374.998333333333	0.789137023166442	0.758400195087339	0.730798750208891
379.998333333333	0.772970788947305	0.761744737551227	0.744110539330116
384.998333333333	0.779480827565206	0.760409397100971	0.737153357707348
389.998333333333	0.772316188314527	0.765068974456263	0.739251651607939
394.998333333333	0.774930475517526	0.763741601780545	0.747550640473446
400.156666666667	0.812552948060928	0.764405679633567	0.697497303493717
404.996666666667	0.867969804619278	0.779480827565206	0.744110539330116
409.998333333333	0.780775481698219	0.76705429277741	0.747550640473446
414.998333333333	0.785288860202954	0.767714567596165	0.737153357707348
419.998333333333	0.791692738976844	0.768374006618332	0.748235720176197
424.998333333333	0.799952496309174	0.772316188314527	0.744800566853268
429.996666666667	0.793604898352888	0.771660906027858	0.744800566853268
434.998333333333	0.774930475517526	0.774930475517526	0.748235720176197
439.998333333333	0.778832706283748	0.772970788947305	0.750966397724113
444.996666666667	0.783357911500463	0.77818388511838	0.748919779294344
449.996666666667	0.780775481698219	0.76705429277741	0.755034520192551
454.996666666667	0.782067826262616	0.77818388511838	0.753004559934114
459.996666666667	0.785288860202954	0.776233732987325	0.759070768254121
464.996666666667	0.782067826262616	0.776884409614504	0.753682126940562
469.996666666667	0.785288860202954	0.775582428595543	0.761077475265475
474.996666666667	0.788496903913572	0.780128451319171	0.758400195087339
479.996666666667	0.788496903913572	0.777534459856649	0.762411091948018
484.996666666667	0.789776672454084	0.780128451319171	0.77034827147995
489.996666666667	0.786573596207615	0.784002132255924	0.760409397100971
494.996666666667	0.782713143315973	0.781421939538508	0.771660906027858
499.996666666667	0.779480827565206	0.80689565316544	0.768374006618332
504.996666666667	0.831960820181149	0.785288860202954	0.768374006618332
509.996666666667	0.784002132255924	0.791054477734053	0.774277872367324
514.996666666667	0.790415853268699	0.780775481698219	0.772970788947305
519.996666666667	0.785288860202954	0.795513267854993	0.774277872367324
524.996666666667	0.789137023166442	0.785931486128946	0.774277872367324
530.16	0.786573596207615	0.785931486128946	0.717801105270969
534.996666666667	0.785931486128946	0.793604898352888	0.76705429277741
539.996666666667	0.789137023166442	0.792330561817369	0.772316188314527
544.996666666667	0.791692738976844	0.789137023166442	0.772316188314527
549.996666666667	0.791692738976844	0.794241434210861	0.773624709286138
554.996666666667	0.787215191921323	0.800585255494744	0.776233732987325
559.996666666667	0.787856293997534	0.793604898352888	0.774277872367324
564.996666666667	0.808783368548436	0.803744094654081	0.774930475517526
569.996666666667	0.786573596207615	0.800585255494744	0.780128451319171
574.996666666667	0.792330561817369	0.799319401312322	0.776233732987325
