# Supplementary material for: Synthesis and degradation of FtsZ quantitatively predict the first cell division in starved bacteria
Source: Mol Syst Biol. 2018 Nov 5;14(11):e8623. doi: 10.15252/msb.20188623 (PMC6217170; doi:10.15252/msb.20188623)
Supplement: Supplementary file 5 — Dataset EV3 [file MSB-14-e8623-s005.zip › Dataset_EV_3_pulsefeeding-analysis/07lagtimeperturbations/data/05glycerol.csv]

Time	half	zero	max
0	1.13427927868792	1.16116333399712	1.15368329219
6	1.10996470308406	1.139057549471	1.1438838416657
12	1.09119450445732	1.1225414077539	1.12837364646896
18	1.1065943949378	1.19090354487336	1.15244753921882
24	1.10996470308406	1.12837364646896	1.15740921957739
30	1.14998552285087	1.12954871801977	1.164945658796
36	1.12837364646896	1.14753564717559	1.22950121332903
42	1.13190806025914	1.12022887873567	1.1975990221767
48	1.14509805865253	1.20030086618358	1.20848789054408
54	1.14875904669098	1.164945658796	1.23523872305653
60	1.19894825866575	1.1975990221767	1.238129085172
66	1.22807569366166	1.1674832259157	1.44996217772611
72	1.16875678539316	1.20574534024251	1.31852423616949
78	1.17517264229543	1.21819626228979	1.3436842191273
84	1.24688676770043	1.21124439157917	1.27549532680409
90	1.29745086651863	1.27858571851138	1.29904799559205
96	1.27858571851138	1.32514424624314	1.34027656621923
102	1.31852423616949	1.31033976879837	1.31360143042014
108	1.3680058392435	1.36624123675914	1.33351012799634
114	1.35400739241122	1.36272470044598	1.3436842191273
120	1.38407909441045	1.40605471267915	1.34027656621923
126	1.45192564416153	1.42105753375828	1.37154782292967
132	1.45784336127442	1.45192564416153	1.38588650290597
138	1.50252691070112	1.49423225978599	1.40050193426875
144	1.52147098481195	1.4402136153474	1.4880616577182
150	1.51934667553311	1.46579882547397	1.53431899808856
156.163333333333	1.53431899808856	1.49217052733567	1.45192564416153
162	1.58522477392443	1.59664459065245	1.50252691070112
168	1.64122013899787	1.58295608506816	1.54080942744936
174	1.58522477392443	1.63405627962652	1.50670298125835
179.998333333333	1.60819281072797	1.6388269249659	1.48601417603177
185.998333333333	1.68520934731314	1.66544418777113	1.48397142906247
192	1.69271040698349	1.61051803185857	1.52787313646998
198	1.68770439427258	1.6902048536248	1.51934667553311
204	1.73095765448032	1.69773863218684	1.58295608506816
210	1.71550964817497	1.7413672257929	1.55172539967149
216	1.74398371708844	1.73875636380855	1.57618048140044
222	1.73355175520625	1.7361514613899	1.60124854610221
228	1.77313671009632	1.70026091909971	1.62222204336099
234	1.82233338522901	1.71807046346581	1.70026091909971
239.998333333333	1.80847957314407	1.7413672257929	1.58522477392443
245.998333333333	1.89088002048417	1.69271040698349	1.66544418777113
251.998333333333	1.82233338522901	1.78120684334937	1.92644910616584
257.998333333333	1.86765066458803	1.79750139701973	1.68770439427258
263.998333333333	1.88212427837552	1.79204676149283	2.10431777236062
269.998333333333	1.90263938564621	1.80572665115767	1.80023737800076
275.998333333333	1.93547829097527	1.83915032344395	1.75715047190545
281.998333333333	1.98769719557157	1.79750139701973	2.31777926627425
287.998333333333	1.97524838188587	1.80572665115767	1.82512161396089
293.998333333333	2.03206193936762	1.80572665115767	1.81123870830809
299.998333333333	2.02885165668931	1.8029791359161	1.82791571854014
305.998333333333	2.00339915632106	1.86477386105896	1.83352105387298
311.998333333333	2.06451708239302	1.83352105387298	1.90559436745524
318.161666666667	2.07767960909952	1.83915032344395	1.78120684334937
323.998333333333	2.22944869178214	1.87053343454513	1.89088002048417
329.998333333333	2.19028972176181	1.84197378548961	1.90559436745524
335.998333333333	2.37117055874494	1.90855497373121	1.92644910616584
341.998333333333	2.24027211496614	1.9690615258889	1.8307156790097
347.998333333333	2.24027211496614	1.87631687634977	1.8533266093074
353.998333333333	2.19381522932052	1.89969049447096	1.91152207096514
359.998333333333	2.31777926627425	1.92045999233919	1.91747458719353
365.998333333333	2.36731061609109	1.90559436745524	1.9690615258889
371.998333333333	2.36345777767255	1.92644910616584	2.04820885078973
377.998333333333	2.30277865799594	1.96289957840666	2.38668203130689
383.998333333333	2.34049095238063	1.93246271710768	1.87631687634977
389.998333333333	2.4101642574613	1.91747458719353	1.91152207096514
395.998333333333	2.29904603786839	2.00655855044135	1.99395877787841
401.998333333333	2.39839042553388	2.02885165668931	1.94456325774443
407.998333333333	2.4101642574613	1.98769719557157	2.00655855044135
413.998333333333	2.39839042553388	2.0224502700617	1.9690615258889
419.998333333333	2.49032842946885	2.10431777236062	2.0224502700617
425.998333333333	2.38279343857378	2.1797521976141	2.00655855044135
431.998333333333	2.46597139845521	2.07108560205947	2.09427974038958
437.998333333333	2.62476307147858	2.1416324708643	2.08762012152849
443.998333333333	2.61613424664318	2.02564775890501	2.08098657736291
449.998333333333	2.61613424664318	2.10767708340977	2.12118011655225
455.998333333333	2.67276902629201	2.11441540281008	2.37503769072782
461.998333333333	2.62044482132913	2.10096556370707	2.15194861513727
467.998333333333	2.55238692336759	2.09094668018533	2.55658400529345
473.998333333333	2.6290889619201	2.01925911831456	2.22226785659766
480.156666666667	2.73522060103202	2.10767708340977	2.26576720290187
485.998333333333	2.63342245717663	2.05797441680271	2.26576720290187
491.998333333333	2.61183125331443	1.9970992621227	2.2731139014387
497.998333333333	2.65958404126044	2.00339915632106	2.26210423371396
503.998333333333	2.65083255230562	2.01925911831456	2.28789074369205
509.998333333333	2.72620518661701	2.05145760754862	2.25844818631951
515.998333333333	2.69489796686368	2.01289639857719	2.19734800168259
521.998333333333	2.7127414256482	2.06451708239302	2.26943706504605
527.998333333333	2.67276902629201	2.0224502700617	2.22944869178214
533.998333333333	2.61183125331443	2.05471280447039	2.19028972176181
539.996666666667	2.73522060103202	2.00655855044135	2.34811830609893
545.996666666667	2.69045657164366	1.95676299723209	2.21511385726692
551.996666666667	2.65083255230562	1.95982842819855	2.18677044868317
557.996666666667	2.71722177722824	1.99082462298617	2.1797521976141
563.996666666667	2.64646838687665	2.00972430574882	2.15540068485794
569.996666666667	2.55658400529345	1.97524838188587	2.19381522932052
575.996666666667	2.67276902629201	2.000246052305	2.16927533482138
581.996666666667	2.49850581470022	1.96289957840666	2.15885943950524
587.996666666667	2.68602289069684	1.98146027143089	2.1416324708643
593.996666666667	2.5692196906989	2.01289639857719	2.12797122015576
599.996666666667	2.5692196906989	2.00972430574882	2.13478833238994
605.996666666667	2.54819734750893	2.04173114339784	2.10431777236062
611.996666666667	2.54401531160421	2.04173114339784	2.06451708239302
617.996666666667	2.51495075425186	2.02885165668931	2.10096556370707
623.996666666667	2.5190805258241	2.04173114339784	2.06451708239302
629.996666666667	2.56078860118226	2.05471280447039	2.05145760754862
636.16	2.55238692336759	2.05145760754862	2.00339915632106
641.996666666667	2.49032842946885	2.02564775890501	2.02564775890501
647.996666666667	2.43390677863916	2.03850165872713	1.98769719557157
653.996666666667	2.5190805258241	2.0224502700617	1.99082462298617
659.996666666667	2.47406097713919	2.01925911831456	1.98146027143089
665.996666666667	2.44988094240604	2.01607480500671	1.93850046480305
671.996666666667	2.56500067677179	1.95982842819855	1.89381080502622
677.996666666667	2.53151402994775	1.94760392296292	1.88503656143863
683.996666666667	2.51082837635206	1.95370376956167	1.87921759290547
689.996666666667	2.49032842946885	1.94760392296292	1.84763837519838
695.996666666667	2.44187925485544	1.95370376956167	1.85047954697541
701.996666666667	2.4458764482397	1.98146027143089	1.82233338522901
707.996666666667	2.4101642574613	2.01289639857719	1.80847957314407
713.996666666667	2.4458764482397	2.0352786148357	1.79750139701973
719.996666666667	2.44187925485544	2.02885165668931	1.79204676149283
