# Supplementary material for: Synthesis and degradation of FtsZ quantitatively predict the first cell division in starved bacteria
Source: Mol Syst Biol. 2018 Nov 5;14(11):e8623. doi: 10.15252/msb.20188623 (PMC6217170; doi:10.15252/msb.20188623)
Supplement: Supplementary file 5 — Dataset EV3 [file MSB-14-e8623-s005.zip › Dataset_EV_3_pulsefeeding-analysis/07lagtimeperturbations/data/06acetate.csv]

Time	max	zero
0	0.800585255494744	0.843241544112185
5	0.801849772697879	0.850795687590924
10	0.805005545833296	0.847014068334693
15	0.81694243618599	0.840730621200541
20	0.803112927704115	0.855854704750824
25	0.804374960526187	0.840730621200541
30	0.812552948060928	0.844498186744244
35	0.803744094654081	0.858392566191196
40	0.810040741440477	0.839476314922332
45	0.804374960526187	0.838849348459823
50	0.803744094654081	0.843241544112185
55	0.807525075525407	0.844498186744244
60	0.811297244793309	0.844498186744244
65	0.808783368548436	0.852690316998673
70	0.812552948060928	0.84261352757832
75	0.812552948060928	0.839476314922332
80	0.811297244793309	0.850164724486559
85	0.818195327032773	0.843241544112185
90	0.819447665016703	0.847643669194931
95	0.824454047851551	0.854587924504346
100	0.828207244111966	0.845755709428083
105	0.841358077156773	0.847643669194931
110	0.848273527975305	0.851426954402087
115	0.848273527975305	0.854587924504346
120	0.857757507003529	0.860936796980516
125	0.856488634936277	0.862849294235801
130.163333333333	0.803744094654081	0.864126577857889
135	0.865405720682808	0.882887088307931
140	0.862849294235801	0.886175071368269
145	0.862849294235801	0.889481450664752
150	0.871186369652687	0.892140279135664
154.998333333333	0.869254788424952	0.890809341038886
159.998333333333	0.867969804619278	0.896152923607003
165	0.872476825425837	0.899519989784909
170	0.873769551039263	0.897497082803953
174.998333333333	0.885516119531715	0.902909402450945
179.998333333333	0.875712917704933	0.906321931580081
185	0.874416678756067	0.908381070665426
190	0.878312716167036	0.90700733451736
194.998333333333	0.875712917704933	0.911140415666501
199.998333333333	0.877011571457914	0.912526254362741
204.998333333333	0.875064499515441	0.914612822050541
209.998333333333	0.878312716167036	0.916708854061033
215	0.878964233418537	0.917409724947348
220	0.879616401986365	0.924479902338165
224.998333333333	0.95631802341412	0.928058452794426
229.998333333333	0.880269125283781	0.928777795393007
234.998333333333	0.882231577391994	0.932392969497573
239.998333333333	0.880922600509976	0.933119757594862
244.998333333333	0.880269125283781	0.935307647803747
249.998333333333	0.88420018799595	0.937507277220214
254.998333333333	0.879616401986365	0.939718749916222
259.998333333333	0.886175071368269	0.938980268190214
265.161666666667	0.82758172248123	0.933847814247759
269.998333333333	0.879616401986365	0.941942167595141
274.998333333333	0.878964233418537	0.9449259977695
279.998333333333	0.878312716167036	0.940458578636175
284.998333333333	1.07319933275196	0.943431328239246
289.998333333333	1.00033985534398	0.944177973253407
294.998333333333	0.95248420177	0.944177973253407
299.998333333333	0.878312716167036	0.9449259977695
304.998333333333	0.880922600509976	0.945675424643543
309.998333333333	0.886175071368269	0.941199643592088
314.998333333333	0.877661829305969	0.941942167595141
319.998333333333	0.878964233418537	0.943431328239246
324.998333333333	0.879616401986365	0.943431328239246
329.998333333333	1.04903873309474	0.9449259977695
334.998333333333	0.877661829305969	0.946426254298054
339.998333333333	1.06804854497784	0.944177973253407
344.998333333333	0.879616401986365	0.942686062318405
349.998333333333	0.877011571457914	0.946426254298054
354.998333333333	0.878312716167036	0.9449259977695
359.998333333333	0.877661829305969	0.942686062318405
364.998333333333	0.878312716167036	0.944177973253407
369.998333333333	0.899519989784909	0.943431328239246
374.998333333333	0.965675576056983	1.00643405752783
379.998333333333	0.911140415666501	0.941942167595141
384.998333333333	0.877661829305969	0.9449259977695
389.998333333333	0.878964233418537	0.942686062318405
394.998333333333	0.877661829305969	0.944177973253407
400.156666666667	0.825705163832223	0.939718749916222
404.998333333333	0.875712917704933	0.944177973253407
409.998333333333	0.877011571457914	0.9449259977695
414.998333333333	0.877011571457914	0.9449259977695
419.998333333333	0.877661829305969	0.944177973253407
424.998333333333	0.877661829305969	0.943431328239246
429.996666666667	0.876361941220286	0.944177973253407
434.996666666667	0.875064499515441	0.944177973253407
439.996666666667	0.875712917704933	0.944177973253407
444.998333333333	0.875712917704933	0.942686062318405
449.998333333333	0.877011571457914	0.942686062318405
454.996666666667	0.875712917704933	0.943431328239246
459.996666666667	0.875064499515441	0.941942167595141
464.996666666667	0.875064499515441	0.941199643592088
469.996666666667	0.873769551039263	0.945675424643543
474.996666666667	0.874416678756067	0.942686062318405
479.996666666667	0.873122901360472	0.941199643592088
484.996666666667	0.872476825425837	0.941199643592088
489.996666666667	0.871186369652687	0.939718749916222
494.996666666667	0.870541967570599	0.940458578636175
499.996666666667	1.1549221533874	0.940458578636175
504.996666666667	0.885516119531715	0.941942167595141
509.996666666667	0.871186369652687	0.945675424643543
514.996666666667	0.877661829305969	0.947932032834555
519.996666666667	0.975264569536352	0.9449259977695
524.996666666667	0.876361941220286	0.9449259977695
530.16	0.825705163832223	0.941199643592088
534.996666666667	0.866686773084639	0.944177973253407
539.996666666667	0.868611989134203	0.941942167595141
544.996666666667	0.870541967570599	0.939718749916222
549.996666666667	0.871186369652687	0.936772759576169
554.996666666667	0.871186369652687	0.937507277220214
559.996666666667	0.862849294235801	0.933119757594862
564.996666666667	0.866046000237358	0.930220144805883
569.996666666667	0.864126577857889	0.928777795393007
574.996666666667	0.862211419958376	0.925907787547703
579.996666666667	0.858392566191196	0.92662351416777
584.996666666667	0.856488634936277	0.923767720817983
589.996666666667	0.858392566191196	0.923056705210253
594.996666666667	0.859028017523856	0.920224256925407
599.996666666667	0.850795687590924	0.917409724947348
604.996666666667	0.848273527975305	0.916009063117068
609.996666666667	0.847014068334693	0.913916244431979
614.996666666667	0.847014068334693	0.911832819170822
619.996666666667	0.846384717498846	0.911140415666501
624.996666666667	0.843241544112185	0.907693713873377
629.996666666667	0.840103430391115	0.902229692058233
634.996666666667	0.836342883740115	0.905637504005189
639.996666666667	0.835716581493584	0.901550902815402
644.996666666667	0.837595856052331	0.899519989784909
649.996666666667	0.829458328486299	0.898170510975486
654.996666666667	0.828832778900263	0.895482069252388
659.996666666667	0.830709441067127	0.893474534448103
665.158333333333	0.799319401312322	0.891474366155257
669.996666666667	0.82758172248123	0.88420018799595
674.996666666667	0.823828533198716	0.882231577391994
679.996666666667	0.824454047851551	0.880269125283781
684.996666666667	0.834464374195438	0.873769551039263
689.996666666667	0.815062119223438	0.879616401986365
694.995	0.815062119223438	0.872476825425837
699.996666666667	0.814435056312699	0.865405720682808
704.996666666667	0.810040741440477	0.868611989134203
709.996666666667	0.807525075525407	0.867328040720069
714.995	0.805005545833296	0.861573889473306
719.996666666667	0.804374960526187	0.857757507003529
