# Supplementary material for: Synthesis and degradation of FtsZ quantitatively predict the first cell division in starved bacteria
Source: Mol Syst Biol. 2018 Nov 5;14(11):e8623. doi: 10.15252/msb.20188623 (PMC6217170; doi:10.15252/msb.20188623)
Supplement: Supplementary file 5 — Dataset EV3 [file MSB-14-e8623-s005.zip › Dataset_EV_3_pulsefeeding-analysis/07lagtimeperturbations/data/07nitrogen.csv]

Time	half	max	zero
0	0.849052679098763	0.863666230093003	0.872296180332242
6	0.84867625671715	0.871865073569193	0.867062995606401
12	0.849551081257299	0.858402173276962	0.849770725451824
18	0.841101274683021	0.856173809254659	0.84909099462903
24	0.836698125550999	0.84765411454259	0.848132995891347
30	0.84077206843585	0.85395930741348	0.839606773634562
36	0.834171691440273	0.845442606653558	0.832004524841588
42	0.846799346310056	0.840418028479029	0.831042037343709
48	0.829773642894842	0.836672380849638	0.822541721119494
54	0.826328987637885	0.844817133734811	0.820341558754857
60	0.819435247667991	0.83258878926678	0.818447143389845
66	0.814417039516006	0.830397289031943	0.820015749717839
72	0.821947449061851	0.833535038655451	0.81339155993212
78	0.820693836265151	0.829458646539517	0.822854102868628
84	0.822573682120821	0.824452024789169	0.816567276675471
90	0.833899124222003	0.83164857654785	0.815301824371194
96	0.82068926750064	0.832592334526046	0.809908557089342
102	0.824138771810649	0.826642761818307	0.81311135446106
108	0.817568881609381	0.833227711556848	0.815287103200737
114	0.824133276420948	0.825703887353474	0.815960181465027
119.998333333333	0.812157169710008	0.831337739091169	0.813084463756951
125.998333333333	0.819732670706791	0.822873802452572	0.813403156731556
131.998333333333	0.823821664474162	0.828523915650288	0.809537246497023
137.998333333333	0.815347325092672	0.827269192107583	0.804491362905093
143.998333333333	0.815668119598939	0.834488690181519	0.82790717692259
149.998333333333	0.821323800009106	0.83828950591185	0.807052067765193
156.161666666667	0.814745299377162	0.811282799737126	0.807128680166003
161.998333333333	0.813151910274715	0.838555445190524	0.813359716646655
168	0.822887068009551	0.836032864317925	0.814039899953697
173.998333333333	0.814063706462242	0.841751502220281	0.80736481324115
179.998333333333	0.821622362909874	0.842301574919641	0.808851678472472
186	0.831667823599372	0.841217608421644	0.813704660235214
192	0.817247394646014	0.841060322144315	0.812035610236373
198	0.821002100684731	0.84953418537782	0.807922516406377
203.998333333333	0.825390400941261	0.838873223483894	0.80634663761969
210	0.823828296784788	0.851507654142972	0.812470002894099
215.998333333333	0.818191655508144	0.841405458559089	0.816799954710084
221.998333333333	0.83294772309565	0.848024892827454	0.814293457599037
227.998333333333	0.832909366179749	0.839845758767115	0.813352821228679
233.998333333333	0.822260907327803	0.852134264808548	0.818109212965604
239.998333333333	0.829458299169238	0.84896400072598	0.817163012461676
245.998333333333	0.824759221196988	0.844596434516706	0.815310894349457
251.998333333333	0.830409886905772	0.877370562456784	0.813414016962656
257.998333333333	0.834465064114868	0.857205865433964	0.816563153371248
263.998333333333	0.836668715954656	0.860340871413519	0.821272403387153
269.998333333333	0.832595357912816	0.877707116808637	0.828844194753266
275.998333333333	0.832921235059167	0.875933550319649	0.829159534709456
281.998333333333	0.845476504565858	0.88009444307695	0.824445811656945
287.998333333333	0.840106323518722	0.871450660278672	0.825373177857204
293.998333333333	0.838273370278805	0.891324537731552	0.828849573486102
299.998333333333	0.842621418011946	0.870894203581929	0.829780945614824
305.998333333333	0.839197740415448	0.882231919532927	0.830103927220304
311.996666666667	0.842312212730787	0.871545405638213	0.838110460039959
318.16	0.857465319103204	0.851851185010799	0.830756817617362
323.998333333333	0.848019131834372	0.874821348694802	0.828533305831062
329.998333333333	0.843587262109399	0.874172752163008	0.848567110493604
335.998333333333	0.850173985022804	0.877064054332959	0.836454973203163
341.998333333333	0.842948398723503	0.87384394659857	0.827587292441506
347.998333333333	0.848303427731676	0.876699712967906	0.82600227906552
353.998333333333	0.846396873694894	0.881268506294278	0.83556943298093
359.996666666667	0.851174553618813	0.904273453228067	0.847310868611677
