# Supplementary material for: Synthesis and degradation of FtsZ quantitatively predict the first cell division in starved bacteria
Source: Mol Syst Biol. 2018 Nov 5;14(11):e8623. doi: 10.15252/msb.20188623 (PMC6217170; doi:10.15252/msb.20188623)
Supplement: Supplementary file 5 — Dataset EV3 [file MSB-14-e8623-s005.zip › Dataset_EV_3_pulsefeeding-analysis/09ftsZmodeling/summaryinfo.xlsx]

## Sheet: summaryinfo
Pulsing system	Initial OD per fit	Calculated TI Feedrate (mmol/g/h)	Lag time from fit (min)	Threshold Linear Fit R2	Maximum growth rate after lag (1/h)	Pulse Frequency (minutes)
Plate reader	0.697298	0.215117	260.161	0.607214	0.0210784	9.98259
Spin flask	0.793428	0.246163	270	0.851684	0.0205231	7.66667
Plate reader	0.783447	0.319104	152.811	0.974459	0.0303274	5.98956
Spin flask	1.1096	0.337373	113.972	0.881587	0.0250832	4
Plate reader	0.735721	0.370696	120.998	0.964549	0.0386024	5.49043
Plate reader	0.750875	0.399536	101.022	0.976458	0.0377947	4.9913
Plate reader	0.77848	0.453309	56.2828	0.984926	0.0392503	4.24322
Spin flask	0.74	0.47612	93.8885	0.954896	0.0295343	4.25
Spin flask	0.684	0.525402	81.8483	0.93773	0.0316047	4.16667
Plate reader	0.735261	0.582886	49.2195	0.986591	0.0589099	3.49391
Spin flask	0.825333	0.604764	67.8641	0.986935	0.0436828	3
Spin flask	0.923631	0.648482	54.9997	0.996258	0.0450837	2.5
Plate reader	0.780291	0.699043	33.7474	0.983238	0.0660061	2.74521
Spin flask	0.696085	0.782243	0	0.952716	0.0442276	2.75
Spin flask	0.847819	0.883087	30	0.969763	0.0484768	2
Plate reader	0.630771	1.02626	0	0.961287	0.0915263	2.31317
Spin flask	0.818765	1.09731	0	0.913836	0.0414623	1.66667
Spin flask	0.691835	1.23679	0	0.961551	0.0587697	1.75
Extended Data Table 1. Summary data for wild-type pulsing glucose pulsing experiments. All values are based of the threshold linear fit (see Methods).
