# Supplementary material for: Synthesis and degradation of FtsZ quantitatively predict the first cell division in starved bacteria
Source: Mol Syst Biol. 2018 Nov 5;14(11):e8623. doi: 10.15252/msb.20188623 (PMC6217170; doi:10.15252/msb.20188623)
Supplement: Supplementary file 5 — Dataset EV3 [file MSB-14-e8623-s005.zip › Dataset_EV_3_pulsefeeding-analysis/10microfluidics/cum_frac_data/every3minutes.csv]

time	cumfrac
0	0
0.166666667	0
0.333333333	0
0.5	0
0.666666667	0
0.833333333	0
1	0
1.166666667	0
1.333333333	0
1.5	0
1.666666667	0
1.833333333	0
2	0
2.166666667	0
2.333333333	0
2.5	0
2.666666667	0
2.833333333	0
3	0
3.166666667	0
3.333333333	0
3.5	0
3.666666667	0
3.833333333	0
4	0
4.166666667	0
4.333333333	0
4.5	0
4.666666667	0
4.833333333	0
5	0
5.166666667	0
5.333333333	0
5.5	0
5.666666667	0
5.833333333	0
6	0
6.166666667	0
6.333333333	0
6.5	0
6.666666667	0
6.833333333	0
7	0
7.166666667	0
7.333333333	0
7.5	0
7.666666667	0
7.833333333	0
8	0
8.166666667	0
8.333333333	0
8.5	0
8.666666667	0
8.833333333	0
9	0
9.166666667	0
9.333333333	0
9.5	0
9.666666667	0
9.833333333	0
10	0
10.16666667	0
10.33333333	0
10.5	0
10.66666667	0
10.83333333	0
11	0
11.16666667	0
11.33333333	0
11.5	0
11.66666667	0
11.83333333	0
12	0
12.16666667	0
12.33333333	0
12.5	0
12.66666667	0
12.83333333	0
13	0
13.16666667	0
13.33333333	0
13.5	0
13.66666667	0
13.83333333	0
14	0
14.16666667	0
14.33333333	0
14.5	0
14.66666667	0
14.83333333	0
15	0
15.16666667	0
15.33333333	0
15.5	0
15.66666667	0
15.83333333	0
16	0
16.16666667	0
16.33333333	0
16.5	0
16.66666667	0
16.83333333	0
17	0
17.16666667	0
17.33333333	0
17.5	0
17.66666667	0
17.83333333	0
18	0
18.16666667	0
18.33333333	0
18.5	0
18.66666667	0
18.83333333	0
19	0
19.16666667	0
19.33333333	0
19.5	0
19.66666667	0
19.83333333	0
20	0
20.16666667	0
20.33333333	0
20.5	0
20.66666667	0
20.83333333	0
21	0
21.16666667	0
21.33333333	0
21.5	0
21.66666667	0
21.83333333	0
22	0
22.16666667	0
22.33333333	0
22.5	0
22.66666667	0
22.83333333	0
23	0
23.16666667	0
23.33333333	0
23.5	0
23.66666667	0
23.83333333	0
24	0
24.16666667	0
24.33333333	0
24.5	0
24.66666667	0
24.83333333	0
25	0
25.16666667	0
25.33333333	0
25.5	0
25.66666667	0
25.83333333	0
26	0
26.16666667	0
26.33333333	0
26.5	0
26.66666667	0
26.83333333	0
27	0
27.16666667	0
27.33333333	0
27.5	0
27.66666667	0
27.83333333	0
28	0
28.16666667	0
28.33333333	0
28.5	0
28.66666667	0
28.83333333	0
29	0
29.16666667	0
29.33333333	0
29.5	0
29.66666667	0
29.83333333	0
30	0
30.16666667	0
30.33333333	0
30.5	0
30.66666667	0
30.83333333	0
31	0
31.16666667	0
31.33333333	0
31.5	0
31.66666667	0
31.83333333	0
32	0
32.16666667	0
32.33333333	0
32.5	0
32.66666667	0
32.83333333	0
33	0
33.16666667	0
33.33333333	0
33.5	0
33.66666667	0
33.83333333	0
34	0
34.16666667	0
34.33333333	0
34.5	0
34.66666667	0
34.83333333	0
35	0
35.16666667	0
35.33333333	0
35.5	0
35.66666667	0
35.83333333	0
36	0
36.16666667	0
36.33333333	0
36.5	0
36.66666667	0
36.83333333	0
37	0
37.16666667	0
37.33333333	0
37.5	0
37.66666667	0
37.83333333	0
38	0
38.16666667	0
38.33333333	0
38.5	0
38.66666667	0
38.83333333	0
39	0
39.16666667	0
39.33333333	0
39.5	0
39.66666667	0
39.83333333	0
40	0
40.16666667	0
40.33333333	0
40.5	0
40.66666667	0
40.83333333	0
41	0
41.16666667	0
41.33333333	0
41.5	0
41.66666667	0
41.83333333	0
42	0
42.16666667	0
42.33333333	0
42.5	0
42.66666667	0
42.83333333	0
43	0
43.16666667	0
43.33333333	0
43.5	0
43.66666667	0
43.83333333	0
44	0
44.16666667	0
44.33333333	0
44.5	0
44.66666667	0
44.83333333	0
45	0
45.16666667	0
45.33333333	0
45.5	0
45.66666667	0
45.83333333	0
46	0
46.16666667	0
46.33333333	0
46.5	0
46.66666667	0
46.83333333	0
47	0
47.16666667	0
47.33333333	0
47.5	0
47.66666667	0
47.83333333	0
48	0
48.16666667	0
48.33333333	0
48.5	0
48.66666667	0
48.83333333	0
49	0
49.16666667	0
49.33333333	0
49.5	0
49.66666667	0
49.83333333	0
50	0
50.16666667	0
50.33333333	0
50.5	0
50.66666667	0
50.83333333	0
51	0
51.16666667	0
51.33333333	0
51.5	0
51.66666667	0
51.83333333	0
52	0
52.16666667	0
52.33333333	0
52.5	0
52.66666667	0
52.83333333	0
53	0
53.16666667	0
53.33333333	0
53.5	0
53.66666667	0
53.83333333	0
54	0
54.16666667	0
54.33333333	0
54.5	0
54.66666667	0
54.83333333	0
55	0
55.16666667	0
55.33333333	0
55.5	0
55.66666667	0
55.83333333	0
56	0
56.16666667	0
56.33333333	0
56.5	0
56.66666667	0
56.83333333	0
57	0
57.16666667	0
57.33333333	0
57.5	0
57.66666667	0
57.83333333	0
58	0
58.16666667	0
58.33333333	0
58.5	0
58.66666667	0
58.83333333	0
59	0
59.16666667	0
59.33333333	0
59.5	0
59.66666667	0
59.83333333	0
60	0
60.16666667	0
60.33333333	0
60.5	0
60.66666667	0
60.83333333	0
61	0
61.16666667	0
61.33333333	0
61.5	0
61.66666667	0
61.83333333	0
62	0
62.16666667	0
62.33333333	0
62.5	0
62.66666667	0
62.83333333	0
63	0
63.16666667	0
63.33333333	0
63.5	0
63.66666667	0
63.83333333	0
64	0
64.16666667	0.076923077
64.33333333	0.076923077
64.5	0.076923077
64.66666667	0.076923077
64.83333333	0.076923077
65	0.076923077
65.16666667	0.076923077
65.33333333	0.076923077
65.5	0.076923077
65.66666667	0.076923077
65.83333333	0.076923077
66	0.076923077
66.16666667	0.076923077
66.33333333	0.076923077
66.5	0.076923077
66.66666667	0.076923077
66.83333333	0.076923077
67	0.076923077
67.16666667	0.076923077
67.33333333	0.076923077
67.5	0.076923077
67.66666667	0.076923077
67.83333333	0.076923077
68	0.076923077
68.16666667	0.076923077
68.33333333	0.076923077
68.5	0.076923077
68.66666667	0.076923077
68.83333333	0.076923077
69	0.076923077
69.16666667	0.076923077
69.33333333	0.076923077
69.5	0.076923077
69.66666667	0.076923077
69.83333333	0.076923077
70	0.076923077
70.16666667	0.076923077
70.33333333	0.076923077
70.5	0.076923077
70.66666667	0.153846154
70.83333333	0.153846154
71	0.153846154
71.16666667	0.153846154
71.33333333	0.153846154
71.5	0.153846154
71.66666667	0.153846154
71.83333333	0.153846154
72	0.153846154
72.16666667	0.153846154
72.33333333	0.153846154
72.5	0.153846154
72.66666667	0.153846154
72.83333333	0.153846154
73	0.153846154
73.16666667	0.153846154
73.33333333	0.153846154
73.5	0.153846154
73.66666667	0.153846154
73.83333333	0.153846154
74	0.153846154
74.16666667	0.153846154
74.33333333	0.153846154
74.5	0.153846154
74.66666667	0.153846154
74.83333333	0.153846154
75	0.153846154
75.16666667	0.153846154
75.33333333	0.153846154
75.5	0.153846154
75.66666667	0.153846154
75.83333333	0.153846154
76	0.153846154
76.16666667	0.153846154
76.33333333	0.153846154
76.5	0.153846154
76.66666667	0.153846154
76.83333333	0.153846154
77	0.153846154
77.16666667	0.153846154
77.33333333	0.153846154
77.5	0.153846154
77.66666667	0.153846154
77.83333333	0.153846154
78	0.153846154
78.16666667	0.153846154
78.33333333	0.153846154
78.5	0.153846154
78.66666667	0.153846154
78.83333333	0.153846154
79	0.153846154
79.16666667	0.153846154
79.33333333	0.153846154
79.5	0.153846154
79.66666667	0.153846154
79.83333333	0.153846154
80	0.153846154
80.16666667	0.153846154
80.33333333	0.153846154
80.5	0.153846154
80.66666667	0.153846154
80.83333333	0.153846154
81	0.153846154
81.16666667	0.153846154
81.33333333	0.153846154
81.5	0.153846154
81.66666667	0.153846154
81.83333333	0.153846154
82	0.153846154
82.16666667	0.230769231
82.33333333	0.230769231
82.5	0.230769231
82.66666667	0.230769231
82.83333333	0.230769231
83	0.230769231
83.16666667	0.230769231
83.33333333	0.230769231
83.5	0.230769231
83.66666667	0.230769231
83.83333333	0.230769231
84	0.230769231
84.16666667	0.230769231
84.33333333	0.230769231
84.5	0.230769231
84.66666667	0.230769231
84.83333333	0.230769231
85	0.230769231
85.16666667	0.230769231
85.33333333	0.230769231
85.5	0.230769231
85.66666667	0.230769231
85.83333333	0.230769231
86	0.230769231
86.16666667	0.230769231
86.33333333	0.230769231
86.5	0.230769231
86.66666667	0.230769231
86.83333333	0.230769231
87	0.230769231
87.16666667	0.230769231
87.33333333	0.230769231
87.5	0.230769231
87.66666667	0.230769231
87.83333333	0.230769231
88	0.230769231
88.16666667	0.230769231
88.33333333	0.230769231
88.5	0.230769231
88.66666667	0.230769231
88.83333333	0.230769231
89	0.230769231
89.16666667	0.230769231
89.33333333	0.230769231
89.5	0.230769231
89.66666667	0.307692308
89.83333333	0.307692308
90	0.307692308
90.16666667	0.307692308
90.33333333	0.307692308
90.5	0.307692308
90.66666667	0.307692308
90.83333333	0.307692308
91	0.307692308
91.16666667	0.307692308
91.33333333	0.307692308
91.5	0.307692308
91.66666667	0.307692308
91.83333333	0.307692308
92	0.307692308
92.16666667	0.307692308
92.33333333	0.307692308
92.5	0.307692308
92.66666667	0.307692308
92.83333333	0.307692308
93	0.307692308
93.16666667	0.307692308
93.33333333	0.307692308
93.5	0.307692308
93.66666667	0.307692308
93.83333333	0.307692308
94	0.307692308
94.16666667	0.307692308
94.33333333	0.307692308
94.5	0.307692308
94.66666667	0.307692308
94.83333333	0.307692308
95	0.307692308
95.16666667	0.307692308
95.33333333	0.307692308
95.5	0.307692308
95.66666667	0.384615385
95.83333333	0.384615385
96	0.384615385
96.16666667	0.384615385
96.33333333	0.384615385
96.5	0.384615385
96.66666667	0.461538462
96.83333333	0.461538462
97	0.461538462
97.16666667	0.461538462
97.33333333	0.461538462
97.5	0.461538462
97.66666667	0.461538462
97.83333333	0.461538462
98	0.461538462
98.16666667	0.461538462
98.33333333	0.461538462
98.5	0.461538462
98.66666667	0.461538462
98.83333333	0.461538462
99	0.461538462
99.16666667	0.461538462
99.33333333	0.461538462
99.5	0.461538462
99.66666667	0.461538462
99.83333333	0.461538462
100	0.461538462
100.1666667	0.461538462
100.3333333	0.461538462
100.5	0.461538462
100.6666667	0.461538462
100.8333333	0.461538462
101	0.461538462
101.1666667	0.461538462
101.3333333	0.461538462
101.5	0.461538462
101.6666667	0.461538462
101.8333333	0.461538462
102	0.461538462
102.1666667	0.461538462
102.3333333	0.461538462
102.5	0.461538462
102.6666667	0.461538462
102.8333333	0.461538462
103	0.461538462
103.1666667	0.461538462
103.3333333	0.461538462
103.5	0.461538462
103.6666667	0.461538462
103.8333333	0.461538462
104	0.461538462
104.1666667	0.461538462
104.3333333	0.461538462
104.5	0.461538462
104.6666667	0.461538462
104.8333333	0.461538462
105	0.461538462
105.1666667	0.461538462
105.3333333	0.461538462
105.5	0.461538462
105.6666667	0.461538462
105.8333333	0.461538462
106	0.461538462
106.1666667	0.461538462
106.3333333	0.461538462
106.5	0.461538462
106.6666667	0.461538462
106.8333333	0.461538462
107	0.461538462
107.1666667	0.461538462
107.3333333	0.461538462
107.5	0.461538462
107.6666667	0.461538462
107.8333333	0.461538462
108	0.461538462
108.1666667	0.461538462
108.3333333	0.461538462
108.5	0.461538462
108.6666667	0.461538462
108.8333333	0.461538462
109	0.461538462
109.1666667	0.461538462
109.3333333	0.461538462
109.5	0.461538462
109.6666667	0.461538462
109.8333333	0.461538462
110	0.461538462
110.1666667	0.461538462
110.3333333	0.461538462
110.5	0.461538462
110.6666667	0.461538462
110.8333333	0.461538462
111	0.461538462
111.1666667	0.461538462
111.3333333	0.461538462
111.5	0.461538462
111.6666667	0.461538462
111.8333333	0.461538462
112	0.461538462
112.1666667	0.461538462
112.3333333	0.461538462
112.5	0.461538462
112.6666667	0.538461538
112.8333333	0.538461538
113	0.538461538
113.1666667	0.538461538
113.3333333	0.538461538
113.5	0.538461538
113.6666667	0.538461538
113.8333333	0.538461538
114	0.538461538
114.1666667	0.538461538
114.3333333	0.538461538
114.5	0.538461538
114.6666667	0.538461538
114.8333333	0.538461538
115	0.538461538
115.1666667	0.538461538
115.3333333	0.538461538
115.5	0.538461538
115.6666667	0.538461538
115.8333333	0.538461538
116	0.538461538
116.1666667	0.538461538
116.3333333	0.538461538
116.5	0.538461538
116.6666667	0.538461538
116.8333333	0.538461538
117	0.538461538
117.1666667	0.538461538
117.3333333	0.538461538
117.5	0.538461538
117.6666667	0.538461538
117.8333333	0.538461538
118	0.538461538
118.1666667	0.538461538
118.3333333	0.538461538
118.5	0.538461538
118.6666667	0.538461538
118.8333333	0.538461538
119	0.538461538
119.1666667	0.538461538
119.3333333	0.538461538
119.5	0.538461538
119.6666667	0.538461538
119.8333333	0.538461538
120	0.538461538
120.1666667	0.615384615
120.3333333	0.615384615
120.5	0.615384615
120.6666667	0.615384615
120.8333333	0.615384615
121	0.615384615
121.1666667	0.615384615
121.3333333	0.615384615
121.5	0.615384615
121.6666667	0.615384615
121.8333333	0.615384615
122	0.615384615
122.1666667	0.615384615
122.3333333	0.615384615
122.5	0.615384615
122.6666667	0.615384615
122.8333333	0.615384615
123	0.615384615
123.1666667	0.615384615
123.3333333	0.615384615
123.5	0.615384615
123.6666667	0.615384615
123.8333333	0.615384615
124	0.615384615
124.1666667	0.615384615
124.3333333	0.615384615
124.5	0.615384615
124.6666667	0.615384615
124.8333333	0.615384615
125	0.615384615
125.1666667	0.615384615
125.3333333	0.615384615
125.5	0.615384615
125.6666667	0.615384615
125.8333333	0.615384615
126	0.615384615
126.1666667	0.615384615
126.3333333	0.615384615
126.5	0.615384615
126.6666667	0.615384615
126.8333333	0.615384615
127	0.615384615
127.1666667	0.615384615
127.3333333	0.615384615
127.5	0.615384615
127.6666667	0.615384615
127.8333333	0.615384615
128	0.615384615
128.1666667	0.615384615
128.3333333	0.615384615
128.5	0.615384615
128.6666667	0.615384615
128.8333333	0.615384615
129	0.615384615
129.1666667	0.615384615
129.3333333	0.615384615
129.5	0.615384615
129.6666667	0.615384615
129.8333333	0.615384615
130	0.615384615
130.1666667	0.615384615
130.3333333	0.615384615
130.5	0.615384615
130.6666667	0.615384615
130.8333333	0.615384615
131	0.615384615
131.1666667	0.615384615
131.3333333	0.615384615
131.5	0.615384615
131.6666667	0.615384615
131.8333333	0.615384615
132	0.615384615
132.1666667	0.615384615
132.3333333	0.615384615
132.5	0.615384615
132.6666667	0.615384615
132.8333333	0.615384615
133	0.615384615
133.1666667	0.615384615
133.3333333	0.615384615
133.5	0.615384615
133.6666667	0.615384615
133.8333333	0.615384615
134	0.615384615
134.1666667	0.615384615
134.3333333	0.615384615
134.5	0.615384615
134.6666667	0.615384615
134.8333333	0.615384615
135	0.615384615
135.1666667	0.615384615
135.3333333	0.615384615
135.5	0.615384615
135.6666667	0.615384615
135.8333333	0.615384615
136	0.615384615
136.1666667	0.615384615
136.3333333	0.615384615
136.5	0.615384615
136.6666667	0.615384615
136.8333333	0.615384615
137	0.615384615
137.1666667	0.615384615
137.3333333	0.615384615
137.5	0.615384615
137.6666667	0.615384615
137.8333333	0.615384615
138	0.615384615
138.1666667	0.615384615
138.3333333	0.615384615
138.5	0.615384615
138.6666667	0.615384615
138.8333333	0.615384615
139	0.615384615
139.1666667	0.615384615
139.3333333	0.615384615
139.5	0.615384615
139.6666667	0.615384615
139.8333333	0.615384615
140	0.615384615
140.1666667	0.615384615
140.3333333	0.615384615
140.5	0.615384615
140.6666667	0.615384615
140.8333333	0.615384615
141	0.615384615
141.1666667	0.615384615
141.3333333	0.615384615
141.5	0.615384615
141.6666667	0.615384615
141.8333333	0.615384615
142	0.615384615
142.1666667	0.615384615
142.3333333	0.615384615
142.5	0.615384615
142.6666667	0.615384615
142.8333333	0.615384615
143	0.615384615
143.1666667	0.615384615
143.3333333	0.615384615
143.5	0.615384615
143.6666667	0.615384615
143.8333333	0.615384615
144	0.615384615
144.1666667	0.615384615
144.3333333	0.615384615
144.5	0.615384615
144.6666667	0.615384615
144.8333333	0.615384615
145	0.615384615
145.1666667	0.615384615
145.3333333	0.615384615
145.5	0.615384615
145.6666667	0.615384615
145.8333333	0.615384615
146	0.615384615
146.1666667	0.615384615
146.3333333	0.615384615
146.5	0.615384615
146.6666667	0.615384615
146.8333333	0.615384615
147	0.615384615
147.1666667	0.615384615
147.3333333	0.615384615
147.5	0.615384615
147.6666667	0.615384615
147.8333333	0.615384615
148	0.615384615
148.1666667	0.615384615
148.3333333	0.615384615
148.5	0.615384615
148.6666667	0.615384615
148.8333333	0.615384615
149	0.615384615
149.1666667	0.615384615
149.3333333	0.615384615
149.5	0.615384615
149.6666667	0.615384615
149.8333333	0.615384615
150	0.615384615
