# Supplementary material for: Synthesis and degradation of FtsZ quantitatively predict the first cell division in starved bacteria
Source: Mol Syst Biol. 2018 Nov 5;14(11):e8623. doi: 10.15252/msb.20188623 (PMC6217170; doi:10.15252/msb.20188623)
Supplement: Supplementary file 5 — Dataset EV3 [file MSB-14-e8623-s005.zip › Dataset_EV_3_pulsefeeding-analysis/10microfluidics/cum_frac_data/every4minutes.csv]

time	cumfrac
0	0
0.166666667	0
0.333333333	0
0.5	0
0.666666667	0
0.833333333	0
1	0
1.166666667	0
1.333333333	0
1.5	0
1.666666667	0
1.833333333	0
2	0
2.166666667	0
2.333333333	0
2.5	0
2.666666667	0
2.833333333	0
3	0
3.166666667	0
3.333333333	0
3.5	0
3.666666667	0
3.833333333	0
4	0
4.166666667	0
4.333333333	0
4.5	0
4.666666667	0
4.833333333	0
5	0
5.166666667	0
5.333333333	0
5.5	0
5.666666667	0
5.833333333	0
6	0
6.166666667	0
6.333333333	0
6.5	0
6.666666667	0
6.833333333	0
7	0
7.166666667	0
7.333333333	0
7.5	0
7.666666667	0
7.833333333	0
8	0
8.166666667	0
8.333333333	0
8.5	0
8.666666667	0
8.833333333	0
9	0
9.166666667	0
9.333333333	0
9.5	0
9.666666667	0
9.833333333	0
10	0
10.16666667	0
10.33333333	0
10.5	0
10.66666667	0
10.83333333	0
11	0
11.16666667	0
11.33333333	0
11.5	0
11.66666667	0
11.83333333	0
12	0
12.16666667	0
12.33333333	0
12.5	0
12.66666667	0
12.83333333	0
13	0
13.16666667	0
13.33333333	0
13.5	0
13.66666667	0
13.83333333	0
14	0
14.16666667	0
14.33333333	0
14.5	0
14.66666667	0
14.83333333	0
15	0
15.16666667	0
15.33333333	0
15.5	0
15.66666667	0
15.83333333	0
16	0
16.16666667	0
16.33333333	0
16.5	0
16.66666667	0
16.83333333	0
17	0
17.16666667	0
17.33333333	0
17.5	0
17.66666667	0
17.83333333	0
18	0
18.16666667	0
18.33333333	0
18.5	0
18.66666667	0
18.83333333	0
19	0
19.16666667	0
19.33333333	0
19.5	0
19.66666667	0
19.83333333	0
20	0
20.16666667	0
20.33333333	0
20.5	0
20.66666667	0
20.83333333	0
21	0
21.16666667	0
21.33333333	0
21.5	0
21.66666667	0
21.83333333	0
22	0
22.16666667	0
22.33333333	0
22.5	0
22.66666667	0
22.83333333	0
23	0
23.16666667	0
23.33333333	0
23.5	0
23.66666667	0
23.83333333	0
24	0
24.16666667	0
24.33333333	0
24.5	0
24.66666667	0
24.83333333	0
25	0
25.16666667	0
25.33333333	0
25.5	0
25.66666667	0
25.83333333	0
26	0
26.16666667	0
26.33333333	0
26.5	0
26.66666667	0
26.83333333	0
27	0
27.16666667	0
27.33333333	0
27.5	0
27.66666667	0
27.83333333	0
28	0
28.16666667	0
28.33333333	0
28.5	0
28.66666667	0
28.83333333	0
29	0
29.16666667	0
29.33333333	0
29.5	0
29.66666667	0
29.83333333	0
30	0
30.16666667	0
30.33333333	0
30.5	0
30.66666667	0
30.83333333	0
31	0
31.16666667	0
31.33333333	0
31.5	0
31.66666667	0
31.83333333	0
32	0
32.16666667	0
32.33333333	0
32.5	0
32.66666667	0
32.83333333	0
33	0
33.16666667	0
33.33333333	0
33.5	0
33.66666667	0
33.83333333	0
34	0
34.16666667	0
34.33333333	0
34.5	0
34.66666667	0
34.83333333	0
35	0
35.16666667	0
35.33333333	0
35.5	0
35.66666667	0
35.83333333	0
36	0
36.16666667	0
36.33333333	0
36.5	0
36.66666667	0
36.83333333	0
37	0
37.16666667	0
37.33333333	0
37.5	0
37.66666667	0
37.83333333	0
38	0
38.16666667	0
38.33333333	0
38.5	0
38.66666667	0
38.83333333	0
39	0
39.16666667	0
39.33333333	0
39.5	0
39.66666667	0
39.83333333	0
40	0
40.16666667	0
40.33333333	0
40.5	0
40.66666667	0
40.83333333	0
41	0
41.16666667	0
41.33333333	0
41.5	0
41.66666667	0
41.83333333	0
42	0
42.16666667	0
42.33333333	0
42.5	0
42.66666667	0
42.83333333	0
43	0
43.16666667	0
43.33333333	0
43.5	0
43.66666667	0
43.83333333	0
44	0
44.16666667	0
44.33333333	0
44.5	0
44.66666667	0
44.83333333	0
45	0
45.16666667	0
45.33333333	0
45.5	0
45.66666667	0
45.83333333	0
46	0
46.16666667	0
46.33333333	0
46.5	0
46.66666667	0
46.83333333	0
47	0
47.16666667	0
47.33333333	0
47.5	0
47.66666667	0
47.83333333	0
48	0
48.16666667	0
48.33333333	0
48.5	0
48.66666667	0
48.83333333	0
49	0
49.16666667	0
49.33333333	0
49.5	0
49.66666667	0
49.83333333	0
50	0
50.16666667	0
50.33333333	0
50.5	0
50.66666667	0
50.83333333	0
51	0
51.16666667	0
51.33333333	0
51.5	0
51.66666667	0
51.83333333	0
52	0
52.16666667	0
52.33333333	0
52.5	0
52.66666667	0
52.83333333	0
53	0
53.16666667	0
53.33333333	0
53.5	0
53.66666667	0
53.83333333	0
54	0
54.16666667	0
54.33333333	0
54.5	0
54.66666667	0
54.83333333	0
55	0
55.16666667	0
55.33333333	0
55.5	0
55.66666667	0
55.83333333	0
56	0
56.16666667	0
56.33333333	0
56.5	0
56.66666667	0
56.83333333	0
57	0
57.16666667	0
57.33333333	0
57.5	0
57.66666667	0
57.83333333	0
58	0
58.16666667	0
58.33333333	0
58.5	0
58.66666667	0
58.83333333	0
59	0
59.16666667	0
59.33333333	0
59.5	0
59.66666667	0
59.83333333	0
60	0
60.16666667	0
60.33333333	0
60.5	0
60.66666667	0
60.83333333	0
61	0
61.16666667	0
61.33333333	0
61.5	0
61.66666667	0
61.83333333	0
62	0
62.16666667	0
62.33333333	0
62.5	0
62.66666667	0
62.83333333	0
63	0
63.16666667	0
63.33333333	0
63.5	0
63.66666667	0
63.83333333	0
64	0
64.16666667	0
64.33333333	0
64.5	0
64.66666667	0
64.83333333	0
65	0
65.16666667	0
65.33333333	0
65.5	0
65.66666667	0
65.83333333	0
66	0
66.16666667	0
66.33333333	0
66.5	0
66.66666667	0
66.83333333	0
67	0
67.16666667	0
67.33333333	0
67.5	0
67.66666667	0
67.83333333	0
68	0
68.16666667	0
68.33333333	0
68.5	0
68.66666667	0
68.83333333	0
69	0
69.16666667	0
69.33333333	0
69.5	0
69.66666667	0
69.83333333	0
70	0
70.16666667	0
70.33333333	0
70.5	0
70.66666667	0
70.83333333	0
71	0
71.16666667	0
71.33333333	0
71.5	0
71.66666667	0
71.83333333	0
72	0
72.16666667	0
72.33333333	0
72.5	0
72.66666667	0
72.83333333	0
73	0
73.16666667	0
73.33333333	0
73.5	0
73.66666667	0
73.83333333	0
74	0
74.16666667	0
74.33333333	0
74.5	0
74.66666667	0
74.83333333	0
75	0
75.16666667	0
75.33333333	0
75.5	0
75.66666667	0
75.83333333	0
76	0
76.16666667	0
76.33333333	0
76.5	0
76.66666667	0
76.83333333	0
77	0
77.16666667	0
77.33333333	0
77.5	0
77.66666667	0
77.83333333	0
78	0
78.16666667	0
78.33333333	0
78.5	0
78.66666667	0
78.83333333	0
79	0
79.16666667	0
79.33333333	0
79.5	0
79.66666667	0
79.83333333	0
80	0
80.16666667	0
80.33333333	0
80.5	0
80.66666667	0
80.83333333	0
81	0
81.16666667	0
81.33333333	0
81.5	0
81.66666667	0
81.83333333	0
82	0
82.16666667	0
82.33333333	0
82.5	0
82.66666667	0
82.83333333	0
83	0
83.16666667	0
83.33333333	0
83.5	0
83.66666667	0
83.83333333	0
84	0
84.16666667	0
84.33333333	0
84.5	0
84.66666667	0
84.83333333	0
85	0
85.16666667	0
85.33333333	0
85.5	0
85.66666667	0
85.83333333	0
86	0
86.16666667	0
86.33333333	0
86.5	0
86.66666667	0
86.83333333	0
87	0
87.16666667	0
87.33333333	0
87.5	0
87.66666667	0
87.83333333	0
88	0
88.16666667	0
88.33333333	0
88.5	0
88.66666667	0
88.83333333	0
89	0
89.16666667	0
89.33333333	0
89.5	0
89.66666667	0
89.83333333	0
90	0
90.16666667	0
90.33333333	0
90.5	0
90.66666667	0
90.83333333	0
91	0
91.16666667	0
91.33333333	0
91.5	0
91.66666667	0
91.83333333	0
92	0
92.16666667	0
92.33333333	0
92.5	0
92.66666667	0
92.83333333	0
93	0
93.16666667	0
93.33333333	0
93.5	0
93.66666667	0
93.83333333	0
94	0
94.16666667	0
94.33333333	0
94.5	0
94.66666667	0
94.83333333	0
95	0
95.16666667	0
95.33333333	0
95.5	0
95.66666667	0
95.83333333	0
96	0
96.16666667	0
96.33333333	0
96.5	0
96.66666667	0
96.83333333	0
97	0
97.16666667	0
97.33333333	0
97.5	0
97.66666667	0
97.83333333	0
98	0
98.16666667	0.0625
98.33333333	0.0625
98.5	0.0625
98.66666667	0.0625
98.83333333	0.0625
99	0.0625
99.16666667	0.0625
99.33333333	0.0625
99.5	0.0625
99.66666667	0.0625
99.83333333	0.0625
100	0.0625
100.1666667	0.0625
100.3333333	0.0625
100.5	0.0625
100.6666667	0.0625
100.8333333	0.0625
101	0.0625
101.1666667	0.0625
101.3333333	0.0625
101.5	0.0625
101.6666667	0.0625
101.8333333	0.0625
102	0.0625
102.1666667	0.0625
102.3333333	0.0625
102.5	0.0625
102.6666667	0.0625
102.8333333	0.0625
103	0.0625
103.1666667	0.0625
103.3333333	0.0625
103.5	0.0625
103.6666667	0.0625
103.8333333	0.0625
104	0.0625
104.1666667	0.0625
104.3333333	0.0625
104.5	0.0625
104.6666667	0.0625
104.8333333	0.0625
105	0.0625
105.1666667	0.0625
105.3333333	0.0625
105.5	0.0625
105.6666667	0.0625
105.8333333	0.0625
106	0.0625
106.1666667	0.0625
106.3333333	0.0625
106.5	0.0625
106.6666667	0.0625
106.8333333	0.0625
107	0.0625
107.1666667	0.0625
107.3333333	0.0625
107.5	0.0625
107.6666667	0.0625
107.8333333	0.0625
108	0.0625
108.1666667	0.0625
108.3333333	0.0625
108.5	0.0625
108.6666667	0.0625
108.8333333	0.0625
109	0.0625
109.1666667	0.0625
109.3333333	0.0625
109.5	0.0625
109.6666667	0.0625
109.8333333	0.0625
110	0.0625
110.1666667	0.0625
110.3333333	0.0625
110.5	0.0625
110.6666667	0.0625
110.8333333	0.0625
111	0.0625
111.1666667	0.0625
111.3333333	0.0625
111.5	0.0625
111.6666667	0.0625
111.8333333	0.0625
112	0.0625
112.1666667	0.0625
112.3333333	0.0625
112.5	0.0625
112.6666667	0.0625
112.8333333	0.0625
113	0.0625
113.1666667	0.0625
113.3333333	0.0625
113.5	0.0625
113.6666667	0.0625
113.8333333	0.0625
114	0.0625
114.1666667	0.0625
114.3333333	0.0625
114.5	0.0625
114.6666667	0.0625
114.8333333	0.0625
115	0.0625
115.1666667	0.0625
115.3333333	0.0625
115.5	0.0625
115.6666667	0.0625
115.8333333	0.0625
116	0.0625
116.1666667	0.0625
116.3333333	0.0625
116.5	0.0625
116.6666667	0.0625
116.8333333	0.0625
117	0.0625
117.1666667	0.0625
117.3333333	0.0625
117.5	0.0625
117.6666667	0.0625
117.8333333	0.0625
118	0.0625
118.1666667	0.0625
118.3333333	0.0625
118.5	0.0625
118.6666667	0.0625
118.8333333	0.0625
119	0.0625
119.1666667	0.0625
119.3333333	0.0625
119.5	0.0625
119.6666667	0.0625
119.8333333	0.0625
120	0.0625
120.1666667	0.125
120.3333333	0.125
120.5	0.125
120.6666667	0.125
120.8333333	0.125
121	0.125
121.1666667	0.125
121.3333333	0.125
121.5	0.125
121.6666667	0.125
121.8333333	0.125
122	0.125
122.1666667	0.125
122.3333333	0.125
122.5	0.125
122.6666667	0.125
122.8333333	0.125
123	0.125
123.1666667	0.125
123.3333333	0.125
123.5	0.125
123.6666667	0.125
123.8333333	0.125
124	0.125
124.1666667	0.125
124.3333333	0.125
124.5	0.125
124.6666667	0.125
124.8333333	0.125
125	0.125
125.1666667	0.125
125.3333333	0.125
125.5	0.125
125.6666667	0.125
125.8333333	0.125
126	0.125
126.1666667	0.125
126.3333333	0.125
126.5	0.125
126.6666667	0.125
126.8333333	0.125
127	0.125
127.1666667	0.125
127.3333333	0.125
127.5	0.125
127.6666667	0.125
127.8333333	0.125
128	0.125
128.1666667	0.125
128.3333333	0.125
128.5	0.125
128.6666667	0.125
128.8333333	0.125
129	0.125
129.1666667	0.125
129.3333333	0.125
129.5	0.125
129.6666667	0.125
129.8333333	0.125
130	0.125
130.1666667	0.125
130.3333333	0.125
130.5	0.125
130.6666667	0.125
130.8333333	0.125
131	0.125
131.1666667	0.125
131.3333333	0.125
131.5	0.125
131.6666667	0.125
131.8333333	0.125
132	0.125
132.1666667	0.125
132.3333333	0.125
132.5	0.125
132.6666667	0.125
132.8333333	0.125
133	0.125
133.1666667	0.125
133.3333333	0.125
133.5	0.125
133.6666667	0.125
133.8333333	0.125
134	0.125
134.1666667	0.125
134.3333333	0.125
134.5	0.125
134.6666667	0.125
134.8333333	0.125
135	0.125
135.1666667	0.125
135.3333333	0.125
135.5	0.125
135.6666667	0.125
135.8333333	0.125
136	0.125
136.1666667	0.125
136.3333333	0.125
136.5	0.125
136.6666667	0.1875
136.8333333	0.1875
137	0.1875
137.1666667	0.25
137.3333333	0.25
137.5	0.25
137.6666667	0.3125
137.8333333	0.3125
138	0.3125
138.1666667	0.3125
138.3333333	0.3125
138.5	0.3125
138.6666667	0.3125
138.8333333	0.3125
139	0.3125
139.1666667	0.375
139.3333333	0.375
139.5	0.375
139.6666667	0.375
139.8333333	0.375
140	0.375
140.1666667	0.375
140.3333333	0.375
140.5	0.375
140.6666667	0.375
140.8333333	0.375
141	0.375
141.1666667	0.375
141.3333333	0.375
141.5	0.375
141.6666667	0.375
141.8333333	0.375
142	0.375
142.1666667	0.375
142.3333333	0.375
142.5	0.375
142.6666667	0.375
142.8333333	0.375
143	0.375
143.1666667	0.375
143.3333333	0.375
143.5	0.375
143.6666667	0.375
143.8333333	0.375
144	0.375
144.1666667	0.375
144.3333333	0.375
144.5	0.375
144.6666667	0.375
144.8333333	0.375
145	0.375
145.1666667	0.375
145.3333333	0.375
145.5	0.375
145.6666667	0.375
145.8333333	0.375
146	0.375
146.1666667	0.375
146.3333333	0.375
146.5	0.375
146.6666667	0.375
146.8333333	0.375
147	0.375
147.1666667	0.375
147.3333333	0.375
147.5	0.375
147.6666667	0.375
147.8333333	0.375
148	0.375
148.1666667	0.375
148.3333333	0.375
148.5	0.375
148.6666667	0.375
148.8333333	0.375
149	0.375
149.1666667	0.375
149.3333333	0.375
149.5	0.375
149.6666667	0.375
149.8333333	0.375
150	0.375
150.1666667	0.375
150.3333333	0.375
150.5	0.375
150.6666667	0.375
150.8333333	0.375
151	0.375
151.1666667	0.375
151.3333333	0.375
151.5	0.375
151.6666667	0.375
151.8333333	0.375
152	0.375
152.1666667	0.375
152.3333333	0.375
152.5	0.375
152.6666667	0.375
152.8333333	0.375
153	0.375
153.1666667	0.375
153.3333333	0.375
153.5	0.375
153.6666667	0.375
153.8333333	0.375
154	0.375
154.1666667	0.375
154.3333333	0.375
154.5	0.375
154.6666667	0.375
154.8333333	0.375
155	0.375
155.1666667	0.375
155.3333333	0.375
155.5	0.375
155.6666667	0.375
155.8333333	0.375
156	0.375
156.1666667	0.375
156.3333333	0.375
156.5	0.375
156.6666667	0.375
156.8333333	0.375
157	0.375
157.1666667	0.375
157.3333333	0.375
157.5	0.375
157.6666667	0.375
157.8333333	0.375
158	0.375
158.1666667	0.375
158.3333333	0.375
158.5	0.375
158.6666667	0.375
158.8333333	0.375
159	0.375
159.1666667	0.375
159.3333333	0.375
159.5	0.375
159.6666667	0.375
159.8333333	0.375
160	0.375
160.1666667	0.375
160.3333333	0.375
160.5	0.375
160.6666667	0.375
160.8333333	0.375
161	0.375
161.1666667	0.375
161.3333333	0.375
161.5	0.375
161.6666667	0.375
161.8333333	0.375
162	0.375
162.1666667	0.375
162.3333333	0.375
162.5	0.375
162.6666667	0.375
162.8333333	0.375
163	0.375
163.1666667	0.375
163.3333333	0.375
163.5	0.375
163.6666667	0.375
163.8333333	0.375
164	0.375
164.1666667	0.375
164.3333333	0.375
164.5	0.375
164.6666667	0.375
164.8333333	0.375
165	0.375
165.1666667	0.375
165.3333333	0.375
165.5	0.375
165.6666667	0.375
165.8333333	0.375
166	0.375
166.1666667	0.375
166.3333333	0.375
166.5	0.375
166.6666667	0.375
166.8333333	0.375
167	0.375
167.1666667	0.375
167.3333333	0.375
167.5	0.375
167.6666667	0.375
167.8333333	0.375
168	0.375
168.1666667	0.375
168.3333333	0.375
168.5	0.375
168.6666667	0.375
168.8333333	0.375
169	0.375
169.1666667	0.375
169.3333333	0.375
169.5	0.375
169.6666667	0.375
169.8333333	0.375
170	0.375
170.1666667	0.375
170.3333333	0.375
170.5	0.375
170.6666667	0.375
170.8333333	0.375
171	0.375
171.1666667	0.375
171.3333333	0.375
171.5	0.375
171.6666667	0.375
171.8333333	0.375
172	0.375
172.1666667	0.375
172.3333333	0.375
172.5	0.375
172.6666667	0.375
172.8333333	0.375
173	0.375
173.1666667	0.375
173.3333333	0.375
173.5	0.375
173.6666667	0.375
173.8333333	0.375
174	0.375
174.1666667	0.4375
174.3333333	0.4375
174.5	0.4375
174.6666667	0.4375
174.8333333	0.4375
175	0.4375
175.1666667	0.4375
175.3333333	0.4375
175.5	0.4375
175.6666667	0.4375
175.8333333	0.4375
176	0.4375
176.1666667	0.4375
176.3333333	0.4375
176.5	0.4375
176.6666667	0.4375
176.8333333	0.4375
177	0.4375
177.1666667	0.4375
177.3333333	0.4375
177.5	0.4375
177.6666667	0.4375
177.8333333	0.4375
178	0.4375
178.1666667	0.4375
178.3333333	0.4375
178.5	0.4375
178.6666667	0.4375
178.8333333	0.4375
179	0.4375
179.1666667	0.4375
179.3333333	0.4375
179.5	0.4375
179.6666667	0.4375
179.8333333	0.4375
