# Supplementary material for: Synthesis and degradation of FtsZ quantitatively predict the first cell division in starved bacteria
Source: Mol Syst Biol. 2018 Nov 5;14(11):e8623. doi: 10.15252/msb.20188623 (PMC6217170; doi:10.15252/msb.20188623)
Supplement: Supplementary file 5 — Dataset EV3 [file MSB-14-e8623-s005.zip › Dataset_EV_3_pulsefeeding-analysis/10microfluidics/cum_frac_data/every5minutes.csv]

time	cumfrac
0	0
0.166666667	0
0.333333333	0
0.5	0
0.666666667	0
0.833333333	0
1	0
1.166666667	0
1.333333333	0
1.5	0
1.666666667	0
1.833333333	0
2	0
2.166666667	0
2.333333333	0
2.5	0
2.666666667	0
2.833333333	0
3	0
3.166666667	0
3.333333333	0
3.5	0
3.666666667	0
3.833333333	0
4	0
4.166666667	0
4.333333333	0
4.5	0
4.666666667	0
4.833333333	0
5	0
5.166666667	0
5.333333333	0
5.5	0
5.666666667	0
5.833333333	0
6	0
6.166666667	0
6.333333333	0
6.5	0
6.666666667	0
6.833333333	0
7	0
7.166666667	0
7.333333333	0
7.5	0
7.666666667	0
7.833333333	0
8	0
8.166666667	0
8.333333333	0
8.5	0
8.666666667	0
8.833333333	0
9	0
9.166666667	0
9.333333333	0
9.5	0
9.666666667	0
9.833333333	0
10	0
10.16666667	0
10.33333333	0
10.5	0
10.66666667	0
10.83333333	0
11	0
11.16666667	0
11.33333333	0
11.5	0
11.66666667	0
11.83333333	0
12	0
12.16666667	0
12.33333333	0
12.5	0
12.66666667	0
12.83333333	0
13	0
13.16666667	0
13.33333333	0
13.5	0
13.66666667	0
13.83333333	0
14	0
14.16666667	0
14.33333333	0
14.5	0
14.66666667	0
14.83333333	0
15	0
15.16666667	0
15.33333333	0
15.5	0
15.66666667	0
15.83333333	0
16	0
16.16666667	0
16.33333333	0
16.5	0
16.66666667	0
16.83333333	0
17	0
17.16666667	0
17.33333333	0
17.5	0
17.66666667	0
17.83333333	0
18	0
18.16666667	0
18.33333333	0
18.5	0
18.66666667	0
18.83333333	0
19	0
19.16666667	0
19.33333333	0
19.5	0
19.66666667	0
19.83333333	0
20	0
20.16666667	0
20.33333333	0
20.5	0
20.66666667	0
20.83333333	0
21	0
21.16666667	0
21.33333333	0
21.5	0
21.66666667	0
21.83333333	0
22	0
22.16666667	0
22.33333333	0
22.5	0
22.66666667	0
22.83333333	0
23	0
23.16666667	0
23.33333333	0
23.5	0
23.66666667	0
23.83333333	0
24	0
24.16666667	0
24.33333333	0
24.5	0
24.66666667	0
24.83333333	0
25	0
25.16666667	0
25.33333333	0
25.5	0
25.66666667	0
25.83333333	0
26	0
26.16666667	0
26.33333333	0
26.5	0
26.66666667	0
26.83333333	0
27	0
27.16666667	0
27.33333333	0
27.5	0
27.66666667	0
27.83333333	0
28	0
28.16666667	0
28.33333333	0
28.5	0
28.66666667	0
28.83333333	0
29	0
29.16666667	0
29.33333333	0
29.5	0
29.66666667	0
29.83333333	0
30	0
30.16666667	0
30.33333333	0
30.5	0
30.66666667	0
30.83333333	0
31	0
31.16666667	0
31.33333333	0
31.5	0
31.66666667	0
31.83333333	0
32	0
32.16666667	0
32.33333333	0
32.5	0
32.66666667	0
32.83333333	0
33	0
33.16666667	0
33.33333333	0
33.5	0
33.66666667	0
33.83333333	0
34	0
34.16666667	0
34.33333333	0
34.5	0
34.66666667	0
34.83333333	0
35	0
35.16666667	0
35.33333333	0
35.5	0
35.66666667	0
35.83333333	0
36	0
36.16666667	0
36.33333333	0
36.5	0
36.66666667	0
36.83333333	0
37	0
37.16666667	0
37.33333333	0
37.5	0
37.66666667	0
37.83333333	0
38	0
38.16666667	0
38.33333333	0
38.5	0
38.66666667	0
38.83333333	0
39	0
39.16666667	0
39.33333333	0
39.5	0
39.66666667	0
39.83333333	0
40	0
40.16666667	0
40.33333333	0
40.5	0
40.66666667	0
40.83333333	0
41	0
41.16666667	0
41.33333333	0
41.5	0
41.66666667	0
41.83333333	0
42	0
42.16666667	0
42.33333333	0
42.5	0
42.66666667	0
42.83333333	0
43	0
43.16666667	0
43.33333333	0
43.5	0
43.66666667	0
43.83333333	0
44	0
44.16666667	0
44.33333333	0
44.5	0
44.66666667	0
44.83333333	0
45	0
45.16666667	0
45.33333333	0
45.5	0
45.66666667	0
45.83333333	0
46	0
46.16666667	0
46.33333333	0
46.5	0
46.66666667	0
46.83333333	0
47	0
47.16666667	0
47.33333333	0
47.5	0
47.66666667	0
47.83333333	0
48	0
48.16666667	0
48.33333333	0
48.5	0
48.66666667	0
48.83333333	0
49	0
49.16666667	0
49.33333333	0
49.5	0
49.66666667	0
49.83333333	0
50	0
50.16666667	0
50.33333333	0
50.5	0
50.66666667	0
50.83333333	0
51	0
51.16666667	0
51.33333333	0
51.5	0
51.66666667	0
51.83333333	0
52	0
52.16666667	0
52.33333333	0
52.5	0
52.66666667	0
52.83333333	0
53	0
53.16666667	0
53.33333333	0
53.5	0
53.66666667	0
53.83333333	0
54	0
54.16666667	0
54.33333333	0
54.5	0
54.66666667	0
54.83333333	0
55	0
55.16666667	0
55.33333333	0
55.5	0
55.66666667	0
55.83333333	0
56	0
56.16666667	0
56.33333333	0
56.5	0
56.66666667	0
56.83333333	0
57	0
57.16666667	0
57.33333333	0
57.5	0
57.66666667	0
57.83333333	0
58	0
58.16666667	0
58.33333333	0
58.5	0
58.66666667	0
58.83333333	0
59	0
59.16666667	0
59.33333333	0
59.5	0
59.66666667	0
59.83333333	0
60	0
60.16666667	0
60.33333333	0
60.5	0
60.66666667	0
60.83333333	0
61	0
61.16666667	0
61.33333333	0
61.5	0
61.66666667	0
61.83333333	0
62	0
62.16666667	0
62.33333333	0
62.5	0
62.66666667	0
62.83333333	0
63	0
63.16666667	0
63.33333333	0
63.5	0
63.66666667	0
63.83333333	0
64	0
64.16666667	0
64.33333333	0
64.5	0
64.66666667	0
64.83333333	0
65	0
65.16666667	0
65.33333333	0
65.5	0
65.66666667	0
65.83333333	0
66	0
66.16666667	0
66.33333333	0
66.5	0
66.66666667	0
66.83333333	0
67	0
67.16666667	0
67.33333333	0
67.5	0
67.66666667	0
67.83333333	0
68	0
68.16666667	0
68.33333333	0
68.5	0
68.66666667	0
68.83333333	0
69	0
69.16666667	0
69.33333333	0
69.5	0
69.66666667	0
69.83333333	0
70	0
70.16666667	0
70.33333333	0
70.5	0
70.66666667	0
70.83333333	0
71	0
71.16666667	0
71.33333333	0
71.5	0
71.66666667	0
71.83333333	0
72	0
72.16666667	0
72.33333333	0
72.5	0
72.66666667	0
72.83333333	0
73	0
73.16666667	0
73.33333333	0
73.5	0
73.66666667	0
73.83333333	0
74	0
74.16666667	0
74.33333333	0
74.5	0
74.66666667	0
74.83333333	0
75	0
75.16666667	0
75.33333333	0
75.5	0
75.66666667	0
75.83333333	0
76	0
76.16666667	0
76.33333333	0
76.5	0
76.66666667	0
76.83333333	0
77	0
77.16666667	0
77.33333333	0
77.5	0
77.66666667	0
77.83333333	0
78	0
78.16666667	0
78.33333333	0
78.5	0
78.66666667	0
78.83333333	0
79	0
79.16666667	0
79.33333333	0
79.5	0
79.66666667	0
79.83333333	0
80	0
80.16666667	0
80.33333333	0
80.5	0
80.66666667	0
80.83333333	0
81	0
81.16666667	0
81.33333333	0
81.5	0
81.66666667	0
81.83333333	0
82	0
82.16666667	0
82.33333333	0
82.5	0
82.66666667	0
82.83333333	0
83	0
83.16666667	0
83.33333333	0
83.5	0
83.66666667	0
83.83333333	0
84	0
84.16666667	0
84.33333333	0
84.5	0
84.66666667	0
84.83333333	0
85	0
85.16666667	0
85.33333333	0
85.5	0
85.66666667	0
85.83333333	0
86	0
86.16666667	0
86.33333333	0
86.5	0
86.66666667	0
86.83333333	0
87	0
87.16666667	0
87.33333333	0
87.5	0
87.66666667	0
87.83333333	0
88	0
88.16666667	0
88.33333333	0
88.5	0
88.66666667	0
88.83333333	0
89	0
89.16666667	0
89.33333333	0
89.5	0
89.66666667	0
89.83333333	0
90	0
90.16666667	0
90.33333333	0
90.5	0
90.66666667	0
90.83333333	0
91	0
91.16666667	0
91.33333333	0
91.5	0
91.66666667	0
91.83333333	0
92	0
92.16666667	0
92.33333333	0
92.5	0
92.66666667	0
92.83333333	0
93	0
93.16666667	0
93.33333333	0
93.5	0
93.66666667	0
93.83333333	0
94	0
94.16666667	0
94.33333333	0
94.5	0
94.66666667	0
94.83333333	0
95	0
95.16666667	0
95.33333333	0
95.5	0
95.66666667	0
95.83333333	0
96	0
96.16666667	0
96.33333333	0
96.5	0
96.66666667	0
96.83333333	0
97	0
97.16666667	0
97.33333333	0
97.5	0
97.66666667	0
97.83333333	0
98	0
98.16666667	0
98.33333333	0
98.5	0
98.66666667	0
98.83333333	0
99	0
99.16666667	0
99.33333333	0
99.5	0
99.66666667	0
99.83333333	0
100	0
100.1666667	0
100.3333333	0
100.5	0
100.6666667	0
100.8333333	0
101	0
101.1666667	0
101.3333333	0
101.5	0
101.6666667	0
101.8333333	0
102	0
102.1666667	0
102.3333333	0
102.5	0
102.6666667	0
102.8333333	0
103	0
103.1666667	0
103.3333333	0
103.5	0
103.6666667	0
103.8333333	0
104	0
104.1666667	0
104.3333333	0
104.5	0
104.6666667	0
104.8333333	0
105	0
105.1666667	0
105.3333333	0
105.5	0
105.6666667	0
105.8333333	0
106	0
106.1666667	0
106.3333333	0
106.5	0
106.6666667	0
106.8333333	0
107	0
107.1666667	0
107.3333333	0
107.5	0
107.6666667	0
107.8333333	0
108	0
108.1666667	0
108.3333333	0
108.5	0
108.6666667	0
108.8333333	0
109	0
109.1666667	0
109.3333333	0
109.5	0
109.6666667	0
109.8333333	0
110	0
110.1666667	0
110.3333333	0
110.5	0
110.6666667	0
110.8333333	0
111	0
111.1666667	0
111.3333333	0
111.5	0
111.6666667	0
111.8333333	0
112	0
112.1666667	0
112.3333333	0
112.5	0
112.6666667	0
112.8333333	0
113	0
113.1666667	0
113.3333333	0
113.5	0
113.6666667	0
113.8333333	0
114	0
114.1666667	0
114.3333333	0
114.5	0
114.6666667	0
114.8333333	0
115	0
115.1666667	0
115.3333333	0
115.5	0
115.6666667	0
115.8333333	0
116	0
116.1666667	0
116.3333333	0
116.5	0
116.6666667	0
116.8333333	0
117	0
117.1666667	0
117.3333333	0
117.5	0
117.6666667	0
117.8333333	0
118	0
118.1666667	0
118.3333333	0
118.5	0
118.6666667	0
118.8333333	0
119	0
119.1666667	0
119.3333333	0
119.5	0
119.6666667	0
119.8333333	0
120	0
120.1666667	0
120.3333333	0
120.5	0
120.6666667	0
120.8333333	0
121	0
121.1666667	0
121.3333333	0
121.5	0
121.6666667	0
121.8333333	0
122	0
122.1666667	0
122.3333333	0
122.5	0
122.6666667	0
122.8333333	0
123	0
123.1666667	0
123.3333333	0
123.5	0
123.6666667	0
123.8333333	0
124	0
124.1666667	0
124.3333333	0
124.5	0
124.6666667	0
124.8333333	0
125	0
125.1666667	0
125.3333333	0
125.5	0
125.6666667	0
125.8333333	0
126	0
126.1666667	0
126.3333333	0
126.5	0
126.6666667	0
126.8333333	0
127	0
127.1666667	0
127.3333333	0
127.5	0
127.6666667	0
127.8333333	0
128	0
128.1666667	0
128.3333333	0
128.5	0
128.6666667	0
128.8333333	0
129	0
129.1666667	0
129.3333333	0
129.5	0
129.6666667	0
129.8333333	0
130	0
130.1666667	0
130.3333333	0
130.5	0
130.6666667	0
130.8333333	0
131	0
131.1666667	0
131.3333333	0
131.5	0
131.6666667	0
131.8333333	0
132	0
132.1666667	0
132.3333333	0
132.5	0
132.6666667	0
132.8333333	0
133	0
133.1666667	0
133.3333333	0
133.5	0
133.6666667	0
133.8333333	0
134	0
134.1666667	0
134.3333333	0
134.5	0
134.6666667	0
134.8333333	0
135	0
135.1666667	0
135.3333333	0
135.5	0
135.6666667	0
135.8333333	0
136	0
136.1666667	0
136.3333333	0
136.5	0
136.6666667	0
136.8333333	0
137	0
137.1666667	0
137.3333333	0
137.5	0
137.6666667	0
137.8333333	0
138	0
138.1666667	0
138.3333333	0
138.5	0
138.6666667	0
138.8333333	0
139	0
139.1666667	0
139.3333333	0
139.5	0
139.6666667	0
139.8333333	0
140	0
140.1666667	0
140.3333333	0
140.5	0
140.6666667	0
140.8333333	0
141	0
141.1666667	0
141.3333333	0
141.5	0
141.6666667	0
141.8333333	0
142	0
142.1666667	0
142.3333333	0
142.5	0
142.6666667	0
142.8333333	0
143	0
143.1666667	0
143.3333333	0
143.5	0
143.6666667	0
143.8333333	0
144	0
144.1666667	0
144.3333333	0
144.5	0
144.6666667	0
144.8333333	0
145	0
145.1666667	0
145.3333333	0
145.5	0
145.6666667	0
145.8333333	0
146	0
146.1666667	0
146.3333333	0
146.5	0
146.6666667	0
146.8333333	0
147	0
147.1666667	0
147.3333333	0
147.5	0
147.6666667	0
147.8333333	0
148	0
148.1666667	0
148.3333333	0
148.5	0
148.6666667	0
148.8333333	0
149	0
149.1666667	0
149.3333333	0
149.5	0
149.6666667	0
149.8333333	0
150	0
150.1666667	0
150.3333333	0
150.5	0
150.6666667	0
150.8333333	0
151	0
151.1666667	0
151.3333333	0
151.5	0
151.6666667	0
151.8333333	0
152	0
152.1666667	0
152.3333333	0
152.5	0
152.6666667	0
152.8333333	0
153	0
153.1666667	0
153.3333333	0
153.5	0
153.6666667	0
153.8333333	0
154	0
154.1666667	0
154.3333333	0
154.5	0
154.6666667	0
154.8333333	0
155	0
155.1666667	0
155.3333333	0
155.5	0
155.6666667	0
155.8333333	0
156	0
156.1666667	0
156.3333333	0
156.5	0
156.6666667	0
156.8333333	0
157	0
157.1666667	0
157.3333333	0
157.5	0
157.6666667	0
157.8333333	0
158	0
158.1666667	0
158.3333333	0
158.5	0
158.6666667	0
158.8333333	0
159	0
159.1666667	0
159.3333333	0
159.5	0
159.6666667	0
159.8333333	0
160	0
160.1666667	0
160.3333333	0
160.5	0
160.6666667	0
160.8333333	0
161	0
161.1666667	0
161.3333333	0
161.5	0
161.6666667	0
161.8333333	0
162	0
162.1666667	0
162.3333333	0
162.5	0
162.6666667	0
162.8333333	0
163	0
163.1666667	0
163.3333333	0
163.5	0
163.6666667	0
163.8333333	0
164	0
164.1666667	0
164.3333333	0
164.5	0
164.6666667	0
164.8333333	0
165	0
165.1666667	0
165.3333333	0
165.5	0
165.6666667	0
165.8333333	0
166	0
166.1666667	0
166.3333333	0
166.5	0
166.6666667	0
166.8333333	0
167	0
167.1666667	0
167.3333333	0
167.5	0
167.6666667	0
167.8333333	0
168	0
168.1666667	0
168.3333333	0
168.5	0
168.6666667	0
168.8333333	0
169	0
169.1666667	0
169.3333333	0
169.5	0
169.6666667	0
169.8333333	0
170	0
170.1666667	0
170.3333333	0
170.5	0
170.6666667	0
170.8333333	0
171	0
171.1666667	0
171.3333333	0
171.5	0
171.6666667	0
171.8333333	0
172	0
172.1666667	0
172.3333333	0
172.5	0
172.6666667	0
172.8333333	0
173	0
173.1666667	0
173.3333333	0
173.5	0
173.6666667	0
173.8333333	0
174	0
174.1666667	0
174.3333333	0
174.5	0
174.6666667	0
174.8333333	0
175	0
175.1666667	0
175.3333333	0
175.5	0
175.6666667	0
175.8333333	0
176	0
176.1666667	0
176.3333333	0
176.5	0
176.6666667	0
176.8333333	0
177	0
177.1666667	0
177.3333333	0
177.5	0
177.6666667	0
177.8333333	0
178	0
178.1666667	0
178.3333333	0
178.5	0
178.6666667	0
178.8333333	0
179	0
179.1666667	0
179.3333333	0
179.5	0
179.6666667	0
179.8333333	0
180	0
180.1666667	0
180.3333333	0
180.5	0
180.6666667	0
180.8333333	0
181	0
181.1666667	0
181.3333333	0
181.5	0
181.6666667	0
181.8333333	0
182	0
182.1666667	0
182.3333333	0
182.5	0
182.6666667	0
182.8333333	0
183	0
183.1666667	0
183.3333333	0
183.5	0
183.6666667	0
183.8333333	0
184	0
184.1666667	0
184.3333333	0
184.5	0
184.6666667	0
184.8333333	0
185	0
185.1666667	0
185.3333333	0
185.5	0
185.6666667	0
185.8333333	0
186	0
186.1666667	0
186.3333333	0
186.5	0
186.6666667	0
186.8333333	0
187	0
187.1666667	0
187.3333333	0
187.5	0
187.6666667	0
187.8333333	0
188	0
188.1666667	0
188.3333333	0
188.5	0
188.6666667	0
188.8333333	0
189	0
189.1666667	0
189.3333333	0
189.5	0
189.6666667	0
189.8333333	0
190	0
190.1666667	0
190.3333333	0
190.5	0
190.6666667	0
190.8333333	0
191	0
191.1666667	0
191.3333333	0
191.5	0
191.6666667	0
191.8333333	0
192	0
192.1666667	0
192.3333333	0
192.5	0
192.6666667	0
192.8333333	0
193	0
193.1666667	0
193.3333333	0
193.5	0
193.6666667	0
193.8333333	0
194	0
194.1666667	0
194.3333333	0
194.5	0
194.6666667	0
194.8333333	0
195	0
195.1666667	0
195.3333333	0
195.5	0
195.6666667	0
195.8333333	0
196	0
196.1666667	0
196.3333333	0
196.5	0
196.6666667	0
196.8333333	0
197	0
197.1666667	0
197.3333333	0
197.5	0
197.6666667	0
197.8333333	0
198	0
198.1666667	0
198.3333333	0
198.5	0
198.6666667	0
198.8333333	0
199	0
199.1666667	0
199.3333333	0
199.5	0
199.6666667	0
199.8333333	0
200	0
200.1666667	0
200.3333333	0
200.5	0
200.6666667	0
200.8333333	0
201	0
201.1666667	0
201.3333333	0
201.5	0
201.6666667	0
201.8333333	0
202	0
202.1666667	0
202.3333333	0
202.5	0
202.6666667	0
202.8333333	0
203	0
203.1666667	0
203.3333333	0
203.5	0
203.6666667	0
203.8333333	0
204	0
204.1666667	0
204.3333333	0
204.5	0
204.6666667	0
204.8333333	0
205	0
205.1666667	0
205.3333333	0
205.5	0
205.6666667	0
205.8333333	0
206	0
206.1666667	0
206.3333333	0
206.5	0
206.6666667	0
206.8333333	0
207	0
207.1666667	0
207.3333333	0
207.5	0
207.6666667	0
207.8333333	0
208	0
208.1666667	0
208.3333333	0
208.5	0
208.6666667	0
208.8333333	0
209	0
209.1666667	0
209.3333333	0
209.5	0
209.6666667	0
209.8333333	0
210	0
210.1666667	0
210.3333333	0
210.5	0
210.6666667	0
210.8333333	0
211	0
211.1666667	0
211.3333333	0
211.5	0
211.6666667	0
211.8333333	0
212	0
212.1666667	0
212.3333333	0
212.5	0
212.6666667	0
212.8333333	0
213	0
213.1666667	0
213.3333333	0
213.5	0
213.6666667	0
213.8333333	0
214	0
214.1666667	0
214.3333333	0
214.5	0
214.6666667	0
214.8333333	0
215	0
215.1666667	0
215.3333333	0
215.5	0
215.6666667	0
215.8333333	0
216	0
216.1666667	0
216.3333333	0
216.5	0
216.6666667	0
216.8333333	0
217	0
217.1666667	0
217.3333333	0
217.5	0
217.6666667	0
217.8333333	0
218	0
218.1666667	0
218.3333333	0
218.5	0
218.6666667	0
218.8333333	0
219	0
219.1666667	0
219.3333333	0
219.5	0
219.6666667	0
219.8333333	0
220	0
220.1666667	0
220.3333333	0
220.5	0
220.6666667	0
220.8333333	0
221	0
221.1666667	0
221.3333333	0
221.5	0
221.6666667	0
221.8333333	0
222	0
222.1666667	0
222.3333333	0
222.5	0
222.6666667	0
222.8333333	0
223	0
223.1666667	0
223.3333333	0
223.5	0
223.6666667	0
223.8333333	0
224	0
224.1666667	0
224.3333333	0
224.5	0
224.6666667	0
224.8333333	0
225	0
225.1666667	0
225.3333333	0
225.5	0
225.6666667	0
225.8333333	0
226	0
226.1666667	0
226.3333333	0
226.5	0
226.6666667	0
226.8333333	0
227	0
227.1666667	0
227.3333333	0
227.5	0
227.6666667	0
227.8333333	0
228	0
228.1666667	0
228.3333333	0
228.5	0
228.6666667	0
228.8333333	0
229	0
229.1666667	0
229.3333333	0
229.5	0
229.6666667	0
229.8333333	0
230	0
230.1666667	0
230.3333333	0
230.5	0
230.6666667	0.071428571
230.8333333	0.071428571
231	0.071428571
231.1666667	0.071428571
231.3333333	0.071428571
231.5	0.071428571
231.6666667	0.071428571
231.8333333	0.071428571
232	0.071428571
232.1666667	0.071428571
232.3333333	0.071428571
232.5	0.071428571
232.6666667	0.071428571
232.8333333	0.071428571
233	0.071428571
233.1666667	0.071428571
233.3333333	0.071428571
233.5	0.071428571
233.6666667	0.071428571
233.8333333	0.071428571
234	0.071428571
234.1666667	0.071428571
234.3333333	0.071428571
234.5	0.071428571
234.6666667	0.071428571
234.8333333	0.071428571
235	0.071428571
235.1666667	0.071428571
235.3333333	0.071428571
235.5	0.071428571
235.6666667	0.071428571
235.8333333	0.071428571
236	0.071428571
236.1666667	0.071428571
236.3333333	0.071428571
236.5	0.071428571
236.6666667	0.071428571
236.8333333	0.071428571
237	0.071428571
237.1666667	0.071428571
237.3333333	0.071428571
237.5	0.071428571
237.6666667	0.071428571
237.8333333	0.071428571
238	0.071428571
238.1666667	0.071428571
238.3333333	0.071428571
238.5	0.071428571
238.6666667	0.071428571
238.8333333	0.071428571
239	0.071428571
239.1666667	0.071428571
239.3333333	0.071428571
239.5	0.071428571
239.6666667	0.071428571
239.8333333	0.071428571
240	0.071428571
240.1666667	0.071428571
240.3333333	0.071428571
240.5	0.071428571
240.6666667	0.071428571
240.8333333	0.071428571
241	0.071428571
241.1666667	0.071428571
241.3333333	0.071428571
241.5	0.071428571
241.6666667	0.071428571
241.8333333	0.071428571
242	0.071428571
242.1666667	0.071428571
242.3333333	0.071428571
242.5	0.071428571
242.6666667	0.071428571
242.8333333	0.071428571
243	0.071428571
243.1666667	0.071428571
243.3333333	0.071428571
243.5	0.071428571
243.6666667	0.071428571
243.8333333	0.071428571
244	0.071428571
244.1666667	0.071428571
244.3333333	0.071428571
244.5	0.071428571
244.6666667	0.071428571
244.8333333	0.071428571
245	0.071428571
245.1666667	0.071428571
245.3333333	0.071428571
245.5	0.071428571
245.6666667	0.071428571
245.8333333	0.071428571
246	0.071428571
246.1666667	0.071428571
246.3333333	0.071428571
246.5	0.071428571
246.6666667	0.071428571
246.8333333	0.071428571
247	0.071428571
247.1666667	0.071428571
247.3333333	0.071428571
247.5	0.071428571
247.6666667	0.071428571
247.8333333	0.071428571
248	0.071428571
248.1666667	0.071428571
248.3333333	0.071428571
248.5	0.071428571
248.6666667	0.071428571
248.8333333	0.071428571
249	0.071428571
249.1666667	0.071428571
249.3333333	0.071428571
249.5	0.071428571
249.6666667	0.071428571
249.8333333	0.071428571
250	0.071428571
250.1666667	0.071428571
250.3333333	0.071428571
250.5	0.071428571
250.6666667	0.071428571
250.8333333	0.071428571
251	0.071428571
251.1666667	0.071428571
251.3333333	0.071428571
251.5	0.071428571
251.6666667	0.071428571
251.8333333	0.071428571
252	0.071428571
252.1666667	0.071428571
252.3333333	0.071428571
252.5	0.071428571
252.6666667	0.071428571
252.8333333	0.071428571
253	0.071428571
253.1666667	0.071428571
253.3333333	0.071428571
253.5	0.071428571
253.6666667	0.071428571
253.8333333	0.071428571
254	0.071428571
254.1666667	0.071428571
254.3333333	0.071428571
254.5	0.071428571
254.6666667	0.071428571
254.8333333	0.071428571
255	0.071428571
255.1666667	0.071428571
255.3333333	0.071428571
255.5	0.071428571
255.6666667	0.071428571
255.8333333	0.071428571
256	0.071428571
256.1666667	0.071428571
256.3333333	0.071428571
256.5	0.071428571
256.6666667	0.071428571
256.8333333	0.071428571
257	0.071428571
257.1666667	0.071428571
257.3333333	0.071428571
257.5	0.071428571
257.6666667	0.071428571
257.8333333	0.071428571
258	0.071428571
258.1666667	0.071428571
258.3333333	0.071428571
258.5	0.071428571
258.6666667	0.071428571
258.8333333	0.071428571
259	0.071428571
259.1666667	0.071428571
259.3333333	0.071428571
259.5	0.071428571
259.6666667	0.071428571
259.8333333	0.071428571
260	0.071428571
260.1666667	0.071428571
260.3333333	0.071428571
260.5	0.071428571
260.6666667	0.071428571
260.8333333	0.071428571
261	0.071428571
261.1666667	0.071428571
261.3333333	0.071428571
261.5	0.071428571
261.6666667	0.071428571
261.8333333	0.071428571
262	0.071428571
262.1666667	0.071428571
262.3333333	0.071428571
262.5	0.071428571
262.6666667	0.071428571
262.8333333	0.071428571
263	0.071428571
263.1666667	0.071428571
263.3333333	0.071428571
263.5	0.071428571
263.6666667	0.142857143
263.8333333	0.142857143
264	0.142857143
264.1666667	0.142857143
264.3333333	0.142857143
264.5	0.142857143
264.6666667	0.142857143
264.8333333	0.142857143
265	0.142857143
265.1666667	0.142857143
265.3333333	0.142857143
265.5	0.142857143
265.6666667	0.142857143
265.8333333	0.142857143
266	0.142857143
266.1666667	0.142857143
266.3333333	0.142857143
266.5	0.142857143
266.6666667	0.142857143
266.8333333	0.142857143
267	0.142857143
267.1666667	0.142857143
267.3333333	0.142857143
267.5	0.142857143
267.6666667	0.142857143
267.8333333	0.142857143
268	0.142857143
268.1666667	0.142857143
268.3333333	0.142857143
268.5	0.142857143
268.6666667	0.142857143
268.8333333	0.142857143
269	0.142857143
269.1666667	0.142857143
269.3333333	0.142857143
269.5	0.142857143
269.6666667	0.142857143
269.8333333	0.142857143
270	0.142857143
270.1666667	0.142857143
270.3333333	0.142857143
270.5	0.142857143
270.6666667	0.142857143
270.8333333	0.142857143
271	0.142857143
271.1666667	0.142857143
271.3333333	0.142857143
271.5	0.142857143
271.6666667	0.142857143
271.8333333	0.142857143
272	0.142857143
272.1666667	0.142857143
272.3333333	0.142857143
272.5	0.142857143
272.6666667	0.142857143
272.8333333	0.142857143
273	0.142857143
273.1666667	0.142857143
273.3333333	0.142857143
273.5	0.142857143
273.6666667	0.142857143
273.8333333	0.142857143
274	0.142857143
274.1666667	0.142857143
274.3333333	0.142857143
274.5	0.142857143
274.6666667	0.142857143
274.8333333	0.142857143
275	0.142857143
275.1666667	0.142857143
275.3333333	0.142857143
275.5	0.142857143
275.6666667	0.142857143
275.8333333	0.142857143
276	0.142857143
276.1666667	0.142857143
276.3333333	0.142857143
276.5	0.142857143
276.6666667	0.142857143
276.8333333	0.142857143
277	0.142857143
277.1666667	0.142857143
277.3333333	0.142857143
277.5	0.142857143
277.6666667	0.142857143
277.8333333	0.142857143
278	0.142857143
278.1666667	0.142857143
278.3333333	0.142857143
278.5	0.142857143
278.6666667	0.142857143
278.8333333	0.142857143
279	0.142857143
279.1666667	0.142857143
279.3333333	0.142857143
279.5	0.142857143
279.6666667	0.142857143
279.8333333	0.142857143
280	0.142857143
280.1666667	0.142857143
280.3333333	0.142857143
280.5	0.142857143
280.6666667	0.142857143
280.8333333	0.142857143
281	0.142857143
281.1666667	0.142857143
281.3333333	0.142857143
281.5	0.142857143
281.6666667	0.142857143
281.8333333	0.142857143
282	0.142857143
282.1666667	0.142857143
282.3333333	0.142857143
282.5	0.142857143
282.6666667	0.142857143
282.8333333	0.142857143
283	0.142857143
283.1666667	0.142857143
283.3333333	0.142857143
283.5	0.142857143
283.6666667	0.142857143
283.8333333	0.142857143
284	0.142857143
284.1666667	0.142857143
284.3333333	0.142857143
284.5	0.142857143
284.6666667	0.142857143
284.8333333	0.142857143
285	0.142857143
285.1666667	0.142857143
285.3333333	0.142857143
285.5	0.142857143
285.6666667	0.142857143
285.8333333	0.142857143
286	0.142857143
286.1666667	0.142857143
286.3333333	0.142857143
286.5	0.142857143
286.6666667	0.142857143
286.8333333	0.142857143
287	0.142857143
287.1666667	0.142857143
287.3333333	0.142857143
287.5	0.142857143
287.6666667	0.142857143
287.8333333	0.142857143
288	0.142857143
288.1666667	0.142857143
288.3333333	0.142857143
288.5	0.142857143
288.6666667	0.142857143
288.8333333	0.142857143
289	0.142857143
289.1666667	0.142857143
289.3333333	0.142857143
289.5	0.142857143
289.6666667	0.142857143
289.8333333	0.142857143
290	0.142857143
290.1666667	0.142857143
290.3333333	0.142857143
290.5	0.142857143
290.6666667	0.142857143
290.8333333	0.142857143
291	0.142857143
291.1666667	0.142857143
291.3333333	0.142857143
291.5	0.142857143
291.6666667	0.142857143
291.8333333	0.142857143
292	0.142857143
292.1666667	0.142857143
292.3333333	0.142857143
292.5	0.142857143
292.6666667	0.142857143
292.8333333	0.142857143
293	0.142857143
293.1666667	0.142857143
293.3333333	0.142857143
293.5	0.142857143
293.6666667	0.142857143
293.8333333	0.142857143
294	0.142857143
294.1666667	0.142857143
294.3333333	0.142857143
294.5	0.142857143
294.6666667	0.142857143
294.8333333	0.142857143
295	0.142857143
295.1666667	0.142857143
295.3333333	0.142857143
295.5	0.142857143
295.6666667	0.142857143
295.8333333	0.142857143
296	0.142857143
296.1666667	0.142857143
296.3333333	0.142857143
296.5	0.142857143
296.6666667	0.142857143
296.8333333	0.142857143
297	0.142857143
297.1666667	0.142857143
297.3333333	0.142857143
297.5	0.142857143
297.6666667	0.142857143
297.8333333	0.142857143
298	0.142857143
298.1666667	0.142857143
298.3333333	0.142857143
298.5	0.142857143
298.6666667	0.142857143
298.8333333	0.142857143
299	0.142857143
299.1666667	0.142857143
299.3333333	0.142857143
299.5	0.142857143
299.6666667	0.142857143
299.8333333	0.142857143
300	0.142857143
