# Supplementary material for: Synthesis and degradation of FtsZ quantitatively predict the first cell division in starved bacteria
Source: Mol Syst Biol. 2018 Nov 5;14(11):e8623. doi: 10.15252/msb.20188623 (PMC6217170; doi:10.15252/msb.20188623)
Supplement: Supplementary file 5 — Dataset EV3 [file MSB-14-e8623-s005.zip › Dataset_EV_3_pulsefeeding-analysis/10microfluidics/protein_and_size_data/div_length.csv]

time (min)	cell1	cell2	cell3	cell4	cell5
0.5	2.327934448	3.525808223	2.194586689	2.23866389	2.608980284
1	2.342646458	3.465875104	2.04925531	2.069102934	2.640176359
1.5	2.438998413	3.503519928	1.895472188	2.055046123	2.567263244
2	2.215505853	3.622672713	2.14196607	2.05099572	2.273955477
2.5	2.3756969	3.265867236	2.036815665	2.251414662	2.55912831
3	2.314464391	3.40231806	1.83004383	1.976554203	2.337446963
3.5	2.278009505	3.416854174	2.18202428	2.074689338	2.510790445
4	2.361409198	3.402476084	2.217100528	2.089871932	2.317199884
4.5	2.323511554	3.173872851	2.275575691	2.32525996	2.590724109
5	2.28957977	3.563745136	1.994017335	2.051126677	2.388530673
5.5	2.383136618	3.498902076	2.476821656	2.148794431	2.824402251
6	2.391686909	3.565600888	2.03229954	2.278920258	2.5355179
6.5	2.582431577	3.504469512	2.039827413	2.228311653	2.768905773
7	2.355191483	3.537351475	2.140456183	2.248794282	2.698310099
7.5	2.378499925	3.280233164	2.114556382	2.09111146	2.685316666
8	2.413490254	3.281519923	1.824993585	2.177701056	2.753475563
8.5	2.243090653	3.432828841	1.983739314	1.981927305	2.705930455
9	2.215157264	3.412834758	2.227628138	2.205035875	2.334679276
9.5	2.183660715	3.442746763	2.532800319	1.992145057	2.733971329
10	2.112943905	3.347560101	2.128955968	2.225435213	2.60904713
10.5	2.433102613	3.426463588	1.903577289	2.301186609	2.606356683
11	2.375922638	3.325141403	1.980660315	2.165578244	2.574595813
11.5	2.270335997	3.587422208	2.109502928	2.085192124	2.49249446
12	2.324811445	3.460334396	2.095091508	1.895127254	2.81928593
12.5	2.328441123	3.52451272	2.216528529	2.111064764	2.524277413
13	2.347907288	3.291173241	2.039567348	2.357074835	2.516707118
13.5	2.261460518	3.622755955	2.122234688	2.180782255	2.621696768
14	2.382565124	3.413065832	2.17134687	2.277871824	2.580075577
14.5	2.419653433	3.324272745	2.270480714	2.125379409	2.576893721
15	2.294093608	3.368692424	2.173553321	2.137322978	2.725273366
15.5	2.420797286	3.426538834	2.186697888	2.419302493	2.787727088
16	2.203006623	3.540152739	2.422860375	2.330167079	2.718565784
16.5	2.539984711	3.437346342	2.100236484	2.223323307	2.888000461
17	2.411225517	3.44807494	2.192863375	2.292577654	2.672923725
17.5	2.300236186	3.512755582	2.146593862	2.19762481	2.526853261
18	2.231382735	3.443330983	2.064941918	2.421911758	2.666629228
18.5	2.345211037	3.410735608	1.903688237	2.289446556	2.768737287
19	2.183828205	3.539829742	2.247787807	2.11911277	2.946829829
19.5	2.241842449	3.395172314	2.185053943	2.35541982	2.649599079
20	2.322801741	3.397199708	2.233506162	2.397864493	2.805872092
20.5	2.040281918	3.508700794	2.326598477	2.139784839	2.551172247
21	2.398742152	3.378547186	2.059720948	2.228435577	2.273456975
21.5	2.368249265	3.283641525	2.154674715	2.210815397	2.547844714
22	2.542375811	3.449198558	2.255291403	2.282982373	2.745510116
22.5	2.166783329	3.522307538	2.397807066	2.296686143	2.65264049
23	2.42822904	3.407643607	2.189086656	2.319462982	2.637920691
23.5	2.3300214	3.429396093	2.021694224	2.19763142	2.608436302
24	2.460818631	3.456421066	2.178412253	2.064448758	2.754548128
24.5	2.39703175	3.546596239	1.837288896	2.475594884	2.470947831
25	2.39746923	3.563766731	2.361564678	2.378258177	2.693674134
25.5	2.368612731	3.399185619	1.921250573	2.095059735	2.832417173
26	2.490825613	3.446137213	2.196604118	2.28019259	2.738075759
26.5	2.400586192	3.449601976	2.139561928	2.220314264	2.548107453
27	2.485212253	3.36789269	2.204137556	2.28888128	3.02395116
27.5	2.369229844	3.689982749	2.138862019	2.280824762	2.447969053
28	2.390304797	3.42041264	2.272314965	2.236180428	2.649580791
28.5	2.472731896	3.264412571	2.369414456	2.473809753	2.891804297
29	2.388081136	3.47794248	2.279156919	2.335718073	2.781688
29.5	2.578425414	3.535621654	2.042424255	2.182929287	2.711356801
30	2.485792483	3.423950089	2.553286925	2.422884517	3.097188446
30.5	2.486179385	3.345895809	2.063444676	2.371180432	2.578869183
31	2.31096358	3.399627118	2.227645803	2.234045016	2.650313806
31.5	2.435721113	3.577890139	2.276687818	2.503416876	2.810224992
32	2.276418172	3.647767742	2.099974781	2.353554624	2.548355166
32.5	2.713782169	3.3768719	2.379846372	2.345038667	2.507661279
33	2.505610894	3.352983739	2.121758077	2.107170542	2.809463199
33.5	2.404066731	3.40546067	2.325081683	2.349280912	3.075257979
34	2.540423321	3.431058447	2.324128447	2.233987632	2.878710988
34.5	2.286858824	3.331869727	1.878286304	2.306257809	2.803167457
35	2.36980023	3.460170476	2.537304709	2.383926186	2.970708017
35.5	2.678602718	3.469662649	2.407087987	2.359604358	2.996527741
36	2.587815922	3.567867003	2.041784332	2.391721189	2.497538434
36.5	2.582273936	3.490940168	2.074333942	2.36615142	2.846256789
37	2.310211938	3.424549133	2.254687071	2.504929406	2.753964819
37.5	2.559233949	3.523766205	2.338728254	2.159415382	2.782668836
38	2.43060215	3.454463526	2.121095801	2.369027767	3.01257576
38.5	2.576970049	3.52306078	2.116278144	2.1256149	2.691563703
39	2.681635767	3.332904295	2.291182539	2.505759098	2.747784319
39.5	2.543526617	3.533435743	2.441888402	2.306642925	3.169267381
40	2.833859889	3.651447702	2.227299057	2.545029391	2.758258969
40.5	2.51675483	3.467623486	2.256048484	2.566491864	2.849228917
41	2.564023264	3.475533078	2.194794066	2.236324153	3.013152841
41.5	2.363587997	3.472543436	2.328485739	2.487020152	2.717817776
42	2.688562982	3.501046383	2.204037954	2.194419919	2.750552905
42.5	2.562690124	3.416714696	2.203508043	2.654657626	2.61408984
43	2.403758982	3.476415778	2.040916105	2.433269198	2.744650094
43.5	2.569080177	3.407818735	2.344619611	2.483309664	2.94827761
44	2.699331194	3.509528883	2.43149347	2.521000897	3.033690786
44.5	2.692036723	3.524422499	2.493827495	2.33278787	2.871930042
45	2.707153571	3.625565876	2.311603464	2.224407181	2.971459574
45.5	2.633576116	3.565109369	2.563038615	2.435700402	2.93754233
46	2.792154389	3.481774143	2.103339802	2.361156731	2.711933538
46.5	2.925307683	3.519714815	2.177023551	2.462101445	2.898732643
47	2.604742943	3.445357223	2.076251505	2.43679672	2.928260803
47.5	2.440417376	3.433786995	2.181726438	2.472232121	2.813708737
48	2.520418482	3.464412375	2.383772971	2.501105578	2.937629669
48.5	2.508934124	3.680150507	2.46822435	2.530941335	3.043814913
49	2.801090685	3.507192088	2.444789209	2.413438504	2.879307385
49.5	2.654351094	3.449893496	2.262429814	2.345841385	2.902854443
50	2.594309517	3.480099933	2.233376109	2.436393816	2.934708354
50.5	2.712534506	3.511831332	2.278763392	2.498268482	2.83797734
51	2.935727522	3.482581737	2.271997811	2.56975794	2.715200818
51.5	2.717444648	3.533286392	2.256263415	2.492291207	2.95813688
52	2.760336613	3.537451992	2.163368756	2.582542902	3.011734225
52.5	2.503872718	3.355884092	2.207043498	2.623797313	3.05432402
53	2.605270035	3.517027244	2.345838118	2.444060895	3.116828073
53.5	2.990079656	3.36901389	2.218269395	2.558939624	3.013739852
54	2.705569259	3.538220583	2.502251709	2.679308162	2.835849389
54.5	2.967620967	3.430477746	2.479998072	2.484914655	2.916604381
55	2.762275167	3.572520712	2.238837429	2.59034764	3.228426373
55.5	2.627714972	3.495723986	2.332117685	2.670299638	2.864862293
56	2.813930806	3.678853796	2.73724582	2.653816242	2.979998521
56.5	2.838032141	3.326728829	2.357121607	2.662167387	2.992881362
57	2.752821108	3.527211627	2.262541652	2.581834877	3.028560267
57.5	2.868714693	3.49180157	2.128813387	2.597289128	2.66924039
58	2.820007185	3.592737748	2.329343851	2.791085026	2.941257833
58.5	2.73622804	3.502663538	2.211224624	2.746889099	2.978992462
59	2.90430209	3.434460498	2.137746819	2.742518535	2.874426625
59.5	2.729290839	3.76117763	2.413534903	2.603596849	3.319174674
60	2.818242029	3.57585731	2.422511171	2.469384971	2.928330632
60.5	2.921072566	3.509754422	2.415088296	2.643256832	3.070295238
61	2.755886324	3.623479389	2.547682686	2.761975906	2.941238373
61.5	2.921775386	3.569152743	2.575899637	2.846637368	3.201390399
62	2.717900661	3.852108458	2.390611362	2.587948221	3.218087737
62.5	2.862192612	3.566358025	2.404045788	2.47559316	3.02894654
63	2.801138478	3.642655861	2.437005851	2.705883938	2.905755986
63.5	2.949075737	3.676132471	2.569386663	2.839372234	2.923600335
64	2.597174549	3.668050846	2.501911116	2.585376882	2.819278772
64.5	2.775208615	3.513576308	2.349952301	2.603756549	3.115235587
65	2.660697849	3.832470756	2.464464389	2.729118093	2.995220067
65.5	2.807543692	3.67763728	2.415858895	2.680075754	3.236571169
66	2.76232532	3.837064707	2.533984752	2.890470859	3.010764377
66.5	3.021625711	3.749240597	2.54906108	2.917243675	2.811313827
67	2.912565498	3.654625129	2.828650354	2.759530302	2.763498578
67.5	2.900866506	3.738435291	2.435639644	3.078556232	2.898374478
68	2.838771871	3.731929625	2.292582231	2.730391647	3.093960253
68.5	2.721156403	3.925194313	2.61105935	2.767970124	3.192361304
69	2.797907805	3.666810146	2.378528749	3.07880885	3.158394813
69.5	2.905946741	3.685992351	2.323202869	2.717870432	3.069755427
70	3.078748864	3.659475455	2.423040746	2.774617377	3.092972394
70.5	3.079220411	3.719803423	2.340302192	2.682788474	3.06003039
71	2.822380442	3.62340518	2.490082429	2.92594964	2.966547946
71.5	2.982188453	3.752284184	2.547939046	2.715092858	3.285660782
72	3.059635721	3.670717814	2.415705364	3.017233787	3.03804772
72.5	3.0350967	3.762126741	2.607836236	2.870829431	3.129537052
73	2.961478444	3.634756133	2.565196075	3.155815256	3.264379845
73.5	2.969418973	3.651855657	2.378406722	2.974285988	3.489243635
74	3.07650638	3.688467179	2.516531764	2.884549056	3.017955908
74.5	2.963439981	3.769259143	2.445641294	3.12105452	3.317920427
75	3.063051976	3.780406356	2.313226761	2.895975359	3.191519895
75.5	2.92090885	3.694467383	2.796077618	2.821575267	3.118056942
76	3.009025268	3.71136287	2.578285089	2.941938635	3.064219521
76.5	3.166142869	3.647033878	2.662370296	2.761961008	2.9605953
77	3.008732929	3.925195296	2.496773516	2.844193145	3.608265347
77.5	3.007492479	3.74201907	2.460321637	2.748215866	3.149412581
78	3.021834406	3.682938736	2.481847864	2.847186094	3.268924383
78.5	3.103663471	3.670421085	2.48930778	3.062541327	3.013938391
79	3.080576192	3.71764414	2.730304275	2.78156097	3.155621108
79.5	3.223280127	3.868361498	2.546077837	2.969648506	3.387940275
80	3.06583751	3.659801744	2.530461185	3.171500848	3.373778259
80.5	3.162392907	3.936930431	2.475405892	3.141017146	3.343725251
81	3.14390401	3.824628957	2.536199876	3.015329348	3.000113244
81.5	3.114387497	3.739884991	2.690260353	2.923317878	3.243847881
82	3.209695824	3.81369684	2.643811135	3.236811869	3.015095322
82.5	3.163610122	3.796019137	2.599672148	3.070125404	3.379824499
83	3.112837224	3.714163655	2.655747309	3.014488758	3.126026562
83.5	3.449235812	3.664279486	2.599245967	2.887176297	3.256582131
84	3.386388354	3.637774833	2.786650813	3.064311214	3.113722972
84.5	3.183350226	3.777019665	2.548831109	3.107327902	3.297521426
85	3.164295441	3.764972212	2.537997388	2.882563912	3.240778467
85.5	3.257076145	3.910591219	2.562352699	3.088106669	3.393307291
86	3.466147957	3.648496049	2.717979538	3.045635456	3.34905741
86.5	3.245405068	3.692471519	2.730741578	3.148566877	3.403866106
87	3.080540214	3.81104211	2.741716307	3.375279273	3.399759215
87.5	3.315775502	3.882017987	2.536744968	3.182774642	3.296330846
88	3.278874537	3.885598311	2.779908025	3.26629452	3.163593442
88.5	3.075196834	3.583211176	2.757983998	3.132090317	3.526096431
89	3.364068528	3.647032834	2.80648008	3.286083737	3.410029021
89.5	3.185645155	3.573769689	2.794715553	3.298823799	3.388457434
90	3.232009201	3.685120301	2.713182516	3.134919294	3.480397013
90.5	3.213267724	3.568804453	2.743212716	3.286374507	3.129127885
91	3.432134317	3.530928233	2.838543003	3.380294372	3.418964792
91.5	3.351234594	3.501763585	2.797205516	3.329189107	3.400690497
92	3.335185856	3.621576277	2.800079473	3.195691062	3.649307405
92.5	3.40412137	3.754239159	2.706059505	3.221755303	3.287210128
93	3.447215023	3.725709832	2.596654573	3.297001473	3.186561248
93.5	3.267010618	3.644931367	2.613985215	3.179696935	3.230715749
94	3.268351598	3.866553198	2.68644113	3.336941357	3.247967111
94.5	3.452466498	3.736622076	2.976714622	3.374513661	3.24125025
95	3.453699949	3.700359086	2.889251488	3.162363055	3.546458048
95.5	3.320023761	3.64765723	2.864906093	3.301405095	3.480988512
96	3.49257118	3.708688287	2.552647987	3.262094873	3.484074393
96.5	3.304875853	3.893494281	2.652807959	3.459604451	3.411801019
97	3.362691859	3.697994792	2.948629502	3.363962982	3.301196917
97.5	3.375579406	3.657525551	2.589174493	3.540699957	3.924493737
98	3.404772886	3.733852771	2.474224081	3.264919203	2.138358778
98.5	3.468257678	3.663817978	2.928857749	3.215732507	1.886219013
99	3.406865287	3.678221616	2.601462797	3.437088681	2.015734925
99.5	3.557148783	3.652716412	2.790127586	3.232325192	2.15903318
100	3.389666852	3.808523916	2.896355082	3.535345593	1.879001513
100.5	3.500925549	3.90988484	3.07230589	3.483790008	2.024643916
101	3.36476478	3.704337557	2.735252714	3.545157726	2.065651991
101.5	3.346150132	3.641350305	3.010094404	3.472706954	2.142883046
102	3.416658474	3.691365633	2.94230759	3.621296009	2.18872708
102.5	3.491875432	3.669518568	2.952273061	3.507905546	2.066606222
103	3.548110254	3.813767457	3.030549128	3.59279011	1.977580079
103.5	3.60170126	3.740192725	2.9987995	3.318954955	2.016182362
104	3.524205874	3.786223266	3.065404197	3.58445826	1.948519348
104.5	3.610130978	3.979022943	2.89384536	3.43837246	2.029614019
105	3.409797992	3.983448773	2.928101752	3.496882645	2.067498881
105.5	3.627530421	4.071034661	2.846463517	3.497228492	2.085127469
106	3.618608871	3.974260465	3.035231823	3.55859432	1.932894184
106.5	3.469922112	3.953070456	3.048399292	3.577095351	2.029484686
107	3.573315199	4.095131601	3.126250189	3.40572195	2.234023568
107.5	3.441337439	4.037287069	2.804298736	3.460968062	2.024368368
108	3.756913279	4.024173336	3.111606455	3.494552937	2.128055202
108.5	3.605198188	3.916829591	3.157858935	3.519362191	1.982115484
109	3.564025712	4.139825013	2.945568991	3.486641463	2.08554976
109.5	3.625608244	4.118359057	2.927726036	3.482967802	1.920949653
110	3.649359098	4.072679962	3.001850288	3.717304742	2.179593417
110.5	3.58725829	4.189604532	2.970301706	3.591760477	2.105847361
111	3.655369093	4.097088823	3.222116532	3.491875433	1.98212406
111.5	3.753347644	4.305872051	3.193200718	3.674291748	1.733388295
112	3.614137744	4.425329213	3.030624656	3.76181399	1.851395781
112.5	3.816077319	4.295093933	3.111986248	3.759593694	1.859310487
113	3.706667761	4.214250574	3.183820933	3.991850528	1.977249527
113.5	3.639224113	4.111601911	3.093459281	3.792561662	2.010698443
114	3.729012091	4.122118795	3.005195945	3.846117565	2.119992998
114.5	3.725599509	4.215102955	3.250683173	3.713984116	1.888856209
115	3.825475771	4.161907654	3.136623853	3.786570648	2.029614019
115.5	3.591973808	4.04548246	3.350415496	3.620682215	2.067379843
116	3.707102554	4.059463253	3.019596378	3.648828486	2.143868736
116.5	3.667884767	4.401430901	3.137860034	3.846257995	2.04490005
117	3.787623243	4.046372482	3.163697829	3.967792513	2.185626498
117.5	3.739857455	4.079317128	3.160261256	3.916522409	2.049536172
118	3.680624847	4.125184559	3.296610713	3.928340476	2.079371315
118.5	3.758548566	4.215795096	3.074363652	3.888399765	2.101366684
119	3.762027335	4.368219995	3.243840451	3.771692115	2.278520299
119.5	3.732013871	4.225217577	3.118619103	4.047966437	2.059490637
120	2.105339698	4.161534832	3.220323718	3.556149796	1.995116146
120.5	2.03036495	4.283239236	3.182086521	3.792256301	2.105440472
121	1.940943865	4.33167718	3.257305552	3.959306722	2.280047564
121.5	1.987121266	4.191094799	3.361011312	3.916802263	2.03477092
122	1.938522631	4.342245179	3.061121424	4.048443646	1.847963851
122.5	2.064533209	4.293321194	3.197287881	3.863589014	2.112162661
123	1.983942406	4.15967857	3.227696277	3.822071779	2.15028132
123.5	2.064992498	4.343475743	3.137302126	4.009656258	2.070983596
124	1.969091643	4.356540043	3.344107192	4.13052758	1.986822543
124.5	2.010893276	4.305734969	3.352250888	3.945705017	2.366863837
125	1.965379372	4.341006345	3.441678004	4.020203936	2.153194053
125.5	2.010035351	4.407396361	3.311849747	3.980050687	2.187272631
126	1.853335715	4.299515142	3.433009034	3.910857421	2.148130457
126.5	1.973249523	4.37916514	3.470215791	3.982221399	2.140606983
127	1.970607408	4.343555821	3.374838344	4.105156148	2.397262152
127.5	2.024617771	4.360574297	3.398432315	4.102352956	2.10070733
128	2.05513555	4.17517972	3.522715192	4.111821717	2.137676626
128.5	1.921007378	4.262525414	3.45818257	4.147800479	1.918219511
129	1.967574841	4.42339043	3.517805887	3.948937848	1.982194814
129.5	1.984981161	4.512947428	3.61095887	4.104150115	2.141047589
130	1.816491084	4.17591362	3.457432455	4.122117053	2.10029574
130.5	2.008042969	4.337961443	3.490647258	4.068630032	2.011253148
131	1.962520572	4.353270161	3.56326211	4.027356347	2.173449895
131.5	1.953999713	4.263564833	3.685816019	3.892932148	2.060251883
132	1.901776552	4.32857516	3.476316104	3.991423933	2.074613828
132.5	1.880760828	4.343179502	3.71285487	4.097988215	2.166497632
133	2.037052835	4.40972561	3.877049032	4.141238021	2.128895752
133.5	1.93368539	4.420400605	3.681414911	4.210720828	2.296305237
134	2.031275665	4.365164132	3.630134532	4.033609635	1.999176872
134.5	2.124620102	4.416435141	3.599022973	4.116977557	2.434535491
135	1.941331189	4.281371453	3.539485204	4.026729859	2.222589149
135.5	2.150735339	4.339897498	3.832648762	4.117474846	2.315362448
136	2.016645436	4.445242578	3.537524597	4.111155142	1.982213436
136.5	2.07102198	4.390598489	1.994091888	4.12664089	2.100537398
137	1.938270765	2.982080089	1.987151261	4.044568149	1.925582726
137.5	2.06849648	3.052085408	1.91990585	4.020326807	2.188468706
138	2.032071297	3.114319825	2.054524174	3.912626849	1.861408008
138.5	1.971497483	3.055059259	2.078209492	4.064093763	2.297069984
139	2.01440458	3.035782141	1.881226059	3.540682895	2.24444944
139.5	2.117902903	3.091422929	2.054839282	3.796933469	2.201383489
140	1.948691806	3.17167907	1.946890289	3.687580385	2.308371649
140.5	1.982688251	3.144366665	2.123842617	3.604059567	1.962845511
141	2.172065814	2.912475401	1.962845511	3.496302664	1.909415126
141.5	1.909977029	2.926710486	1.923353253	3.178035501	2.147037229
142	1.971838683	2.919652492	1.950141022	3.373398838	1.962845511
142.5	2.026994174	3.221153449	1.775790037	3.246155351	2.418147569
143	1.954191636	2.831938302	2.074909042	3.468874419	2.431064042
143.5	2.049727327	3.048808632	2.078758066	3.368919334	2.097519383
144	2.086527783	3.108918259	2.184579942	3.139231105	2.117261263
144.5	1.89831951	3.156711611	1.803125987	3.215659832	2.147037229
145	1.957899955	3.243506568	1.857605901	3.162107255	2.415870109
145.5	1.96738263	2.98194867	1.778812673	3.062759511	2.238333438
146	1.992106213	3.043846905	1.910680237	3.178915125	2.340658942
146.5	1.963746128	2.924997219	2.159415382	3.172943993	2.161285032
147	2.029495873	3.115704002	1.898156871	3.207185297	2.055859939
147.5	2.020923526	3.095821455	2.015304661	2.97348389	2.185734038
148	1.970194858	3.11903318	2.023595095	3.218319291	2.247692477
148.5	2.029909607	2.98080188	1.970708995	3.161013775	2.03559391
149	2.152813363	3.117379646	2.158926663	3.079952087	2.474443241
149.5	2.045836047	3.267593372	1.842016279	3.184201667	2.30690192
150	2.06647109	3.086233144	1.955545749	3.268913801	2.084550279
150.5	2.204952216	3.060902374	1.938025895	3.336189516	2.41410261
151	2.123346476	3.159831381	1.96382129	3.254641385	2.322047606
151.5	2.048131057	3.20000264	2.113371313	3.125056814	2.363402542
152	2.085944733	3.110811157	2.03235817	3.151124496	2.10029574
152.5	2.175862429	3.324656526	1.980035209	3.11891365	2.020913212
153	1.943192181	3.186438868	1.879628235	3.14297286	2.406965841
153.5	2.052509525	3.250168193	2.100838234	3.175161954	2.210111802
154	1.93258118	3.142731942	2.173958372	3.05568183	2.225830279
154.5	2.022679585	3.212375502	2.172902243	3.177981296	2.352177659
155	2.048127962	3.036087979	1.971094021	3.322499365	2.255849297
155.5	1.961621291	3.107372834	1.899235976	3.10637796	2.068778225
156	2.028638763	3.273620827	2.013724106	3.133802916	2.484619193
156.5	2.010576088	3.196432956	2.003981856	3.137334056	2.261456608
157	2.181945448	3.142982845	2.087423125	3.083117877	2.347047726
157.5	1.922016329	3.15716671	1.961260952	3.073853102	2.17517248
158	2.074138501	3.241856979	2.073037397	3.237487999	2.222534464
158.5	1.965932202	3.158093138	2.129123791	3.225514627	2.373367247
159	2.06350535	3.097268097	2.055401393	3.158535652	2.247692477
159.5	2.164022731	3.35062498	2.039700108	3.166287844	2.255054595
160	1.937566711	3.574422627	1.999993322	3.077841638	2.475633147
160.5	2.020091637	3.556236439	2.063161285	3.063542642	2.267038194
161	1.999654532	3.123052729	1.995560569	3.16098013	2.368693162
161.5	2.043001813	3.292678298	2.073342474	3.044200434	2.406203403
162	2.030112285	3.274955714	2.164419767	3.227706424	2.311261685
162.5	2.221692062	3.17762906	2.07409149	3.044785443	2.184153988
163	2.079810972	3.333510013	2.134357475	3.083209062	2.132310939
163.5	2.064729512	3.472224317	1.988458953	3.147623407	2.564129014
164	2.154474619	3.41185858	1.974751976	3.009154971	2.422207918
164.5	1.982757075	3.44138148	1.959059866	3.127140871	2.417178835
165	2.000246844	3.432181597	2.102302344	3.274784139	2.464938003
