# Supplementary material for: Synthesis and degradation of FtsZ quantitatively predict the first cell division in starved bacteria
Source: Mol Syst Biol. 2018 Nov 5;14(11):e8623. doi: 10.15252/msb.20188623 (PMC6217170; doi:10.15252/msb.20188623)
Supplement: Supplementary file 5 — Dataset EV3 [file MSB-14-e8623-s005.zip › Dataset_EV_3_pulsefeeding-analysis/10microfluidics/protein_and_size_data/div_protein.csv]

time (min)	cell1	cell2	cell3	cell4	cell5
0.166666667	1.000572916	1.000290462	0.999788848	1.000342972	1.001216276
0.333333333	0.999869413	0.998671548	0.999267089	0.999027236	1.001157093
0.5	1.000613615	0.998437738	0.997432695	0.997975644	1.002113887
0.666666667	0.999907205	0.99677443	0.998388337	0.996789488	1.000397576
0.833333333	1.000349075	0.998301596	0.995955293	0.999261477	1.001240936
1	0.998267636	0.998070745	1.000409466	0.996939004	1.001492464
1.166666667	0.998796717	1.000491717	0.998547611	0.997995579	0.999248436
1.333333333	1.001439213	0.998129937	0.998734346	1.003059169	0.999440781
1.5	0.998343219	0.998603477	1.000464388	0.998912607	1.000599785
1.666666667	1.001212464	1.000293422	1.000211747	0.998663415	0.998094365
1.833333333	0.999718248	1.000909024	1.000173302	0.99822982	0.998148616
2	1.000468263	0.99960383	1.000101903	0.996515377	1.001033795
2.166666667	0.999927554	0.99787837	0.998256524	0.99838432	1.000861177
2.333333333	1.000485705	0.998733701	1.001150913	0.999450863	1.001462873
2.5	1.002093296	1.000459161	1.000283146	0.998160046	1.002542965
2.666666667	0.998482757	1.000527232	1.000288638	0.999336235	0.999347075
2.833333333	0.997782161	0.998289757	0.996905444	0.997736419	1.0034751
3	1.000081627	0.997511376	0.997163577	0.997223083	1.00181304
3.166666667	0.999811273	0.997946441	0.999486777	0.998269691	0.998681264
3.333333333	0.998221124	1.000092168	0.998756315	0.997462308	0.998365621
3.5	1.003029362	0.999612709	0.998157665	1.000377859	1.00010166
3.666666667	1.001453748	0.995220628	0.99564773	1.002590687	1.000501146
3.833333333	0.99811647	0.998905359	1.001354124	0.997935773	1.000417303
4	0.999575803	0.999346343	1.0002447	0.998309562	0.998340961
4.166666667	0.998735669	0.999852438	0.997399741	0.997123406	1.002597216
4.333333333	0.999819994	0.998254242	0.997476632	0.998603609	1.000866109
4.5	0.999386845	0.997351557	0.998899112	0.997960693	0.997438418
4.666666667	1.000389773	1.000657456	1.000420451	1.00067689	0.999786016
4.833333333	0.997549598	0.998047068	0.995856434	0.997213115	1.00263174
5	0.99803798	0.999964904	0.998514658	1.000941034	0.99759624
5.166666667	1.002392721	1.001089561	0.999964598	0.99993928	0.999524624
5.333333333	0.99968627	0.999017824	0.998965018	0.996076798	1.002513374
5.5	0.998944976	0.999003026	0.9983444	0.998518884	1.001477668
5.666666667	1.000607801	0.998704104	0.999898692	0.995842557	0.998020386
5.833333333	1.001538052	0.999094775	1.001035577	1.000258246	1.003647717
6	0.999069978	0.998979349	1.00194179	0.999391057	0.999909315
6.166666667	1.001244442	1.001213865	0.999755895	0.99883785	0.999218845
6.333333333	0.998189146	0.999352262	0.998360876	0.996909101	1.001142297
6.5	1.000631057	1.000438444	0.998086266	0.998812931	0.999771221
6.666666667	1.000032208	0.999873155	0.997443679	1.000028989	1.002316096
6.833333333	0.998878114	0.997970118	0.998811236	0.997801209	0.998119024
7	1.00136363	0.999923469	0.999536207	0.998633512	1.00385979
7.166666667	1.001532238	0.999553516	0.99852015	0.997671629	1.000007953
7.333333333	0.999947903	0.998994147	0.997108655	1.000607116	0.997270732
7.5	1.000139768	0.999390737	0.998393829	0.997796226	1.001142297
7.666666667	0.998991488	0.997570569	0.999563668	0.998922575	1.000402508
7.833333333	0.999805459	0.9999945	0.998141188	0.996390781	0.995367007
8	0.998782182	0.998171372	0.995889387	1.00013365	1.004091591
8.166666667	0.998043795	0.998573881	0.99842129	0.99751713	1.000782266
8.333333333	1.000572916	0.999745892	1.0006676	0.998120176	0.999154729
8.5	1.000546753	0.998473254	0.997723781	0.999116945	0.998232459
8.666666667	1.000450821	0.997452184	1.001431015	1.001668675	0.998419872
8.833333333	1.001555495	0.998997107	0.998009376	0.996585151	1.001428349
9	1.001820035	0.998544285	0.997800672	1.000098763	1.001581239
9.166666667	1.001209557	0.998988228	0.998602533	0.998145095	1.000027681
9.333333333	0.998741483	0.998135857	1.000233716	0.999216622	1.00076747
9.5	1.001247349	0.998775135	1.001277234	0.999475782	1.002690923
9.666666667	1.000671756	0.999512081	1.001376093	1.000397794	1.001206412
9.833333333	0.999125212	1.000115845	0.99814668	0.999326267	1.00237528
10	1.001596193	0.99928715	0.999805324	0.998573706	1.001191616
10.16666667	0.999825808	0.999550557	1.003776184	0.998778044	1.001216276
10.33333333	1.000282213	0.998479173	1.001063038	1.002112238	1.002483782
10.5	1.002410163	0.997579448	1.005110788	0.996590134	1.001028863
10.66666667	1.002032249	1.000645617	0.999107815	1.001434434	0.99813382
10.83333333	0.999485685	0.998124018	0.999431855	0.999914361	1.001280391
11	1.002302603	0.998508769	1.00139257	0.997856032	1.000131252
11.16666667	0.999392659	0.997529134	1.000414958	0.998827882	1.002182934
11.33333333	1.001043856	0.998686347	0.998404814	1.001494241	0.999425986
11.5	1.001195022	0.998576841	0.999733926	0.998847817	0.999139934
11.66666667	0.999753132	1.000672254	1.000870811	0.999146848	1.002685991
11.83333333	1.000750246	1.000571627	1.000870811	0.997173245	0.998163412
12	0.996715279	0.998878722	0.999624082	0.998763092	0.998326165
12.16666667	0.999439172	0.999535758	0.996213427	0.997317776	1.000456759
12.33333333	1.000346167	0.996780349	0.999162737	0.997457324	1.00107325
12.5	0.998055423	0.997603125	0.999382425	0.99993928	1.000589921
12.66666667	0.999825808	0.997810298	0.998954034	1.00058718	1.000728015
12.83333333	1.001581658	1.00023423	0.998805744	0.996146572	1.000555397
13	1.001776429	0.998271999	1.001414539	1.00074168	0.998784835
13.16666667	1.0008142	1.000929741	0.999212167	0.997566969	1.001620694
13.33333333	1.000139768	0.998529487	1.000574232	1.003303377	1.001206412
13.5	0.998785089	1.000734406	0.9991188	0.998389303	1.001186684
13.66666667	1.000023486	0.998754418	0.996191458	0.999685104	1.00237528
13.83333333	1.001250256	0.99920724	0.999827293	0.999191703	1.00444669
14	0.999424637	1.0001484	0.99814668	1.001962722	1.004402303
14.16666667	1.000953738	1.001953771	1.002540439	1.000896179	1.000895701
14.33333333	0.999043815	0.999979702	1.0010191	0.999959216	0.999761357
14.5	1.00133456	1.001628212	1.002249353	0.999984135	0.999238572
14.66666667	0.999622315	1.000926781	1.000403974	1.000627051	1.001472736
14.83333333	1.001328746	0.998967511	0.999937137	0.99896743	1.001236004
15	1.001125253	0.998079624	0.998783776	0.998693318	1.004979339
15.16666667	1.000802572	0.998638993	0.999953614	1.001309838	1.002641604
15.33333333	0.999709526	0.997496578	1.000585217	1.002017545	1.002247049
15.5	1.001325839	0.999189483	0.998816729	1.001095533	1.002932588
15.66666667	1.001064206	0.997860612	0.995175401	0.998827882	1.003159456
15.83333333	0.998596131	0.998387425	0.998575072	0.999999086	1.002621876
16	1.001337467	0.998195049	1.000173302	1.000298117	1.003953497
16.16666667	1.000846178	0.999426252	0.999052893	0.998279659	0.999026499
16.33333333	0.996849003	0.999106613	0.999360456	0.996879198	1.002251981
16.5	1.001282233	0.997943481	0.999278073	0.998005547	1.002518306
16.66666667	0.999508941	1.000985974	0.999113307	0.99613162	1.000052341
16.83333333	1.000087441	0.996987523	1.000634646	0.998713254	1.001679877
17	1.001898525	1.0006249	0.998036836	1.003223636	0.999786016
17.16666667	0.99929382	0.99881953	0.999261597	1.001743433	1.001403689
17.33333333	1.001325839	0.998940874	0.997707305	1.003727004	0.999396394
17.5	0.999308355	0.999349302	0.999047401	1.002809976	1.002725447
17.66666667	1.001526424	1.000994853	0.998102743	0.998872737	1.003179184
17.83333333	1.000523497	0.998902399	0.998503673	1.000786534	1.003292619
18	1.000747339	1.000977095	1.00029413	1.000965953	1.001300119
18.16666667	0.99780251	0.999159886	0.998959526	0.999131897	1.001359302
18.33333333	1.000133954	0.998822489	1.002145001	0.998474029	1.003282755
18.5	0.998915906	1.000364453	0.999607605	0.998025483	1.001877155
18.66666667	0.997657159	1.000630819	0.99924512	1.000896179	1.000811858
18.83333333	1.000354889	0.999580153	1.00029413	0.999884458	1.002493646
19	0.999808366	0.9992102	1.00161775	1.000492487	1.000777334
19.16666667	1.000555474	0.998754418	0.998047821	0.999655201	1.00051101
19.33333333	0.997479829	0.998760337	1.000085427	0.997661662	1.000940088
19.5	0.998814159	1.000027056	0.998981495	0.998788011	1.003139729
19.66666667	0.999133933	0.999358181	0.996004723	1.000088796	1.001398757
19.83333333	0.999817087	0.997552811	1.000338068	0.999635265	1.000165775
20	0.999256029	0.999831721	0.997619429	1.000736696	1.004772197
20.16666667	1.001227	0.999387777	1.000733506	0.998932543	1.001714401
20.33333333	1.000302562	1.000195754	0.999041909	0.998543803	1.001842631
20.5	0.998956604	0.999583112	0.999673512	1.003123959	1.002237186
20.66666667	0.99890137	0.998337111	1.00156832	0.998738173	1.002597216
20.83333333	0.999430451	1.000189835	0.997948961	0.99857869	1.000678696
21	0.999942089	0.998002674	0.998278493	0.999749894	1.002168139
21.16666667	0.999282192	0.999873155	1.002397642	0.999690088	1.003203844
21.33333333	1.000854899	0.997742227	1.000601693	0.998075321	0.998774971
21.5	0.997933327	1.000364453	0.998503673	0.999979151	1.001014067
21.66666667	1.000633964	1.001663727	0.999772371	1.001135404	1.004594648
21.83333333	1.001389794	0.999929388	1.001024593	1.001803239	1.001290255
22	0.999910112	0.999307867	1.004325404	0.998219853	1.002927656
22.16666667	0.999479871	1.001974488	1.002518471	0.999710023	1.002419667
22.33333333	0.99915719	1.001009651	1.000903764	0.999814684	1.001862359
22.5	0.999418823	1.001157632	0.999624082	1.001833142	1.003327142
22.66666667	1.000180466	0.998624195	0.999349472	0.999101994	0.999381598
22.83333333	0.999337426	0.999769569	1.000217239	0.998454093	0.999174457
23	1.003497395	1.001500948	1.001387078	1.000906147	0.999421054
23.16666667	0.999706619	0.999145088	1.000096411	1.001404531	1.006325755
23.33333333	0.998889742	1.002856456	0.998415798	1.000323036	1.004525601
23.5	0.999668828	1.000035935	0.999997551	1.000796502	1.002380212
23.66666667	1.001526424	1.001678526	1.001623242	1.0006121	1.002508442
23.83333333	0.999145561	1.002465785	1.000552263	1.000661938	1.000501146
24	1.002171786	1.000405888	0.997548031	1.001718514	1.002247049
24.16666667	1.000072906	1.001065884	0.9971471	1.003323313	1.00245419
24.33333333	0.998302521	1.001154672	1.002639299	0.999530605	1.003327142
24.5	0.999453707	1.002308925	1.002403134	1.001175274	1.00209416
24.66666667	1.000715361	1.00211359	1.000239208	1.001085565	1.002335824
24.83333333	1.000151396	0.999239796	0.99934398	0.999849571	1.001211344
25	1.000918854	1.001512787	1.001859407	1.000836373	0.998089433
25.16666667	0.999974067	0.999032623	1.000766459	1.000831389	1.00529005
25.33333333	1.000540939	1.002385876	1.000140349	1.002271721	1.001393826
25.5	1.00099153	1.001693324	1.000986147	1.000681873	1.004367779
25.66666667	1.001381073	1.00132929	1.000145841	1.000337988	1.000713219
25.83333333	0.999099049	1.001734758	1.000079934	0.998474029	1.002957247
26	0.998756018	0.998044108	1.000025012	1.001299871	1.000540602
26.16666667	0.998046702	1.000260866	1.001106976	1.00126	1.001862359
26.33333333	1.001750266	0.998650831	1.001634227	1.002665445	1.000851313
26.5	1.001654334	1.001788032	0.998662947	1.001678643	1.002755038
26.66666667	0.9994508	0.999701497	0.99687249	0.999630282	1.004939883
26.83333333	0.9996572	0.999660063	1.001057546	0.9983594	1.002039908
27	0.997849023	1.001166511	1.000288638	1.001479289	1.002917792
27.16666667	0.999511848	1.002069196	0.999651543	0.998947494	1.00250351
27.33333333	1.001119439	1.00211359	0.998608025	0.99816503	1.002562693
27.5	1.003555536	1.001796911	1.000272161	1.001793271	1.001541783
27.66666667	0.997793789	1.002516099	1.001474953	0.998897656	0.999583807
27.83333333	1.000372331	1.000737365	1.000535787	0.999052155	1.003558943
28	0.998633923	1.001382563	1.001249773	0.998703286	1.00362799
28.16666667	1.000680477	1.000790639	0.998910096	1.00294454	1.004121183
28.33333333	1.000317097	1.002356279	1.00294137	0.995982105	1.003006567
28.5	1.001174673	1.001000772	1.001365109	0.999037204	1.002843813
28.66666667	0.999276378	0.999461768	1.00139257	0.999989119	1.004086659
28.83333333	0.999808366	1.000337816	1.002639299	1.000163553	1.002468986
29	0.999889763	1.000216472	1.00006895	0.997317776	1.001398757
29.16666667	0.998613574	0.999461768	1.001562828	1.001354693	1.003075614
29.33333333	0.999828715	1.001071803	1.000711537	0.999705039	1.001290255
29.5	0.999125212	1.002181662	1.001354124	1.000014038	1.002602148
29.66666667	0.999279285	1.002770627	0.998415798	1.001384596	1.001383962
29.83333333	0.998131006	1.003392147	1.000870811	1.002929589	1.003253163
30	0.999837436	0.998875762	1.000711537	1.002341495	1.001068318
30.16666667	0.998645551	1.000379251	1.001436507	1.00080647	1.003228503
30.33333333	0.997555412	0.999509122	1.003347793	1.003437941	1.006000248
30.5	1.000067092	0.999577193	1.000145841	0.99961533	1.003484964
30.66666667	0.996834467	1.000985974	0.998135696	1.000367891	1.002217458
30.83333333	0.99910777	1.001033328	1.00201868	1.000467568	1.000313733
31	1.000904319	0.998050028	1.000969671	1.00287975	1.003100273
31.16666667	1.001686311	1.000565707	1.001249773	1.000527374	1.003154524
31.33333333	1.00136363	1.001450635	1.000969671	1.002725251	1.004816585
31.5	0.999828715	1.002930446	0.998371861	0.999415976	1.004402303
31.66666667	1.000445007	0.99991755	0.997943469	1.002780073	1.00319398
31.83333333	0.999101956	1.00109548	1.0006676	1.002874766	1.002242117
32	0.998735669	1.003504613	1.002254845	1.002331527	1.005378825
32.16666667	1.002017714	1.001779153	1.000508326	0.999490734	1.002345688
32.33333333	1.001945038	1.000684092	1.001815469	1.001055662	1.001092978
32.5	0.999523476	0.999106613	0.998783776	1.001404531	1.005216071
32.66666667	0.999325798	1.000254947	1.001606766	1.001334757	1.004047204
32.83333333	1.000258956	0.999668941	1.000733506	1.001549063	1.000654036
33	1.0015991	1.001506867	0.99934398	0.998728205	1.001768652
33.16666667	0.999189167	1.002217177	1.001546351	1.002466091	1.002404871
33.33333333	1.001096183	1.003850889	1.000634646	1.001274951	1.003746356
33.5	1.001622357	1.000835033	1.001672672	1.000148602	1.002730379
33.66666667	1.000351982	1.002010003	1.002249353	1.002565768	1.003233435
33.83333333	1.000145582	1.001311532	0.997685336	0.999600378	1.005472532
34	0.996994354	1.000065531	1.000090919	1.00322862	1.002128683
34.16666667	1.000741524	1.001116197	0.998251032	0.999719991	1.00191661
34.33333333	0.999410102	1.001947851	1.001606766	1.000866276	1.00237528
34.5	0.997101915	1.00117243	1.002002204	1.003647263	1.005664877
34.66666667	0.99876474	1.001669647	1.002353705	1.00041773	1.004491077
34.83333333	0.998962418	1.00132633	1.003902505	1.00203748	1.00334687
35	0.99905835	1.00148319	0.999289058	1.001937803	1.002700787
35.16666667	1.002006085	1.000080329	1.000634646	0.999884458	1.005196343
35.33333333	1.000840364	1.002986679	1.000447912	1.001524144	1.006744969
35.5	1.000413029	1.002519059	1.000749983	1.001215145	1.002883268
35.66666667	0.999988602	1.003661473	1.001502414	1.00249101	1.004678491
35.83333333	1.001389794	1.002305966	1.002512978	1.003069137	1.006601943
36	1.00050024	0.998795853	0.999349472	1.002899686	1.004772197
36.16666667	1.000276399	1.000118804	1.000788428	1.00307412	1.002769834
36.33333333	1.001776429	0.999378898	1.001398062	1.00078155	1.00306575
36.5	0.998433337	1.000065531	0.998706885	1.00300933	1.004520669
36.66666667	0.999177539	1.000906064	1.002551424	0.997317776	1.005576102
36.83333333	1.000351982	0.999142129	1.002458056	1.003198717	1.0068732
37	0.999750225	1.001163551	1.003561988	1.000048925	1.005857222
37.16666667	0.999258936	1.001101399	1.003995872	1.000751647	1.006468781
37.33333333	0.997491458	1.00164597	1.000623662	1.001339741	1.005620489
37.5	1.000540939	1.001314492	1.000733506	1.003039233	1.00462424
37.66666667	1.000665942	1.00219054	1.003139089	1.005117498	1.006488509
37.83333333	1.000366517	1.00305475	1.003540019	0.999017268	1.002237186
38	1.000997344	0.998387425	1.00011838	1.002182012	1.004387507
38.16666667	1.000683384	0.998914238	1.002188939	1.002341495	1.002878336
38.33333333	1.000282213	0.998789933	1.000475373	1.000955985	1.003928837
38.5	1.000299655	1.001711081	0.998778283	1.001279935	1.005053317
38.66666667	1.00000023	1.003315197	0.999179214	0.999126913	1.003706901
38.83333333	0.998203682	0.999106613	1.002177954	1.00074168	1.003415917
39	0.999273471	1.000885347	1.002276814	1.000906147	1.00209416
39.16666667	1.00070664	1.001705162	1.001452984	1.000980904	1.004126115
39.33333333	0.998741483	1.004087659	1.001337648	0.998339465	1.004515737
39.5	0.999337426	0.999156927	0.999135276	0.999505685	1.004560124
39.66666667	1.000674663	1.001438796	0.999876723	1.001429451	1.004377643
39.83333333	1.000029301	1.003389188	1.003029245	1.003692117	1.0054676
40	1.002779357	1.002175742	1.002101063	1.003841633	1.007785607
40.16666667	1.001035135	1.00306067	0.99974491	1.001384596	1.004392439
40.33333333	0.999538011	1.002305966	1.0033423	1.001429451	1.002814221
40.5	0.999026373	1.00298076	1.004237529	1.000901163	1.00503359
40.66666667	0.999663014	1.000349655	1.001980235	1.003657231	1.004303664
40.83333333	1.001357816	1.001246421	1.00201868	1.004743709	1.002932588
41	1.000232793	1.003433582	1.004830686	1.001225113	1.001497396
41.16666667	1.001241535	1.002948204	1.004534107	1.000188473	1.005368961
41.33333333	1.000142675	1.003395107	1.002853495	0.999166784	1.004860972
41.5	0.999729876	1.003229368	1.001782516	1.001962722	1.006074227
41.66666667	0.999549639	1.002581211	1.002688729	1.002157092	1.005640217
41.83333333	0.998622295	1.005055456	1.001255265	1.001873013	1.006315892
42	1.000215351	1.002397714	1.005231617	0.999864522	1.003356734
42.16666667	0.999883949	1.002696636	1.002007696	1.001050678	1.007031021
42.33333333	1.003578792	1.001426958	1.003644371	1.002520913	1.004145842
42.5	0.996729814	1.000663375	1.00124428	1.001015791	1.004323392
42.66666667	0.999328705	1.001281936	1.001106976	1.002261753	1.005950929
42.83333333	0.998346126	1.002530897	1.002276814	1.001942787	1.00189195
43	0.999514755	1.002098792	1.000414958	1.000288149	1.004860972
43.16666667	0.999069978	1.001438796	1.00056874	1.003213668	1.001921542
43.33333333	1.0010206	0.999698538	1.001908837	1.003059169	1.003031226
43.5	1.001645613	1.0001484	1.002853495	1.003477812	1.003361666
43.66666667	1.000096162	1.000450282	1.002128524	1.002560784	1.007021157
43.83333333	1.000340353	1.002412512	1.002765619	1.000661938	1.003470168
44	0.999785109	1.000974135	0.997729273	1.001803239	1.004579852
44.16666667	1.000032208	1.001743637	1.002864479	1.002226866	1.00503359
44.33333333	1.000988623	1.003673312	1.004506646	1.002775089	1.006725242
44.5	1.000325818	1.001542383	1.001551844	1.000487503	1.006064363
44.66666667	1.001503168	1.003167216	1.005231617	1.001304854	1.006227117
44.83333333	1.000293841	1.004327388	1.001414539	1.003368167	1.005812835
45	0.998642644	1.000769921	1.002419611	1.000233327	1.00582763
45.16666667	1.00091304	1.002291168	1.00266676	1.000686857	1.003988021
45.33333333	1.002965407	1.000012258	1.002545932	1.003467844	1.004510805
45.5	0.999773481	1.002010003	1.004462709	1.002974443	1.002054704
45.66666667	0.999613594	1.000198714	1.001711117	1.001344725	1.007134592
45.83333333	1.00152061	1.003862727	1.001398062	1.000637019	1.006641399
46	1.001628171	1.001296734	0.99906937	1.003178781	1.004791925
46.16666667	0.999584524	1.001077722	1.003875044	1.00216706	1.002666263
46.33333333	0.999575803	1.002489462	1.001398062	1.002710299	1.00334687
46.5	1.003479953	1.001891618	1.002232876	1.00316383	1.00641453
46.66666667	0.999840343	0.999538718	1.003644371	1.00138958	1.006513169
46.83333333	1.001683404	1.000796558	1.002595361	1.002177028	1.006015044
47	1.000648499	1.003247126	1.002826034	1.003517683	1.006015044
47.16666667	0.999651386	1.002012963	1.001969251	1.002406285	1.009215866
47.33333333	1.002128181	1.001400321	1.003501574	1.001125436	1.001748924
47.5	0.998017631	1.002042559	1.001634227	1.001683627	1.002902996
47.66666667	0.997569948	1.001853143	1.002243861	1.002914637	1.004816585
47.83333333	1.001180487	1.003078427	1.004962499	1.001115468	1.004609444
48	1.001985736	1.001820587	1.004660428	1.000637019	1.003835131
48.16666667	0.99897986	1.001885699	1.003111628	1.000118699	1.006128478
48.33333333	1.000401401	1.000296382	1.001035577	1.002226866	1.004431894
48.5	1.00000023	1.001660768	1.005105296	1.003946294	1.007529146
48.66666667	1.001101997	1.001006691	1.0033423	1.001997609	1.003272891
48.83333333	1.001241535	1.002533857	1.003924473	1.005311868	1.006730174
49	1.000721175	1.002439149	1.004193591	1.001294887	1.007065545
49.16666667	1.001506075	1.002501301	1.002534947	1.00433005	1.007751083
49.33333333	0.998729855	1.002282289	1.000184286	1.004040987	1.006320823
49.5	0.999886856	1.002672959	1.002243861	1.001319806	1.00500893
49.66666667	1.00099153	1.003324076	1.007104456	1.004514452	1.005531715
49.83333333	1.001497354	1.002060317	1.001925313	0.999450863	1.005063181
50	1.000817107	1.004913394	1.003018261	1.002466091	1.007938496
50.16666667	1.001724103	1.002175742	1.001046561	1.000243295	1.005408416
50.33333333	1.000276399	1.000891266	1.003139089	1.002834896	1.005127296
50.5	0.999476964	1.001228663	1.001639719	1.00171353	1.006453986
50.66666667	0.999628129	1.004211963	1.004325404	1.002630558	1.006015044
50.83333333	0.999956625	1.002439149	1.000947702	1.003283442	1.00529005
51	1.003235762	1.003170176	1.00444074	1.001554047	1.0034751
51.16666667	0.998250194	1.000636738	1.002507486	1.001429451	1.005299914
51.33333333	0.998575782	1.001758435	1.003221472	1.000931066	1.005038522
51.5	1.000567102	1.002655201	1.006604666	0.999361154	1.005196343
51.66666667	1.002337488	1.002844617	1.002672252	0.99857869	1.002178002
51.83333333	1.001331653	1.004099497	1.005330476	0.99922659	1.005862154
52	1.003849147	1.002628565	1.004698873	1.001982658	1.003124933
52.16666667	0.997982747	1.002305966	0.99784461	1.001882981	1.00574872
52.33333333	1.001427585	1.00187682	1.006335549	0.999072091	1.005245663
52.5	0.999837436	1.004146851	1.005050374	1.000592164	1.004121183
52.66666667	1.000921761	1.003729544	1.005220632	1.001573982	1.004579852
52.83333333	1.00251191	1.003634836	1.004297943	1.002331527	1.00306575
53	1.000439193	1.001471352	1.005555656	1.002585703	1.007721492
53.16666667	0.999613594	1.001207946	1.004160638	1.004878273	1.008737469
53.33333333	1.003212506	1.000145441	1.003281886	1.000861292	1.004486146
53.5	1.001189208	1.002921567	1.005555656	1.003208684	1.006424394
53.66666667	1.001043856	1.006292578	1.004676905	1.002730235	1.004135979
53.83333333	1.000866527	1.004561199	1.003638879	1.002456123	1.005206207
54	1.000767688	1.00164005	1.002908417	1.005167336	1.005576102
54.16666667	1.000375238	1.005552672	1.003561988	1.001858062	1.00598052
54.33333333	1.001043856	1.003622998	1.001886868	1.003976197	1.00385979
54.5	0.999471149	1.004339227	1.001442	1.003836649	1.006320823
54.66666667	1.000642685	1.004531602	1.003710278	1.003766875	1.006986634
54.83333333	1.001500261	1.00219054	1.003172042	1.002760138	1.005733924
55	1.000482798	1.001264178	1.002145001	1.002411269	1.009487122
55.16666667	0.998971139	1.002705515	1.007181347	1.001220129	1.005250595
55.33333333	0.999872321	1.004321469	1.004177115	1.001673659	1.00357867
55.5	1.003357857	1.003705867	1.005237109	1.000323036	1.008722673
55.66666667	1.001459562	1.00360524	1.005901665	1.002909653	1.006552624
55.83333333	1.002011899	1.002397714	1.004479185	1.002441172	1.007696832
56	1.00042175	1.001779153	1.002469041	1.002745186	1.005403484
56.16666667	1.003700888	1.00242731	1.004429756	0.999769829	1.007534078
56.33333333	1.003136923	1.006174193	1.002655776	1.003532634	1.005309778
56.5	1.003093317	1.001811709	1.004413279	1.003582473	1.005112501
56.66666667	1.000288027	1.002374037	1.005577625	1.004778596	1.008481009
56.83333333	0.999895577	1.004765413	1.005692961	1.001708546	1.00669565
57	0.999790924	1.00171996	1.005149234	1.002869783	1.004875768
57.16666667	0.99777344	1.003403986	1.002139509	1.002580719	1.004594648
57.33333333	0.999633944	1.002394754	1.001930805	1.000766599	1.007815198
57.5	1.00039268	1.002356279	1.003792661	1.002844863	1.007159252
57.66666667	1.000790944	1.002027761	1.003281886	1.001255016	1.006690718
57.83333333	1.000122326	1.002119509	1.00403981	1.003756908	1.008831176
58	1.001700847	1.001714041	1.003578465	1.001284919	1.003736492
58.16666667	1.000645592	1.004439854	1.00539089	1.007415052	1.008328119
58.33333333	1.001712475	1.004845322	1.007269222	1.003687134	1.008002612
58.5	0.998944976	1.004564158	1.007878856	1.002929589	1.004259277
58.66666667	0.999721155	1.002412512	1.00426499	1.004414775	1.004076795
58.83333333	1.001418864	1.00345134	1.004913069	1.004823451	1.006626603
59	1.001718289	1.004907474	1.005176695	1.002610623	1.003830199
59.16666667	1.001232814	1.003146499	1.000447912	1.002117222	1.00712966
59.33333333	1.001288047	1.003273762	1.00521514	1.0032037	1.007292414
59.5	1.001503168	1.004306671	1.004501154	1.004933096	1.005645149
59.66666667	1.002831684	1.002672959	1.003347793	1.002172044	1.008545124
59.83333333	1.002017714	1.005558591	1.001381585	1.005351739	1.006064363
60	1.003651468	1.001983367	1.002963339	1.005865075	1.004796857
60.16666667	1.001872362	1.002149106	1.002101063	1.006348508	1.00825414
60.33333333	0.999907205	1.003187933	1.004759288	1.004768629	1.010157865
60.5	0.99910777	1.002930446	1.001678164	1.004489533	1.005911473
60.66666667	1.00183457	1.002311885	1.005445812	1.001733465	1.007080341
60.83333333	1.003587513	1.005330701	1.005412859	1.00420047	1.006424394
61	0.999965346	1.004271155	1.004556076	1.00313891	1.006508237
61.16666667	1.003602048	1.003560846	1.004781256	1.003263507	1.005285118
61.33333333	1.002782264	1.005602986	1.009279367	1.005222159	1.00388445
61.5	1.000084534	1.001622293	1.002161478	1.002884734	1.00907284
61.66666667	1.001503168	1.003741383	1.005692961	1.004569275	1.004959611
61.83333333	0.999933368	1.003146499	1.00511628	1.005675689	1.011376051
62	1.000221165	1.003427663	1.004632967	1.004055938	1.009082704
62.16666667	1.001116532	1.005185679	1.008071083	1.003702085	1.005576102
62.33333333	1.001218278	1.003273762	1.006423424	1.004519436	1.005018794
62.5	1.000096162	1.002581211	1.002254845	1.003951278	1.003070682
62.66666667	1.00214853	1.000758083	1.004528615	1.005336787	1.007682036
62.83333333	1.000695012	1.002794304	1.001172882	1.003143894	1.009595625
63	1.001878176	1.003791696	1.007950255	1.002829912	1.005541579
63.16666667	1.000203723	1.003161297	1.004880116	1.005112514	1.00937862
63.33333333	1.001119439	1.003495734	1.003408207	1.006109284	1.005275254
63.5	1.002724123	1.005919666	1.007873364	1.002481042	1.004639035
63.66666667	1.000744432	1.00305475	1.005544672	1.002934573	1.006527964
63.83333333	1.000607801	1.003335915	1.005698454	1.004604162	1.008500736
64	0.999849064	1.004806847	1.002968831	1.002441172	1.00585229
64.16666667	1.001386887	1.000527232	1.006390471	1.000597148	1.007391052
64.33333333	1.00214853	1.006046929	1.003748723	1.005202223	1.007622853
64.5	1.002206671	1.004217882	1.007368082	1.001848094	1.005950929
64.66666667	1.001270605	1.005478682	1.005363429	1.003477812	1.007889177
64.83333333	1.000462449	1.002874213	1.005193171	1.002884734	1.006508237
65	0.999354868	1.00156902	1.006137829	1.007325343	1.007612989
65.16666667	1.002564236	1.005511238	1.003935458	1.002451139	1.007164183
65.33333333	1.00067757	1.00313466	1.004775764	1.003243571	1.004747538
65.5	1.000165931	1.003714746	1.003836598	1.005785334	1.008411962
65.66666667	1.001392701	1.006186032	1.005522703	1.003756908	1.008293595
65.83333333	1.000654313	1.00533366	1.006324564	1.005052708	1.003455372
66	0.999561268	1.003084347	1.006758448	1.003741956	1.006774561
66.16666667	1.001695032	1.003498694	1.004045302	1.005242094	1.005285118
66.33333333	1.000148489	1.003871606	1.006368502	1.005346755	1.006552624
66.5	1.000226979	1.00462927	1.004177115	1.002824928	1.006177797
66.66666667	1.001782244	1.004499046	1.004709858	1.003348232	1.005393621
66.83333333	0.999317077	1.005830877	1.0064399	1.005152385	1.008130842
67	0.999325798	1.002557534	1.00631358	1.004270244	1.008747333
67.16666667	1.003384021	1.004484248	1.003748723	1.003173797	1.007509419
67.33333333	0.998846137	1.005312943	1.006769432	1.002396317	1.008347847
67.5	1.001381073	1.002368118	1.004698873	1.005351739	1.007731355
67.66666667	1.001866548	1.002166863	1.004468201	1.003014314	1.005689536
67.83333333	0.999346147	1.004516804	1.004638459	1.003981181	1.007341733
68	1.001238628	1.003341834	1.00511628	1.006807022	1.009043249
68.16666667	1.00075606	1.002459866	1.004654936	1.00316383	1.00965974
68.33333333	1.00039268	1.004561199	1.006022493	1.006333557	1.007933564
68.5	1.002718309	1.005866392	1.005709438	1.002451139	1.006236981
68.66666667	0.999444986	1.002214217	1.004232037	1.005615883	1.007696832
68.83333333	1.00117758	1.004993303	1.006060939	1.00287975	1.00822948
69	1.00313983	1.006147556	1.007801966	1.004305131	1.007963156
69.16666667	1.000773502	1.007698399	1.008647764	1.002740203	1.009620284
69.33333333	1.001854919	1.003747302	1.005149234	1.004673935	1.008170297
69.5	1.002872382	1.003889364	1.005248093	1.007190779	1.007647513
69.66666667	1.002212485	1.005315902	1.003781676	1.004369921	1.008525396
69.83333333	1.001820035	1.005863433	1.0048911	1.005406561	1.007317073
70	1.001078741	1.004019587	1.004495662	1.003084088	1.005842426
70.16666667	0.999886856	1.00564738	1.007126425	1.004095809	1.006468781
70.33333333	1.000543846	1.003546048	1.005594102	1.003597424	1.009023521
70.5	1.001227	1.005466843	1.005951095	1.003801762	1.007474895
70.66666667	1.001465377	1.003581563	1.008340201	1.003861568	1.00855992
70.83333333	1.001796779	1.006570783	1.005698454	1.002346479	1.006518101
71	1.003261925	1.004380661	1.004528615	1.002276705	1.006680854
71.16666667	1.001267698	1.005105769	1.002101063	1.005441448	1.011489486
71.33333333	1.000770595	1.005786482	1.005303015	1.00655783	1.007090204
71.5	1.001320025	1.003945597	1.004468201	1.005870059	1.005235799
71.66666667	1.004988705	1.004137972	1.003452144	1.007031295	1.007006362
71.83333333	1.000895597	1.005105769	1.006071923	1.00413568	1.008781856
72	1.000567102	1.006292578	1.006758448	1.007973243	1.007785607
72.16666667	1.00117758	1.004522723	1.00671451	1.00543148	1.007593261
72.33333333	1.001209557	1.002696636	1.004149654	1.004270244	1.010256503
72.5	1.002913081	1.005463884	1.007230777	1.004484549	1.009048181
72.66666667	1.003578792	1.003365511	1.008982788	1.006418282	1.006680854
72.83333333	1.00311948	1.005463884	1.006280627	1.008810529	1.009186275
73	1.000761874	1.004052143	1.007867872	1.005252062	1.008066727
73.16666667	1.000776409	1.004638149	1.010394283	1.006667475	1.008056863
73.33333333	1.000939203	1.006369528	1.006154306	1.004180535	1.007109932
73.5	1.000238607	1.004428015	1.006720002	1.005775366	1.008786788
73.66666667	1.000939203	1.007405396	1.007335129	1.005067659	1.009886609
73.83333333	1.000075813	1.005034738	1.008829007	1.002775089	1.005901609
74	1.00059908	1.003785777	1.0041167	1.006587733	1.006878132
74.16666667	0.999700805	1.005748007	1.009669313	1.003452893	1.008821312
74.33333333	1.002761915	1.006798674	1.006055446	1.003971213	1.007248026
74.5	1.000389773	1.007257415	1.004495662	1.006263783	1.007968088
74.66666667	0.999258936	1.003815373	1.006077415	1.004858338	1.011233026
74.83333333	1.001328746	1.006487913	1.007955747	1.006263783	1.008915019
75	1.00018628	1.005774644	1.008164451	1.005461383	1.008924882
75.16666667	1.002756101	1.006701006	1.003001784	1.007071166	1.008160433
75.33333333	1.001215371	1.00462927	1.005901665	1.005481319	1.009679468
75.5	1.003729958	1.005153123	1.00603897	1.005276981	1.009689331
75.66666667	1.001279326	1.0065915	1.005138249	1.008152661	1.008648694
75.83333333	1.001064206	1.003572684	1.005758868	1.005536141	1.009462463
76	1.001421771	1.004555279	1.006445393	1.005217175	1.01065599
76.16666667	1.004049732	1.004854201	1.00708798	1.005481319	1.00879172
76.33333333	1.000325818	1.006976251	1.008076576	1.007519713	1.009778106
76.5	1.002317138	1.006931857	1.006450885	1.004933096	1.008974202
76.66666667	1.000142675	1.005750967	1.007346113	1.005770382	1.009852085
76.83333333	1.000939203	1.006384326	1.005259078	1.005685657	1.009462463
77	1.000462449	1.005378054	1.005467781	1.00387652	1.00751435
77.16666667	1.00034326	1.004827565	1.006428916	1.006567798	1.01313675
77.33333333	0.999965346	1.003179055	1.003853075	1.005894978	1.010098682
77.5	1.001415957	1.003788737	1.005533688	1.00707615	1.008283732
77.66666667	1.00241307	1.004126134	1.007098964	1.003133927	1.007425576
77.83333333	1.001477005	1.004016628	1.005868712	1.006423266	1.010646126
78	1.002096204	1.0067454	1.007324144	1.003851601	1.009275049
78.16666667	1.002889824	1.007976604	1.005281046	1.006393363	1.009215866
78.33333333	1.001918874	1.004454652	1.006796893	1.005645786	1.008130842
78.5	1.002921802	1.00643464	1.008175435	1.006652523	1.0127274
78.66666667	1.002878196	1.008074271	1.01095998	1.006069413	1.008599375
78.83333333	1.003151458	1.003285601	1.004358357	1.004539372	1.011302073
79	0.999915926	1.005967019	1.007615231	1.003104023	1.011001225
79.16666667	1.003055526	1.005975898	1.007192332	1.007963275	1.009990179
79.33333333	1.001508982	1.005712492	1.006324564	1.005929865	1.011011089
79.5	1.002593307	1.004981465	1.005956587	1.006418282	1.009043249
79.66666667	1.00141305	1.005386933	1.007966732	1.004798532	1.007775743
79.83333333	1.001040949	1.005188639	1.004561568	1.00746489	1.012436416
80	1.003157272	1.006289618	1.006104876	1.007325343	1.009669604
80.16666667	1.001203743	1.005162002	1.006670573	1.007559583	1.011011089
80.33333333	1.001453748	1.004892676	1.006560729	1.005984687	1.007928633
80.5	1.003834611	1.007816784	1.003540019	1.008665998	1.00907284
80.66666667	1.001346188	1.004712139	1.007670153	1.008172597	1.009077772
80.83333333	1.000160117	1.007559297	1.007444973	1.005675689	1.010720105
81	0.998790903	1.004321469	1.007252746	1.003612376	1.009270117
81.16666667	0.99989267	1.005034738	1.008109529	1.008910206	1.009773174
81.33333333	1.000200816	1.005386933	1.007994193	1.007739002	1.013477054
81.5	1.003445068	1.006733562	1.008241341	1.007280488	1.007918769
81.66666667	1.004945099	1.006307376	1.006780417	1.009583026	1.00667099
81.83333333	1.001543867	1.004756534	1.009943923	1.007699131	1.009585761
82	1.00235493	1.00549052	1.007752536	1.006343524	1.006878132
82.16666667	1.002055505	1.006517509	1.00926289	1.00471879	1.009689331
82.33333333	1.002599121	1.007920371	1.008049115	1.005167336	1.011395779
82.5	0.997026332	1.007716157	1.004495662	1.005461383	1.008540192
82.66666667	1.002212485	1.004694382	1.010207549	1.006767152	1.009279981
82.83333333	1.001790965	1.006248184	1.00539089	1.007031295	1.00738612
83	1.00241307	1.007870057	1.006555237	1.007988194	1.009664672
83.16666667	1.002503189	1.005227114	1.005011929	1.005760414	1.009265186
83.33333333	1.000651406	1.005514197	1.003677324	1.007559583	1.00937862
83.5	1.002538073	1.00603805	1.006423424	1.008581272	1.011440167
83.66666667	1.003337508	1.00824297	1.010833659	1.007315375	1.008170297
83.83333333	0.999526383	1.006730602	1.009592422	1.003482796	1.010858199
84	1.002645633	1.007600731	1.005934618	1.006727281	1.01218982
84.16666667	1.002750287	1.008180818	1.007823934	1.008740755	1.013151546
84.33333333	1.001927595	1.006961453	1.006335549	1.004828435	1.010646126
84.5	1.001003158	1.006316255	1.008702686	1.008416805	1.012130637
84.66666667	1.00321832	1.005617784	1.008982788	1.012329126	1.013235389
84.83333333	1.002706681	1.007038403	1.007527356	1.007106053	1.009896473
85	0.999290913	1.00470622	1.01046019	1.009558106	1.009087636
85.16666667	1.001119439	1.006085404	1.006621143	1.007544632	1.010651058
85.33333333	1.003360764	1.00729589	1.008285279	1.007743986	1.008402098
85.5	1.002506096	1.009210766	1.005907157	1.007106053	1.012475872
85.66666667	1.002296789	1.00729589	1.0079887	1.006373428	1.012234207
85.83333333	1.000110698	1.005895989	1.006395963	1.008302177	1.009689331
86	1.001250256	1.00525967	1.007505387	1.005964752	1.008786788
86.16666667	1.001892711	1.006523429	1.007521863	1.007739002	1.009413143
86.33333333	1.00157003	1.008624761	1.009301336	1.007624373	1.011563465
86.5	1.002343302	1.007011766	1.006406947	1.006682426	1.011814993
86.66666667	1.001671776	1.005765765	1.009328797	1.009583026	1.009970451
86.83333333	0.999956625	1.006076526	1.006851815	1.006288702	1.010734901
87	1.001447934	1.006132758	1.010355838	1.008695901	1.009166547
87.16666667	1.001785151	1.006526388	1.007131917	1.006343524	1.01203693
87.33333333	1.000898504	1.007242617	1.007999685	1.008994932	1.011400711
87.5	1.002186322	1.007002888	1.008296263	1.010465167	1.010384734
87.66666667	1.001014786	1.005502359	1.009372734	1.009034802	1.011025884
87.83333333	1.001200836	1.005274468	1.009290351	1.00872082	1.013230457
88	1.001090369	1.007917411	1.008345693	1.007086118	1.009161615
88.16666667	1.002947965	1.007627368	1.006390471	1.009632864	1.01091245
88.33333333	1.003046804	1.008263687	1.007521863	1.009333833	1.012544919
88.5	1.001968294	1.006535267	1.010103197	1.007574535	1.011874176
88.66666667	1.001075834	1.007511943	1.007175855	1.007903469	1.010118409
88.83333333	1.000915947	1.009030229	1.010652417	1.008641078	1.010725037
89	1.000849085	1.006011414	1.012223185	1.009877073	1.010823675
89.16666667	1.004250318	1.005824958	1.009273875	1.007739002	1.010961769
89.33333333	1.003546815	1.00643464	1.009070663	1.007669228	1.010547487
89.5	1.002183415	1.0075297	1.007164871	1.008561337	1.009408211
89.66666667	1.000372331	1.006994009	1.010416252	1.010220958	1.010981497
89.83333333	1.001299675	1.007014726	1.010147134	1.010475134	1.011859381
90	1.000110698	1.009053906	1.009779157	1.010131249	1.010675717
90.16666667	1.001825849	1.006958493	1.00896082	1.008327096	1.011311936
90.33333333	1.001904339	1.009198928	1.008093052	1.011093131	1.014453576
90.5	1.003552629	1.005481641	1.010064751	1.006393363	1.009265186
90.66666667	1.002128181	1.008387991	1.007977716	1.008780626	1.013112091
90.83333333	1.001602007	1.0067454	1.010789722	1.012867381	1.012303254
91	1.001471191	1.006020293	1.008439061	1.008755707	1.009324369
91.16666667	1.001450841	1.009962511	1.013815923	1.008257322	1.01218982
91.33333333	1.003421812	1.010977661	1.010833659	1.009747493	1.015188433
91.5	1.003035176	1.011705729	1.01268453	1.009418559	1.010177593
91.66666667	1.005064288	1.008648438	1.009345273	1.008755707	1.013679263
91.83333333	1.000904319	1.008281445	1.009065171	1.008556353	1.009832357
92	1.001488633	1.008379112	1.011262051	1.009478365	1.010226912
92.16666667	1.00091304	1.009302515	1.007604246	1.012025111	1.014547282
92.33333333	1.001131067	1.009829328	1.008993773	1.010679472	1.010162797
92.5	1.002811335	1.007801986	1.00886196	1.008192532	1.012978929
92.66666667	1.001244442	1.009696145	1.009114601	1.007494793	1.01418232
92.83333333	1.000851992	1.007411316	1.010196564	1.006991425	1.011524009
93	1.001878176	1.007538579	1.007499895	1.010191055	1.012125705
93.16666667	1.00154096	1.006739481	1.006994612	1.007948323	1.014246435
93.33333333	1.002596214	1.007932209	1.008093052	1.008536418	1.013743378
93.5	0.999697898	1.006579661	1.00698912	1.006318605	1.01502568
93.66666667	1.002613656	1.009696145	1.009191492	1.006308638	1.011307004
93.83333333	1.002732845	1.007118313	1.008510459	1.009528203	1.011834721
94	1.004003219	1.006674369	1.006994612	1.009234156	1.013743378
94.16666667	1.002509003	1.010504122	1.01100941	1.009787363	1.014197115
94.33333333	1.003517744	1.009480092	1.008510459	1.008835448	1.010764492
94.5	1.001590379	1.010444929	1.011728888	1.010569827	1.010118409
94.66666667	1.002968314	1.009166372	1.009378227	1.00982225	1.012702741
94.83333333	1.003293903	1.007517862	1.009169523	1.007978227	1.011918564
95	1.001067113	1.01059883	1.013837892	1.011526726	1.011558533
95.16666667	1.002401442	1.007976604	1.009433149	1.009802315	1.013506645
95.33333333	1.001866548	1.010767528	1.01178381	1.01172608	1.01581972
95.5	1.000293841	1.009305474	1.008351185	1.007803792	1.012421621
95.66666667	1.000258956	1.00973462	1.01123459	1.011731064	1.013822289
95.83333333	1.003517744	1.008041715	1.008246834	1.010166136	1.01346719
96	0.999793831	1.008654357	1.009982368	1.010355522	1.014759355
96.16666667	1.00136363	1.009033189	1.012997585	1.010285748	1.012983861
96.33333333	1.000596173	1.009178211	1.013079968	1.004992902	1.013477054
96.5	1.003055526	1.008796419	1.008131498	1.009597977	1.011977747
96.66666667	1.004154385	1.009077583	1.008395123	1.010191055	1.012830971
96.83333333	1.00146247	1.008334718	1.010817183	1.010809052	1.011696627
97	1.00036361	1.005742088	1.01068537	1.01166129	1.0155386
97.16666667	1.002599121	1.008831935	1.011701427	1.009991701	1.011721287
97.33333333	1.0029625	1.008023958	1.006582698	1.010225942	1.012865494
97.5	0.99981418	1.008621801	1.011503707	1.011257598	1.012742196
97.66666667	1.003994498	1.007864138	1.009345273	1.009553122	1.013915995
97.83333333	1.001197929	1.005967019	1.008334709	1.011262582	1.013728582
98	1.002253183	1.007784228	1.011668473	1.01205003	1.013594699
98.16666667	1.000648499	1.00925812	1.009488071	1.008347031	1.014551493
98.33333333	1.001517703	1.008284404	1.009065171	1.012079933	1.013727861
98.5	1.001788058	1.009787893	1.009147554	1.012668027	1.009604767
98.66666667	0.999991509	1.0073758	1.013651157	1.010858891	1.01362429
98.83333333	1.003279367	1.007278133	1.010119673	1.009926911	1.013979389
99	1.001869455	1.010228877	1.00858735	1.008940109	1.013510856
99.16666667	1.003163086	1.008840814	1.010174595	1.007858614	1.01388075
99.33333333	1.004253225	1.010581072	1.016583991	1.01120776	1.011621927
99.5	1.003811355	1.008376153	1.012629608	1.007016344	1.011977026
99.66666667	1.001378165	1.009518567	1.012327537	1.008142694	1.012080596
99.83333333	1.001587472	1.008746106	1.007604246	1.009647816	1.013658814
100	1.004311365	1.007902613	1.012662561	1.010838955	1.010255782
100.1666667	1.00398287	1.008976956	1.009987861	1.011721096	1.013017663
100.3333333	1.002253183	1.00698217	1.010756768	1.014008682	1.010620745
100.5	1.005232896	1.009719822	1.010883089	1.006064429	1.012282805
100.6666667	1.004468345	1.009047987	1.012503288	1.012134756	1.015271555
100.8333333	1.001439213	1.00761257	1.009971384	1.011277534	1.01191291
101	1.001154324	1.007914452	1.012838312	1.011342324	1.011133666
101.1666667	1.0033753	1.008932562	1.013947736	1.008232403	1.013811703
101.3333333	1.001959573	1.009491931	1.010471174	1.007210714	1.011972094
101.5	1.002381093	1.008370233	1.008378646	1.011581548	1.013836363
101.6666667	1.001535145	1.010234796	1.010213041	1.010240893	1.014107619
101.8333333	1.001852012	1.009219645	1.011651997	1.014362536	1.014729042
102	1.003741586	1.011519272	1.010196564	1.00536669	1.012835181
102.1666667	1.001886897	1.010894792	1.013585251	1.011541678	1.013377694
102.3333333	1.003878217	1.012572898	1.011223605	1.01269793	1.01531101
102.5	1.002453769	1.00839687	1.012701007	1.0123989	1.011843863
102.6666667	1.002497375	1.008843773	1.015260371	1.011242647	1.009121438
102.8333333	1.002232834	1.009835247	1.010894073	1.012274303	1.012894365
103	1.000782223	1.009006552	1.009916462	1.011342324	1.014452854
103.1666667	1.003235762	1.012608414	1.012305568	1.01068944	1.014729042
103.3333333	1.003477046	1.012288774	1.013239242	1.010181087	1.015947229
103.5	1.002395628	1.012066803	1.014810011	1.013300976	1.015049618
103.6666667	1.003977056	1.009666548	1.013585251	1.00910956	1.01022619
103.8333333	1.003224134	1.010968783	1.012102357	1.011860644	1.011760021
104	1.003308438	1.010983581	1.013914783	1.010166136	1.010862409
104.1666667	1.002110739	1.011433443	1.011327957	1.015429079	1.01219403
104.3333333	1.002343302	1.010877034	1.012706499	1.012329126	1.015266623
104.5	1.00196248	1.00957776	1.011976037	1.01036549	1.011439445
104.6666667	1.003337508	1.011643577	1.0122836	1.010400377	1.013870887
104.8333333	1.000567102	1.010628426	1.013887322	1.011277534	1.012411035
105	1.006509085	1.010255513	1.01255821	1.012443754	1.014516969
105.1666667	1.002020621	1.010418293	1.013750017	1.012927187	1.011932638
105.3333333	1.000747339	1.010092734	1.013404008	1.012548415	1.015942297
105.5	1.001881083	1.011081248	1.013700587	1.012134756	1.014092823
105.6666667	1.004122408	1.010077936	1.010256978	1.011820773	1.012859841
105.8333333	1.0008142	1.011137481	1.018572167	1.01259327	1.013668677
106	1.003549722	1.010513001	1.011981529	1.011611452	1.012302533
106.1666667	1.0045323	1.009110139	1.01168495	1.013943892	1.015735156
106.3333333	1.002663076	1.01161398	1.009466102	1.009961798	1.01500523
106.5	1.002863661	1.011167077	1.009510039	1.016640154	1.012381444
106.6666667	1.001965387	1.01082968	1.014304729	1.011257598	1.012208826
106.8333333	1.003793913	1.009409061	1.014535401	1.010843939	1.013160689
107	1.002535166	1.008530053	1.013277688	1.014711405	1.015222235
107.1666667	1.003285181	1.008672115	1.013826907	1.010629634	1.016400967
107.3333333	1.005668951	1.011909943	1.016166584	1.012623173	1.013229736
107.5	1.002953779	1.010083855	1.015491044	1.011471904	1.010398808
107.6666667	1.003413091	1.011090127	1.013596235	1.011546662	1.013348102
107.8333333	1.001558402	1.012463392	1.014260791	1.012588286	1.014038572
108	1.004552649	1.011995772	1.012926187	1.012991977	1.013348102
108.1666667	1.002849126	1.01145712	1.015210942	1.011432033	1.010961048
108.3333333	0.999142654	1.010666901	1.013189812	1.01362991	1.012356784
108.5	1.003936358	1.01193066	1.013744524	1.013016897	1.013865955
108.6666667	1.00290436	1.012395321	1.013843384	1.013749522	1.014497242
108.8333333	1.002857847	1.010296948	1.012722976	1.014153214	1.015103869
109	1.004384041	1.010761609	1.015359231	1.011656306	1.012583653
109.1666667	1.004668931	1.013667959	1.014518924	1.015284547	1.014788226
109.3333333	1.003479953	1.010267352	1.013085461	1.010704391	1.016854704
109.5	1.005154406	1.012049045	1.013925767	1.014512051	1.01602614
109.6666667	1.002721216	1.012931013	1.016364303	1.013864151	1.017096369
109.8333333	1.005229989	1.011554788	1.015430629	1.014103375	1.013136029
110	1.00057873	1.012466352	1.010844644	1.012030095	1.016425626
110.1666667	1.002392721	1.011720527	1.017050828	1.013395669	1.012978207
110.3333333	1.004157292	1.011625819	1.016089693	1.013066735	1.011104074
110.5	1.002206671	1.012120076	1.013288672	1.014502083	1.014590948
110.6666667	1.00264854	1.01146304	1.012788882	1.014252891	1.015454036
110.8333333	1.002061319	1.013537735	1.012217693	1.012453722	1.01543924
111	1.005433481	1.012131914	1.014112502	1.01479613	1.014664927
111.1666667	1.003244483	1.009198928	1.016084201	1.014581825	1.015360329
111.3333333	1.003628212	1.014567684	1.01505716	1.014252891	1.017357761
111.5	1.004104966	1.014088225	1.0161556	1.016027141	1.01293382
111.6666667	1.003317159	1.011995772	1.014337682	1.012279287	1.017594494
111.8333333	1.002232834	1.011412726	1.016573007	1.012742785	1.014625472
112	0.999633944	1.011036854	1.010531588	1.013460459	1.013644018
112.1666667	1.001471191	1.012416038	1.012585671	1.013320911	1.013446741
112.3333333	1.00050024	1.01428948	1.013316133	1.015140016	1.012272941
112.5	1.00413985	1.011800437	1.014139963	1.011357275	1.013382626
112.6666667	1.005102079	1.011392009	1.016814663	1.012159675	1.015513219
112.8333333	1.001651427	1.013759707	1.011827747	1.012677995	1.01219403
113	1.004642768	1.012806709	1.020401069	1.013540201	1.011345739
113.1666667	1.004195084	1.012928053	1.017473727	1.016071995	1.015389921
113.3333333	1.003916008	1.011270664	1.015886482	1.013639878	1.013639086
113.5	1.003180528	1.012744556	1.014974777	1.014477164	1.015384989
113.6666667	1.003799727	1.013371997	1.014788042	1.014656583	1.013836363
113.8333333	1.001604914	1.011673173	1.014079549	1.019779978	1.012026345
114	1.003500302	1.013490381	1.018072377	1.015140016	1.013713065
114.1666667	1.002099111	1.014455219	1.01505716	1.014845969	1.01306205
114.3333333	1.002177601	1.013019801	1.017517665	1.01146692	1.012519538
114.5	1.003410184	1.011909943	1.012893234	1.014193085	1.010862409
114.6666667	1.004488695	1.012309492	1.013277688	1.014626679	1.015148256
114.8333333	1.002709588	1.01295469	1.017050828	1.012752753	1.015414581
115	1.002567143	1.014108943	1.01405758	1.011910482	1.016238213
115.1666667	1.00222702	1.012282855	1.017550618	1.012314174	1.015389921
115.3333333	1.001447934	1.013084913	1.013299656	1.012837478	1.015133461
115.5	1.004363692	1.014218449	1.01373354	1.013350814	1.014541629
115.6666667	1.002151437	1.013588049	1.014672706	1.015937431	1.013259327
115.8333333	1.003055526	1.011152279	1.016216014	1.01618164	1.017545174
116	1.003753214	1.013117469	1.014661722	1.01553374	1.014571221
116.1666667	1.002346209	1.013851455	1.012920695	1.015174903	1.010181803
116.3333333	1.002773543	1.013768586	1.016743265	1.014945646	1.015399785
116.5	1.003738679	1.013078994	1.017314454	1.015239693	1.014487378
116.6666667	1.002674704	1.012590656	1.01423333	1.014387455	1.010344557
116.8333333	1.003776471	1.015754493	1.018237143	1.015259628	1.013673609
117	1.003895659	1.013676838	1.014612292	1.012732817	1.016756066
117.1666667	1.002418885	1.012907336	1.01678171	1.014696453	1.016164234
117.3333333	1.004604976	1.010785286	1.016237983	1.014033602	1.016095187
117.5	1.003128201	1.013999437	1.015738193	1.016236462	1.015666109
117.6666667	1.002081668	1.012350927	1.015985342	1.014003699	1.012613245
117.8333333	1.003200877	1.014324995	1.015672286	1.015558659	1.015705564
118	1.006311407	1.013147065	1.014837472	1.018877902	1.014995367
118.1666667	1.003192156	1.015470369	1.014864933	1.018818095	1.015325806
118.3333333	1.004328808	1.011753083	1.01410701	1.015458982	1.014694519
118.5	1.003735772	1.014896202	1.016677359	1.016660089	1.015932433
118.6666667	1.001939224	1.013585089	1.015249387	1.014880856	1.018107414
118.8333333	1.004732886	1.013765626	1.013629188	1.01453697	1.017185143
119	1.004285202	1.016420408	1.015183481	1.015279564	1.014590948
119.1666667	1.004238689	1.014860687	1.014667214	1.014586809	1.016262873
119.3333333	1.003023548	1.015420056	1.012036451	1.01815026	1.013717997
119.5	1.002607842	1.012117116	1.015622856	1.014686486	1.011769885
119.6666667	1.003945079	1.015366783	1.013447946	1.014457229	1.01531101
119.8333333	1.003450883	1.012333169	1.01837994	1.018145276	1.016539061
120	1.001604914	1.011898104	1.016067724	1.018324695	1.015197576
120.1666667	1.00371833	1.012276936	1.016578499	1.016410897	1.015350466
120.3333333	1.003250297	1.012658727	1.014359651	1.016091931	1.013747588
120.5	1.00468928	1.013289127	1.016237983	1.017472457	1.013362898
120.6666667	1.001192115	1.013552534	1.014101517	1.017253167	1.014630404
120.8333333	1.004276481	1.012490029	1.01765497	1.018314727	1.013185348
121	1.003645654	1.011454161	1.017786783	1.014023634	1.016474946
121.1666667	1.003456697	1.013611726	1.017720876	1.013684732	1.016474946
121.3333333	1.002102018	1.013179621	1.019791435	1.013266089	1.015276487
121.5	1.003500302	1.012667606	1.017193625	1.017876148	1.016539061
121.6666667	1.004921843	1.011119723	1.015523997	1.018239969	1.012198962
121.8333333	1.004096245	1.013570291	1.015754669	1.018698483	1.017821362
122	1.004991612	1.01232429	1.014277268	1.015179887	1.014087892
122.1666667	1.00146247	1.017062647	1.014101517	1.015075226	1.016820181
122.3333333	1.002703774	1.012028328	1.015743685	1.017577117	1.017259122
122.5	1.002404349	1.015118174	1.016776218	1.017253167	1.015370193
122.6666667	1.003974149	1.013747869	1.017352899	1.014845969	1.012741475
122.8333333	1.00528813	1.014502573	1.018863254	1.017003975	1.015912706
123	1.004174735	1.015221761	1.017819736	1.020353121	1.014941115
123.1666667	1.004206712	1.013363118	1.016210522	1.018434339	1.014216122
123.3333333	1.003072968	1.01460024	1.017451759	1.016126818	1.015976821
123.5	1.002953779	1.015932071	1.01747922	1.01375949	1.014980571
123.6666667	1.004160199	1.012522585	1.01583156	1.018573887	1.016548924
123.8333333	1.003761935	1.01271496	1.016276428	1.016261382	1.014689587
124	1.000308376	1.014748221	1.017001398	1.013395669	1.017190075
124.1666667	1.003895659	1.016447045	1.017111242	1.018015696	1.016272736
124.3333333	1.005349177	1.015097457	1.017786783	1.019166965	1.012825317
124.5	1.003267739	1.012756395	1.017336422	1.016739831	1.014872068
124.6666667	1.005229989	1.013176661	1.015491044	1.017298022	1.017707928
124.8333333	1.002930523	1.015494046	1.018033932	1.019809881	1.016085323
125	1.004107873	1.014606159	1.019659622	1.013600007	1.016839908
125.1666667	1.004168921	1.01782327	1.020983242	1.014581825	1.012751339
125.3333333	1.001776429	1.015677543	1.015633841	1.015444031	1.01492632
125.5	1.002395628	1.014478896	1.018149268	1.017168442	1.013668677
125.6666667	1.005825931	1.014541048	1.017171656	1.016924233	1.018161666
125.8333333	1.005183476	1.016707492	1.018725949	1.01756715	1.015794339
126	1.003959614	1.015351984	1.017946056	1.018867934	1.016238213
126.1666667	1.005535228	1.01302868	1.01942895	1.015927464	1.014127347
126.3333333	1.003622398	1.014588402	1.01997817	1.016296268	1.014896728
126.5	1.002991571	1.016162921	1.018725949	1.016316204	1.015434308
126.6666667	1.003567164	1.017536186	1.020829461	1.017925987	1.014063232
126.8333333	1.004886959	1.013466704	1.01742979	1.019366319	1.015651313
127	1.005654416	1.013623564	1.019687083	1.018030648	1.015251827
127.1666667	1.006375361	1.012543302	1.018517245	1.016226495	1.013974457
127.3333333	1.003003199	1.013064196	1.016545546	1.01572811	1.014990435
127.5	1.005099172	1.016583188	1.017671446	1.017133555	1.0160508
127.6666667	1.005122429	1.014055669	1.017418805	1.017751552	1.01715062
127.8333333	1.006142798	1.016577268	1.019593716	1.014013666	1.013510856
128	1.001889804	1.015032345	1.018401909	1.018220034	1.020598039
128.1666667	1.00321832	1.013860334	1.018473307	1.01879816	1.014073096
128.3333333	1.004043918	1.015967586	1.020313194	1.014696453	1.014127347
128.5	1.005477087	1.015245438	1.020626249	1.014302729	1.015675973
128.6666667	1.005953841	1.015488127	1.01902802	1.014746292	1.014674791
128.8333333	1.002136902	1.014665352	1.018780871	1.015653352	1.013856091
129	1.003389835	1.016115567	1.019665115	1.01676475	1.014176666
129.1666667	1.004314272	1.016852513	1.020384593	1.015389208	1.013274123
129.3333333	1.004837539	1.016038617	1.019088434	1.016321188	1.015241963
129.5	1.003692167	1.015272075	1.019972678	1.01776152	1.014107619
129.6666667	1.006273615	1.016334579	1.019176309	1.018588838	1.014817817
129.8333333	1.002712495	1.017059687	1.021790595	1.020173702	1.016479877
130	1.005041032	1.014973153	1.019950709	1.016749799	1.013875819
130.1666667	1.004389855	1.015431894	1.020867906	1.016071995	1.01781643
130.3333333	1.003212506	1.015920232	1.018264604	1.016934201	1.0140583
130.5	1.004764863	1.016257629	1.017759322	1.020457781	1.015498423
130.6666667	1.003180528	1.017829189	1.01670482	1.016002221	1.013436877
130.8333333	1.001878176	1.018557256	1.018797347	1.01482105	1.015498423
131	1.004320086	1.015050103	1.019291645	1.019391238	1.017268986
131.1666667	1.002154344	1.014472976	1.021164485	1.017965857	1.01275627
131.3333333	1.002959593	1.016127406	1.017803259	1.016550445	1.013589767
131.5	1.003729958	1.016059334	1.018176729	1.015772964	1.012988071
131.6666667	1.003288088	1.015763372	1.020093506	1.015130048	1.018171529
131.8333333	1.003413091	1.016737088	1.019280661	1.019171949	1.0154639
132	1.006372454	1.016698613	1.018769886	1.020512604	1.012919024
132.1666667	1.002636912	1.018323446	1.021697228	1.017003975	1.017387353
132.3333333	1.002782264	1.015896555	1.022213495	1.021324971	1.016874432
132.5	1.005247431	1.017675289	1.021537954	1.017681778	1.01896557
132.6666667	1.004206712	1.015420056	1.020988734	1.014855936	1.016800453
132.8333333	1.006831766	1.016340499	1.022867066	1.017557182	1.014778362
133	1.006567226	1.017876543	1.019769466	1.020567426	1.016262873
133.1666667	1.004064267	1.01585808	1.02147754	1.016081963	1.016657427
133.3333333	1.002049691	1.017462196	1.020675679	1.018499129	1.020198553
133.5	1.002936337	1.018335285	1.02352613	1.020243476	1.016297396
133.6666667	1.004549742	1.018323446	1.019659622	1.021190407	1.015340602
133.8333333	1.004099152	1.018080757	1.018682011	1.019605543	1.021387148
134	1.004099152	1.01703897	1.020318686	1.022640707	1.018501969
134.1666667	1.00481719	1.017059687	1.021812564	1.016754782	1.015340602
134.3333333	1.001631078	1.018089636	1.019566255	1.017721649	1.011730429
134.5	1.005116615	1.018009726	1.020725109	1.016899314	1.014048436
134.6666667	1.003802634	1.017491792	1.020120967	1.017721649	1.016450286
134.8333333	1.00691607	1.017835108	1.019566255	1.017138539	1.017693132
135	1.002093296	1.01852766	1.019829881	1.01717841	1.015370193
135.1666667	1.007160261	1.018190263	1.020675679	1.015643384	1.016834976
135.3333333	1.006823045	1.018577974	1.020736093	1.015772964	1.017604357
135.5	1.005198012	1.016595026	1.018857761	1.015977302	1.01584859
135.6666667	1.006468387	1.02111733	1.023059293	1.017078733	1.016598244
135.8333333	1.00534627	1.020365586	1.025014516	1.018643661	1.017545174
136	1.005724185	1.018894653	1.023366856	1.015982286	1.014196394
136.1666667	1.00479684	1.017340851	1.022191526	1.01960056	1.012494878
136.3333333	1.003962521	1.016521036	1.017869166	1.016954136	1.014965775
136.5	1.004291016	1.019107746	1.019546442	1.017028894	1.017140756
136.6666667	1.001875269	1.020759216	1.020271412	1.019411173	1.016174098
136.8333333	1.004087524	1.018486225	1.019222402	1.019580624	1.016810317
137	1.003526465	1.020786699	1.020502085	1.019939461	1.016036004
137.1666667	1.003799727	1.020245088	1.02131493	1.018030648	1.016736338
137.3333333	1.004349157	1.020236209	1.021606017	1.017168442	1.014329556
137.5	1.00782888	1.021636111	1.021748814	1.016076979	1.014906592
137.6666667	1.005011961	1.021088581	1.019535458	1.018967611	1.015493492
137.8333333	1.006270708	1.019457828	1.021919072	1.017975825	1.014891796
138	1.003756121	1.021135935	1.023632638	1.018489162	1.013663746
138.1666667	1.004058453	1.021106339	1.020567991	1.018593822	1.015404717
138.3333333	1.004956727	1.022908749	1.019288309	1.018005728	1.017885477
138.5	1.00351193	1.020372352	1.021633478	1.018857966	1.016632767
138.6666667	1.007009095	1.019940247	1.021919072	1.018628709	1.016573584
138.8333333	1.004616604	1.022020862	1.022111299	1.018364565	1.012711883
139	1.005442203	1.018966531	1.01976613	1.014327649	1.014354216
139.1666667	1.005061381	1.020564727	1.021150164	1.018419388	1.018186325
139.3333333	1.004965449	1.018714963	1.022594612	1.016475687	1.014521901
139.5	1.004352064	1.018836308	1.02303948	1.018294791	1.018718974
139.6666667	1.003026455	1.020108946	1.021496173	1.019715188	1.016603176
139.8333333	1.005578833	1.02266902	1.020892031	1.018424371	1.017929865
140	1.007017816	1.022210278	1.021584048	1.017168442	1.015932433
140.1666667	1.004372413	1.019889933	1.018931316	1.019580624	1.014827681
140.3333333	1.005901514	1.022157005	1.021534618	1.016734847	1.015557607
140.5	1.003968335	1.019662042	1.020024263	1.019421141	1.017471195
140.6666667	1.005128243	1.022840678	1.022841761	1.017950906	1.018151802
140.8333333	1.00597419	1.021529565	1.022248604	1.01637601	1.01431476
141	1.00809342	1.021467413	1.024154397	1.018105405	1.017081573
141.1666667	1.0058957	1.021964629	1.021567571	1.019969364	1.013895546
141.3333333	1.007154447	1.020691991	1.021973994	1.017935954	1.016065595
141.5	1.00445381	1.022293147	1.021172133	1.018828063	1.017318306
141.6666667	1.004070081	1.019647244	1.020710788	1.018882885	1.01602614
141.8333333	1.003436347	1.020043834	1.02104032	1.017731617	1.014694519
142	1.002950872	1.019262493	1.018695151	1.013719619	1.017298578
142.1666667	1.003683445	1.017522235	1.020903015	1.021987823	1.017495855
142.3333333	1.003849147	1.019804104	1.022995543	1.017706697	1.016386171
142.5	1.007352126	1.019952086	1.019914419	1.01767181	1.017811499
142.6666667	1.007154447	1.019878095	1.02076571	1.021903097	1.016174098
142.8333333	1.004450903	1.020561768	1.01849194	1.015125064	1.015217303
143	1.006218381	1.01983666	1.024033568	1.019530786	1.020085118
143.1666667	1.004968356	1.019327605	1.023028496	1.020308266	1.017604357
143.3333333	1.005407318	1.021940952	1.023907248	1.02018367	1.018319487
143.5	1.005959655	1.02242633	1.022276065	1.020188654	1.017574766
143.6666667	1.007901556	1.022574312	1.023984139	1.020806651	1.018980366
143.8333333	1.00356135	1.022805162	1.022056377	1.017836277	1.01796932
144	1.005846281	1.022068216	1.023215231	1.020039138	1.016726474
144.1666667	1.003049712	1.017539993	1.020123123	1.021663873	1.017702996
144.3333333	1.005035217	1.021810729	1.022979066	1.02154426	1.01771286
144.5	1.004168921	1.020461141	1.023989631	1.016590316	1.019434103
144.6666667	1.005773605	1.020366433	1.022935129	1.02070199	1.017811499
144.8333333	1.006887	1.02235234	1.023028496	1.019650398	1.015878182
145	1.007488756	1.021940952	1.025329727	1.016101898	1.01671661
145.1666667	1.004741607	1.018874783	1.021902595	1.018753305	1.020612835
145.3333333	1.007852136	1.019741952	1.020046232	1.016884363	1.016982934
145.5	1.004154385	1.018984289	1.023347044	1.019166965	1.017870682
145.6666667	1.004683466	1.018969491	1.022627566	1.019391238	1.01559213
145.8333333	1.006875372	1.021559161	1.02181472	1.018828063	1.017140756
146	1.006256173	1.021319431	1.021001875	1.0170887	1.019754679
146.1666667	1.006392804	1.021420059	1.021216071	1.016834524	1.019463695
146.3333333	1.007509106	1.019283211	1.02163897	1.017003975	1.018620335
146.5	1.007500384	1.019691639	1.022237619	1.016934201	1.01576968
146.6666667	1.005325921	1.023299419	1.021578556	1.018369549	1.017673404
146.8333333	1.006666065	1.021269118	1.023154817	1.019625479	1.015010162
147	1.005802675	1.020718628	1.022660519	1.018623725	1.016529197
147.1666667	1.008453892	1.02054697	1.02108975	1.020941215	1.014936183
147.3333333	1.005314293	1.020677193	1.022369432	1.019276609	1.018354011
147.5	1.005506157	1.023852869	1.021787259	1.020293314	1.017160484
147.6666667	1.006927698	1.019884014	1.023281137	1.021982839	1.019404512
147.8333333	1.00620966	1.020721588	1.021743322	1.02195792	1.017594494
148	1.006477108	1.022313865	1.020930476	1.018618742	1.017436672
148.1666667	1.006660251	1.019863297	1.024505898	1.019849752	1.015241963
148.3333333	1.008166096	1.023030094	1.022583628	1.01979493	1.017831226
148.5	1.005695115	1.019475586	1.020985398	1.021215326	1.017451468
148.6666667	1.005407318	1.021437816	1.022951605	1.023109188	1.014452854
148.8333333	1.005799768	1.01913523	1.022786839	1.019156997	1.018931047
149	1.004735793	1.022254672	1.023517302	1.0227354	1.015962025
149.1666667	1.007613759	1.022618706	1.020128615	1.018957643	1.017638881
149.3333333	1.00586663	1.021893598	1.020331827	1.022575917	1.018733769
149.5	1.007468407	1.019543658	1.0224628	1.021015972	1.015291282
149.6666667	1.003782285	1.020656476	1.023945693	1.020941215	1.019823726
149.8333333	1.009154488	1.021707142	1.025247344	1.022212096	1.019389716
150	1.007549804	1.020295402	1.021276485	1.02241145	1.016642631
150.1666667	1.006538155	1.021343108	1.022951605	1.020786715	1.018413194
150.3333333	1.005421853	1.021349028	1.023742482	1.018728386	1.016583448
150.5	1.003779378	1.021683465	1.020946953	1.018823079	1.019059277
150.6666667	1.005436389	1.021482211	1.025126516	1.020308266	1.018664722
150.8333333	1.00503231	1.019812983	1.021216071	1.022092483	1.019616585
151	1.004227061	1.018392364	1.023500825	1.020816618	1.018654859
151.1666667	1.007645736	1.022207318	1.022451815	1.017472457	1.017387353
151.3333333	1.005314293	1.021695304	1.026856559	1.023602589	1.017510651
151.5	1.00241307	1.018942854	1.020584468	1.01957564	1.018329351
151.6666667	1.007311427	1.019904732	1.021809228	1.01847421	1.017367625
151.8333333	1.00266889	1.020597283	1.020348303	1.014247907	1.013234668
152	1.00461079	1.017252909	1.020732757	1.017507343	1.013742656
152.1666667	1.004671838	1.022447048	1.026647855	1.019132078	1.015458968
152.3333333	1.005136964	1.018315414	1.019969341	1.017582101	1.016100119
152.5	1.005561391	1.017537033	1.019843021	1.01475626	1.01612971
152.6666667	1.002139809	1.018392364	1.021792751	1.014980533	1.017214735
152.8333333	1.006389897	1.01928617	1.023627146	1.016859443	1.018605539
153	1.006090472	1.020618001	1.023105387	1.020502636	1.0174564
153.1666667	1.005857909	1.018575861	1.022808808	1.018593822	1.014921388
153.3333333	1.006070122	1.024101477	1.023017512	1.016480671	1.018220849
153.5	1.005520693	1.020597283	1.018469971	1.018813112	1.019947024
153.6666667	1.00765155	1.021662748	1.024434499	1.018314727	1.014625472
153.8333333	1.004933471	1.021689384	1.022446323	1.015927464	1.018487173
154	1.004782305	1.021671627	1.022221143	1.017073749	1.015039754
154.1666667	1.005381155	1.020789659	1.025933869	1.017462489	1.016617972
154.3333333	1.002317138	1.020899165	1.021682907	1.02134989	1.018349079
154.5	1.00620966	1.020215492	1.020650374	1.019276609	1.018230713
154.6666667	1.005064288	1.022603908	1.024692632	1.022182193	1.019108596
154.8333333	1.007119563	1.021943912	1.025549415	1.020258427	1.015700633
155	1.006840487	1.021763375	1.021809228	1.018688515	1.017520515
155.1666667	1.008186445	1.021044186	1.021781767	1.019351367	1.01853156
155.3333333	1.007003281	1.022325703	1.024950766	1.019426125	1.017604357
155.5	1.00550325	1.02266606	1.023852326	1.017517311	1.018788021
155.6666667	1.007052701	1.021425978	1.024643202	1.019545737	1.018349079
155.8333333	1.006043959	1.022405613	1.023539271	1.022251967	1.020080186
156	1.007343405	1.022621666	1.023264661	1.022595852	1.017495855
156.1666667	1.00329681	1.022325703	1.023945693	1.017621972	1.021860613
156.3333333	1.006956769	1.022083014	1.022017932	1.019954413	1.020430353
156.5	1.006872465	1.021929114	1.024621234	1.021972871	1.016820181
156.6666667	1.006549784	1.020943559	1.024703617	1.021619018	1.019276282
156.8333333	1.00702363	1.022606867	1.021001875	1.021319987	1.015330738
157	1.007247472	1.020508495	1.021155656	1.02160905	1.019818794
157.1666667	1.005485808	1.022994578	1.024022584	1.01989959	1.021258917
157.3333333	1.00665153	1.022083014	1.022006947	1.022526078	1.016267804
157.5	1.007404452	1.022849557	1.02523636	1.023069318	1.019685632
157.6666667	1.008506219	1.023657534	1.023934709	1.018499129	1.021559765
157.8333333	1.003631119	1.021686425	1.021430266	1.019660366	1.020568447
158	1.005073009	1.020739345	1.023270153	1.020457781	1.01914312
158.1666667	1.005389876	1.021932073	1.024956258	1.023722202	1.01950315
158.3333333	1.008637036	1.021035308	1.023193262	1.020697006	1.015542811
158.5	1.004881145	1.020653516	1.020172553	1.0227354	1.016711678
158.6666667	1.009343446	1.02423466	1.022292541	1.022765303	1.018487173
158.8333333	1.007613759	1.023583543	1.024143412	1.022645691	1.021150415
159	1.008218423	1.023018255	1.024742062	1.019715188	1.019330533
159.1666667	1.008817272	1.021023469	1.02496175	1.020577394	1.01965604
159.3333333	1.008302727	1.02454838	1.023758959	1.021942968	1.021500582
159.5	1.004776491	1.020615041	1.025554907	1.022266918	1.019069141
159.6666667	1.006395711	1.023044892	1.026466612	1.02031325	1.022462308
159.8333333	1.006433502	1.023808474	1.023967662	1.019715188	1.020164029
160	1.005869537	1.021423018	1.021902595	1.020716941	1.017249259
160.1666667	1.006511992	1.020757103	1.024632218	1.019675317	1.017367625
160.3333333	1.007105028	1.022562473	1.025291282	1.019326448	1.019720155
160.5	1.008552732	1.021390462	1.023418442	1.019814865	1.020598039
160.6666667	1.006314314	1.023112963	1.024753046	1.023129124	1.018738701
160.8333333	1.004910215	1.02156804	1.024505898	1.022137338	1.021944456
161	1.008157375	1.02400085	1.023336059	1.018937708	1.01730351
161.1666667	1.006817231	1.021639071	1.023012019	1.020437846	1.018871863
161.3333333	1.005732906	1.021671627	1.025033149	1.021928016	1.023330328
161.5	1.003462511	1.021177369	1.024176366	1.019814865	1.020593107
161.6666667	1.006814324	1.020919882	1.022435339	1.023233785	1.020889023
161.8333333	1.007942254	1.022577271	1.024110459	1.022531062	1.022605334
162	1.006215474	1.023163277	1.025208899	1.021539276	1.022265031
162.1666667	1.005549763	1.025385954	1.024450976	1.019530786	1.022851931
162.3333333	1.005125336	1.022216197	1.024000615	1.021633969	1.018763361
162.5	1.006320128	1.021363826	1.024269733	1.020697006	1.018625267
162.6666667	1.004942192	1.021775213	1.027652927	1.023597605	1.020307055
162.8333333	1.007128284	1.021100419	1.024379577	1.02096115	1.019971684
163	1.005747441	1.023521391	1.02458828	1.022710481	1.02335992
163.1666667	1.008264935	1.02368417	1.026455628	1.02228187	1.022107209
163.3333333	1.0074655	1.021192168	1.025417602	1.025755612	1.021007389
163.5	1.00741608	1.021443736	1.026323815	1.020956166	1.020381034
163.6666667	1.006381175	1.021807769	1.02546154	1.021599083	1.02024294
163.8333333	1.008602151	1.02376408	1.024692632	1.024210619	1.021150415
164	1.008980066	1.026140657	1.025950346	1.025621048	1.020198553
164.1666667	1.009262049	1.024332328	1.023467872	1.021534292	1.018447717
164.3333333	1.008994601	1.023340854	1.024055537	1.024459811	1.024952933
164.5	1.007317241	1.024018608	1.025933869	1.022222063	1.021352624
164.6666667	1.006398618	1.022346421	1.023835849	1.024883438	1.022383397
164.8333333	1.005927678	1.021834406	1.026576456	1.023961426	1.021510446
165	1.007087585	1.02227243	1.024775015	1.021469502	1.022842067
165.1666667	1.007497477	1.022973861	1.026653347	1.017108636	1.021678132
165.3333333	1.006355012	1.023189913	1.025395634	1.022690545	1.023384579
165.5	1.00867192	1.021357906	1.022655027	1.023871717	1.022265031
165.6666667	1.007113749	1.025270528	1.023390981	1.022002774	1.019513014
165.8333333	1.006631181	1.020683112	1.024840922	1.020298298	1.021194802
166	1.004584627	1.023619059	1.027306919	1.02182834	1.020366238
166.1666667	1.005977097	1.021792971	1.025966822	1.021972871	1.020144301
166.3333333	1.008026558	1.023980133	1.020908507	1.020697006	1.02305414
166.5	1.009230071	1.025072234	1.024791492	1.019774994	1.020450081
166.6666667	1.004988705	1.020990913	1.022885699	1.021519341	1.019572197
