# Supplementary material for: Synthesis and degradation of FtsZ quantitatively predict the first cell division in starved bacteria
Source: Mol Syst Biol. 2018 Nov 5;14(11):e8623. doi: 10.15252/msb.20188623 (PMC6217170; doi:10.15252/msb.20188623)
Supplement: Supplementary file 5 — Dataset EV3 [file MSB-14-e8623-s005.zip › Dataset_EV_3_pulsefeeding-analysis/10microfluidics/protein_and_size_data/nondiv_length.csv]

time (min)	cell1	cell2	cell3	cell4	cell5
0.5	1.929491805	1.800933392	1.60482986	1.988947845	1.530217827
1	2.324406514	1.840257667	1.600244749	1.982260008	1.488999302
1.5	1.889773215	1.85612573	1.520661236	2.004985018	1.754893137
2	1.612260127	2.049153771	2.182055487	2.084282111	1.750793535
2.5	2.084427242	1.664865215	1.769172905	1.639995392	1.740440234
3	1.788738678	1.898740815	1.571743054	2.061098501	1.690186153
3.5	2.052084426	1.798175363	1.730270107	1.964705014	1.417970108
4	2.006386693	1.94913708	1.939202394	2.109695604	1.796112141
4.5	1.822253249	1.908723893	1.701215253	2.24158513	1.603837047
5	2.068195596	1.618474789	1.78736187	2.008975385	1.527175597
5.5	2.183525611	1.783443446	1.78736187	2.112752001	1.702314483
6	2.060802537	1.88978812	1.985927585	2.2463579	1.741377483
6.5	2.295836619	1.762220865	1.999078613	1.938083974	1.903444929
7	1.895264964	1.770249785	1.999059779	2.030809448	1.678160006
7.5	2.564714162	2.006361767	1.910673911	2.043832561	1.592751256
8	1.889504217	1.856160085	1.867453986	2.273140983	1.612017529
8.5	2.166192794	1.864305361	1.62224441	2.108621932	1.469857158
9	1.978713701	2.093727536	1.828371595	1.816538371	1.782817661
9.5	1.443779889	1.826700188	1.807967185	1.952090723	1.544906416
10	2.03860492	1.965473412	1.650105223	1.860589301	1.90834106
10.5	2.201915756	1.924426272	1.880609716	1.998341415	1.712222599
11	2.188946919	1.567505451	1.852720631	1.900057014	1.9959545
11.5	2.066368163	2.06371997	1.899655247	1.985723971	1.552530945
12	2.10483492	1.70870778	1.773404726	2.345455469	1.716497339
12.5	2.069101564	1.855827831	1.860372985	1.988518749	1.63880922
13	2.128492947	1.870152067	1.800331656	1.910488203	1.742624886
13.5	2.044046521	1.757230267	1.509321593	2.094615339	1.759334546
14	1.924898655	1.887499775	1.501674074	2.120964536	1.724830747
14.5	1.945630234	1.991879342	1.977957233	2.010494953	1.725631712
15	2.391666955	1.921141083	1.866952452	1.960203733	1.488359971
15.5	2.206422599	2.073782652	1.874896144	2.29115361	1.414626958
16	1.921469323	1.587218508	1.521028091	1.900152868	1.576722287
16.5	2.088389158	1.783172371	1.827093759	1.88203755	1.746144628
17	2.039371915	2.067004282	2.021612588	2.194509146	1.72735064
17.5	1.912698931	1.594132761	2.103306238	1.719627383	1.711036069
18	1.963009987	1.694685259	1.928582458	2.179393942	1.656003611
18.5	2.428160997	1.825741258	1.983365856	2.05265273	1.836850711
19	1.909415126	1.826700188	2.013811199	1.949446592	1.899399253
19.5	2.141702295	2.097704689	1.901808839	1.889337707	1.654306109
20	2.163285155	2.185643289	1.582742795	2.132166219	1.655392962
20.5	2.30582743	1.605846415	2.001427232	1.899822845	1.932925518
21	2.232525402	1.829924039	2.108461094	2.07100662	1.717980379
21.5	2.189086656	1.789336585	1.582741347	2.05559196	1.64028748
22	2.157220899	1.742459922	1.944463332	2.13581718	1.836765502
22.5	1.920505955	2.059932095	2.067384547	1.921116316	1.880337543
23	1.995934513	1.871963354	1.754125212	2.05416048	1.496269147
23.5	2.146602516	1.91764606	2.015451004	1.998485107	1.869766732
24	2.303357983	2.05356851	1.818823689	2.062615535	1.649452882
24.5	1.912043589	1.868377886	2.628318769	2.161892963	1.812215624
25	2.153518218	1.952904097	2.256213145	2.204715812	1.868104554
25.5	2.097330552	1.927626961	2.119668622	1.980842506	1.93133451
26	1.943312583	2.10018482	2.062717882	2.179470507	1.833891569
26.5	2.029614019	1.794914605	1.814369716	2.303414927	1.751460454
27	2.073407141	1.854020091	1.959536059	2.080212483	1.826162129
27.5	2.147801277	1.86000446	2.028520639	2.081736504	1.905022334
28	2.148762549	2.167708636	1.918312529	2.048168539	1.859029914
28.5	1.959805369	2.049052192	2.091582806	2.064579381	1.944282343
29	2.111266806	1.843343087	1.895707022	1.762383601	1.931529414
29.5	1.963983324	1.832141354	2.287908878	1.856288328	2.085679448
30	2.081861732	1.831129553	1.926482201	2.078204612	2.058580444
30.5	2.046321311	1.617956313	2.244164755	1.967187347	1.980600128
31	1.93484412	2.065286463	1.882496731	1.974198149	1.921910628
31.5	2.03061579	1.738504544	1.86874136	2.251166757	2.02353535
32	1.90011865	1.547941994	1.748144289	2.116732225	2.087621444
32.5	2.137237659	1.762579119	1.610963538	2.184951567	1.903505908
33	1.659565336	2.203939978	1.867787619	1.851059045	2.002301518
33.5	1.938083974	2.085944479	1.97822144	2.434853612	1.847975123
34	1.815933338	1.985196313	2.03465226	1.860397801	1.758870033
34.5	2.185355047	1.837288896	2.101975832	1.96119437	1.967013929
35	2.183298133	1.915290224	1.889966117	2.197881081	1.878153126
35.5	2.211136928	1.710451491	1.914776737	1.974970026	1.914351337
36	1.987611856	1.811055978	2.250525083	2.02962157	2.068451635
36.5	1.785938895	1.941704546	1.63479498	2.03342801	1.927395356
37	2.095424532	1.671528227	1.811717657	2.025597718	2.039296315
37.5	2.261217075	1.670616685	2.072652734	2.104799315	1.706178305
38	1.96525352	1.756763453	2.026809052	2.16185768	1.947078348
38.5	2.065457642	2.363240333	2.062302334	2.029867186	1.958724245
39	1.685212269	1.760387395	1.877280874	2.112075212	1.721172624
39.5	1.937499644	1.858451962	1.885186256	2.2401967	1.859901622
40	2.228713577	1.647843004	2.042448727	2.251506062	1.995898838
40.5	2.280227902	1.600244749	2.269199371	2.038366519	1.915483868
41	1.949489464	2.141898174	1.797348325	2.0907429	2.019004352
41.5	2.170373378	1.819907578	1.972572334	2.173548635	1.977926913
42	2.452296863	1.967389486	2.153954714	2.239417692	1.795086016
42.5	1.941934077	2.174226649	1.984443956	2.101641611	1.924504518
43	2.202588056	1.774823786	1.746429122	2.180635672	1.866904178
43.5	2.527643846	1.866614351	2.031333272	2.393799229	2.156720346
44	2.214845922	2.112264135	1.586645373	2.073342474	2.14341851
44.5	2.288229626	1.951926819	1.795029262	2.014010085	2.112416391
45	2.110426881	1.702401753	1.852755019	1.896824666	1.928565421
45.5	2.077184452	2.056972027	2.000273771	2.322070194	1.904747585
46	2.169284177	1.926395345	1.912787463	2.155785057	2.185843343
46.5	1.968631088	1.610963538	2.288277277	2.270275215	2.00237205
47	1.976235394	1.839436482	1.936342305	1.962422905	1.834742822
47.5	2.095059735	1.889036118	1.965740202	1.842016279	2.003632455
48	1.955683	1.71732041	2.00062368	2.303115342	2.068625189
48.5	2.089871932	1.731655512	1.903001819	1.970389104	1.883793158
49	2.052665041	1.674819851	2.040737965	2.390548233	1.982946083
49.5	2.057227175	1.760498174	1.712565479	2.125747032	1.919302564
50	2.238490111	1.801242391	1.763067777	2.074394503	1.976591202
50.5	1.939321602	1.767714644	2.356606991	2.187766999	2.045760529
51	2.153869799	1.788738678	1.738116982	2.408521339	2.103328659
51.5	2.084241512	1.685212269	2.063911038	2.03627994	2.143916119
52	2.333845732	1.9822166	2.2177738	1.934424979	2.048402243
52.5	2.284930861	1.792656951	1.854558212	2.093981356	2.197543073
53	1.96938774	1.781334566	1.880194001	2.117325242	2.133641441
53.5	2.125456382	1.920104007	1.854065984	2.419681673	2.108214858
54	2.265518652	1.8995394	2.064628522	2.127644993	2.194046067
54.5	1.931798909	2.002456134	1.772290217	2.278297176	2.130022786
55	2.581302462	2.044046521	1.98643978	1.974771952	2.134211217
55.5	1.944396046	1.959174457	2.02639258	1.888856209	1.97743713
56	2.375077284	2.058667002	1.884044332	2.101181877	2.140669183
56.5	2.039947685	2.297958993	1.875440548	2.271333327	2.169065727
57	2.027267685	1.91051868	2.050466049	1.94312694	2.152617545
57.5	1.897082249	2.074333942	2.121704161	2.022825326	2.073560495
58	2.135001531	1.82434341	1.914000246	2.342682008	2.04381204
58.5	1.980134634	1.932735259	1.910691213	2.365881682	1.96920801
59	1.97211547	1.891915837	2.250055879	2.290037743	2.237903268
59.5	1.909415126	1.967943416	2.12207939	2.124190791	1.988435719
60	2.292806068	1.910589352	2.441268273	2.021565552	2.07470621
60.5	2.19091321	1.913943926	1.86172785	2.071970975	2.005361479
61	2.342393037	2.046458534	1.938741758	2.335431698	2.157815209
61.5	1.982211709	1.600786869	1.857759556	2.047412957	2.136911749
62	2.138210919	2.116304268	1.868626684	2.155835912	2.073159347
62.5	2.185734038	1.915378802	2.333793236	2.473649625	2.263548204
63	2.02647145	1.884493537	2.074331424	2.104781058	2.144764661
63.5	2.022692099	2.133179729	2.344451717	2.206603275	2.095577397
64	2.256334521	2.067859887	2.117352241	2.483424187	2.223140051
64.5	2.085839741	1.940457169	1.982282283	2.197925112	2.417721588
65	2.138452772	1.901236343	1.978709132	2.342065638	2.320222049
65.5	1.980134634	1.942790264	1.993827338	2.292212997	2.136222506
66	2.089522778	2.190626304	1.895881703	2.232477842	2.112731177
66.5	2.014755862	1.786623051	2.130881705	2.212559385	2.139894602
67	1.94312694	1.832471038	1.729275651	2.090306363	2.177427413
67.5	2.182414526	2.125450003	2.196555884	2.095549007	2.358496777
68	2.170741794	2.021483209	1.897756961	2.185918795	2.144697518
68.5	2.299688591	2.075463478	2.01894517	2.254791136	2.180041657
69	2.016796869	1.899220118	1.876949617	2.188302742	2.160030021
69.5	1.835285444	2.047246852	1.977048534	2.350794244	2.296666846
70	2.152997322	1.896881293	1.978961614	2.338533453	2.23514682
70.5	2.148099025	2.105967684	2.115928282	2.345557601	2.010392971
71	2.225370769	2.104359689	1.945539051	2.318652175	2.371645028
71.5	2.166750169	1.973061869	1.869146736	2.174957043	2.307958007
72	2.172373378	1.987611856	2.131746934	2.110544429	2.164503879
72.5	2.052078715	2.070222477	2.621801459	2.516218629	2.096675073
73	2.043874339	1.84862214	2.20623767	2.437765413	2.169019313
73.5	2.018630368	2.189834444	1.692019727	2.172284349	2.023675773
74	2.031320031	1.976334215	1.710005796	2.320343684	2.260551704
74.5	1.898874691	2.211175976	1.907857016	2.320750084	2.164528156
75	1.812599138	2.026601002	2.250788528	2.209737278	2.140857755
75.5	1.780873399	1.924506472	2.180181789	2.337237282	2.128215063
76	2.131360247	1.825968565	1.912460043	2.205901855	2.151345925
76.5	1.830179776	1.921827105	1.967546784	2.328982426	2.143475558
77	2.112265707	1.994776459	1.950735838	2.129869821	2.388796116
77.5	1.934199643	1.88553609	1.899428807	2.177023551	2.240134882
78	2.239235395	1.810940255	2.303087077	2.204996029	2.346203337
78.5	2.269636182	1.959138102	2.232455385	2.304216249	2.304758632
79	2.480475825	2.09278258	1.744850625	2.401096155	2.161574176
79.5	1.95633642	1.78736187	1.985414783	2.211493832	2.158420484
80	2.025476381	2.184720388	1.941775362	2.379066787	2.278495524
80.5	1.966348393	1.992377707	2.042305541	2.254130537	2.135940606
81	2.076225372	1.965740202	1.950204434	2.472531753	2.338463044
81.5	2.006851404	2.311360852	1.975406856	2.180199573	2.330787465
82	1.883973312	1.927694466	1.883641175	2.480815412	2.265378578
82.5	2.104479606	1.999406113	1.788807838	2.192971216	2.115218268
83	2.18153521	1.964849637	2.014844192	2.222581651	2.290917675
83.5	1.986822543	2.028432162	1.870849344	2.329613961	2.159943083
84	1.98642299	2.05559196	1.791482251	2.179915326	2.199959197
84.5	2.235547296	1.965799719	1.943243844	2.198445402	2.315197742
85	1.924143357	2.06387308	2.152510907	2.35078396	2.066707219
85.5	1.97211547	2.029614019	1.824016732	2.473637157	2.193207356
86	2.061719927	1.995306023	2.054212293	2.474015427	2.28989715
86.5	1.992399966	2.128435116	2.132802575	2.347037555	2.131427002
87	2.088091814	1.781625269	1.995116146	2.448606303	2.239045415
87.5	1.997957108	2.120964536	2.363865203	2.261578319	2.25368188
88	2.139824424	2.106778543	1.972436967	2.367879349	2.407700895
88.5	2.010275827	1.821375142	1.85726166	2.424173027	2.111037637
89	1.810391242	2.284810359	1.970385143	2.298568965	2.195461539
89.5	1.952005142	1.792854662	1.839509957	2.659551189	2.198330009
90	2.141802124	1.972662641	1.846601091	2.356295041	2.187110138
90.5	2.187634515	2.03561904	2.039862174	2.306031853	2.18990217
91	2.167326104	2.105683426	1.977520545	2.384287681	2.279078472
91.5	2.029546124	2.01912308	1.848179427	2.408633889	2.132637322
92	2.104613691	2.029414645	2.05674332	2.398328219	2.119087092
92.5	2.085535618	2.104819213	1.967364574	2.376819302	2.275223937
93	1.880063693	1.875137704	2.038155705	2.450266249	2.349151947
93.5	2.093466112	1.859060861	2.230850638	2.15722205	2.42553513
94	2.313957595	2.006182478	2.001480933	2.335701125	2.1648161
94.5	2.309528927	1.981931388	2.268123005	2.178062344	2.292031259
95	2.103288537	1.955373852	1.98830187	2.25317867	2.13496225
95.5	2.084421589	1.955339126	2.094747915	2.389726318	2.215527261
96	1.94426564	1.916274967	2.246043669	2.392684508	2.223997421
96.5	2.180292289	1.99989876	2.106982492	2.228671695	2.380556879
97	1.985196313	2.115504346	1.86874136	2.485844194	2.203716425
97.5	2.158049459	2.106560999	1.879628235	2.547545437	2.204773495
98	2.079012342	2.096394328	2.174957043	2.264449285	2.276418684
98.5	2.216877521	2.040388618	2.032631744	2.403303821	2.193732157
99	2.098389143	1.972949429	2.261440011	2.324291178	2.345180911
99.5	2.111927385	2.281730358	2.441970854	2.57135123	2.187245663
100	2.123092471	2.190467973	2.248597914	2.3705608	2.275934849
100.5	2.236422956	2.061458627	1.997161477	2.248738562	2.269018696
101	2.317347808	2.114912453	2.093005558	2.72715398	2.244800634
101.5	2.589348756	1.965457862	1.975779259	2.562858491	2.381367549
102	2.105268241	1.950529773	2.002027439	2.515571832	2.171301739
102.5	2.014010085	2.073013146	1.934043842	2.381805075	2.273714715
103	2.162641814	2.149527978	1.865734814	2.29636311	2.223541585
103.5	2.093785971	2.135758784	1.95422551	2.308444689	2.254086294
104	2.120886413	2.159415382	2.020932099	2.504193501	2.284277923
104.5	2.246741135	1.742588928	1.978535682	2.570407441	2.307679662
105	1.792854662	2.147694339	1.973094401	2.507724779	2.367330694
105.5	2.167040492	2.15151348	1.880063693	2.472073591	2.331212749
106	2.281672274	2.061458627	1.810391242	2.484321669	2.319730447
106.5	2.141083226	2.040737965	2.159718519	2.631831659	2.424789659
107	1.949083115	2.109488817	2.053415501	2.529625784	2.347100927
107.5	2.134960323	2.094321337	1.96597781	2.69123825	2.165029215
108	2.196018805	2.073013146	1.945539051	2.548428888	2.123380342
108.5	2.188402084	2.054301774	2.029687522	2.561244146	2.320397612
109	2.006182478	2.081932366	2.03042515	2.364486133	2.259699329
109.5	2.18188802	2.076746299	2.086236411	2.523373045	2.424003479
110	2.113821882	2.05434393	2.138205105	2.39677787	2.48102622
110.5	2.266404533	2.076166603	2.108551038	2.475098312	2.192186418
111	2.016796869	2.017625636	2.292858189	2.782042943	2.274546339
111.5	1.931660487	2.078758066	2.175780714	2.671617676	2.219212361
112	1.875137704	2.122483084	2.213804658	2.727402465	2.274597271
112.5	1.990120129	2.187621362	2.061327296	2.487102374	2.335074399
113	2.013746831	2.208077448	1.995761144	2.657508706	2.352757934
113.5	1.86531814	2.114682055	2.053151396	2.420020179	2.174093419
114	1.992010904	2.273498879	2.053530947	2.459729155	2.362626627
114.5	2.240594613	2.064822409	1.957713005	2.379114206	2.315736393
115	2.091034566	1.982115776	2.006940021	2.509688332	2.322753574
115.5	2.051996086	2.223399535	1.940718537	2.628822074	2.204747642
116	1.897783475	2.096158668	1.971868615	2.601045681	2.330457123
116.5	2.061353892	2.180067783	1.969699122	2.525467133	2.217616832
117	2.182012797	2.07409149	2.17430978	2.570772187	2.422680609
117.5	2.171798405	2.078529368	1.982076954	2.458891913	2.325355848
118	2.190649662	2.01888537	2.050569827	2.433816551	2.323869302
118.5	1.974396564	2.190608308	2.121205607	2.59381056	2.398640231
119	2.038218725	2.059848651	1.941882444	2.773710196	2.350245392
119.5	2.042232603	2.130136466	1.986860323	2.475098312	2.420588803
120	2.212714302	2.164651048	2.074991574	2.587779243	2.33284926
120.5	2.218405388	1.955531184	2.525216232	2.702379116	2.347571763
121	2.036040323	2.038449344	2.224364717	2.633499568	2.340383861
121.5	1.961452395	2.073002243	2.046463211	2.529141532	2.374629438
122	1.965124482	2.081214323	2.146291365	2.597712438	2.166336568
122.5	2.294222617	2.051996086	1.97840234	2.681982443	2.302150892
123	2.190649662	1.956327806	1.986267671	2.432544262	2.452498059
123.5	2.104819213	2.174663059	2.155451278	2.505499242	2.311985775
124	2.245976338	2.246894195	2.014139831	2.711929486	2.325536637
124.5	2.051463597	2.140226831	1.917265074	2.634356302	2.337270442
125	2.166783775	2.038414034	2.125686468	2.459286434	2.44585933
125.5	2.152245086	1.999194468	1.850437791	2.510018921	2.390632829
126	2.163678855	2.150261707	2.340063935	2.399098882	2.303216982
126.5	2.215748144	2.279286374	2.041526616	2.546031045	2.425833428
127	2.037354787	2.110998653	2.317657316	2.426945002	2.440438125
127.5	2.368236439	2.24203097	2.027459439	2.447669175	2.304288278
128	1.995560569	2.162473863	2.13491371	2.429636345	2.407502549
128.5	1.942767773	2.202724068	1.991538646	2.409804613	2.321698358
129	2.190744813	2.141981057	2.197919228	2.591496525	2.302605705
129.5	2.172576663	2.155336143	2.077537826	2.66369382	2.502652557
130	2.169604394	1.971094021	2.237178502	2.720076924	2.289308047
130.5	2.140767353	2.206734909	1.879628235	2.636996087	2.32221283
131	2.28044041	2.09465694	2.170704848	2.725442362	2.331057851
131.5	2.200532222	2.082930283	1.991135052	2.554545496	2.222903683
132	2.476632022	2.234719216	2.264043057	2.523487134	2.403442976
132.5	2.085671366	2.142477928	2.088312588	2.653888237	2.344967431
133	2.055887567	2.158416191	2.277645581	2.618066835	2.415678936
133.5	1.927467929	2.257128386	2.105038499	2.568225355	2.298892341
134	2.07664126	2.235942195	2.163970629	2.446126306	2.330733949
134.5	2.281872917	2.169441036	2.001480933	2.683175895	2.356804275
135	2.257125488	2.147864827	2.004605808	2.649569026	2.354829877
135.5	2.194455587	2.201730276	2.100293869	2.703217496	2.344294703
136	2.094448526	1.998831726	2.05994153	2.534081082	2.590634535
136.5	2.116809919	2.050112152	2.035310742	2.725552577	2.446324378
137	2.45989995	2.059754586	2.18127741	2.685276475	2.382223815
137.5	2.400644513	2.273257846	2.154026843	2.788829363	2.467299775
138	2.073648342	2.009429071	1.975779259	2.724558044	2.322608802
138.5	2.173854003	2.04764124	2.043840971	2.671820662	2.314457008
139	2.192969081	2.16699435	2.228933115	2.505848258	2.568936969
139.5	2.247126288	2.086328856	2.00673755	2.567207212	2.381781274
140	2.187881586	2.188412394	2.07684095	2.835444006	2.435187902
140.5	2.48358414	2.195256678	2.101084879	2.743887561	2.628076339
141	2.125006398	2.164059273	2.03932226	2.649403348	2.461035615
141.5	2.169441036	2.136479705	2.203986317	2.632784919	2.414915271
142	2.085535618	2.031645216	2.040737965	2.702056349	2.406705794
142.5	2.273369317	2.292332909	2.258079799	2.55336368	2.448023131
143	2.152236966	2.277384707	2.317118885	2.643760053	2.40550105
143.5	2.383060691	2.21163707	2.180304713	2.859590262	2.411229253
144	1.975802582	2.132426407	2.067187372	2.789613644	2.518978329
144.5	2.137477955	2.206288459	2.038107015	2.766121638	2.350209902
145	2.180827116	2.206748058	2.179145444	2.605250432	2.48729189
145.5	2.240871862	2.288117492	2.206003396	2.746588081	2.356458584
146	2.472225457	2.2968456	2.159655642	2.954854621	2.422949623
146.5	2.264628326	2.223780524	2.126694179	2.993477531	2.484630429
147	2.293935569	2.168247257	2.266850325	2.774913952	2.324893711
147.5	2.420270333	2.08113925	2.214866726	2.775705616	2.53748534
148	2.204591011	2.208317847	1.959630219	2.86841125	2.45270474
148.5	2.316060954	2.152701013	2.03141294	2.615115049	2.40437204
149	2.15879833	2.273207949	2.057085869	2.736059829	2.478755455
149.5	2.074526779	2.20388803	2.175975374	2.774064221	2.399441054
150	2.377591434	2.233332248	2.111790935	2.632733382	2.486098286
150.5	2.100209916	2.321898929	2.150382373	2.696168122	2.451169213
151	2.249659719	2.276163538	2.141331337	2.623651204	2.249579815
151.5	2.256201565	2.279282123	1.976787885	2.71526659	2.498358031
152	2.394655066	2.274841079	2.222686782	2.879452634	2.34800569
152.5	2.244909566	2.186022172	1.914578008	2.710763982	2.314192876
153	2.311630614	2.171437856	2.227033225	2.676989616	2.47115181
153.5	2.323372028	2.267231501	2.344884232	2.837259123	2.392555654
154	2.181461882	2.227603118	2.08713304	2.902697496	2.349153451
154.5	2.280097029	2.292892145	2.001480933	2.720888596	2.590290146
155	2.276624192	2.288900755	2.199465738	2.849642191	2.508991704
155.5	2.200206483	2.123306768	2.148824834	2.705726274	2.490839694
156	2.227900868	2.259699024	2.230902887	2.788257417	2.565036154
156.5	2.307567781	2.264198969	2.146303801	2.849841112	2.433097281
157	2.391029829	2.203788766	2.175736558	2.72544382	2.483474458
157.5	2.265715592	2.141347433	2.067737579	2.672269367	2.67245805
158	2.413136346	2.341542698	2.144691761	2.846460693	2.482579086
158.5	2.269307125	2.327710692	2.035310742	2.807430218	2.493399176
159	2.413753238	2.246502972	2.17903124	2.802767613	2.430340981
159.5	2.252686171	2.384102348	2.180446677	2.66093484	2.399141737
160	2.378581927	2.369354373	2.045016124	2.899983645	2.52282471
160.5	2.468370536	2.294252692	2.139624238	2.955971662	2.438219086
161	2.236744599	2.368107395	2.004605808	2.794671416	2.545201682
161.5	2.383624585	2.292725892	2.084633829	2.75852064	2.587993148
162	2.254382815	2.261579796	2.061458627	2.683075063	2.463376833
162.5	2.389157864	2.17185534	2.004605808	2.834036234	2.471328231
163	2.501896785	2.221357129	2.146668135	2.787929234	2.588160917
163.5	2.275181194	2.272118401	2.051803409	2.91277782	2.466871366
164	2.239164632	2.414396905	2.160679494	2.774451139	2.337931579
164.5	2.40206423	2.401949687	2.185930188	3.032650413	2.564418483
165	2.212779381	2.289679763	2.199275413	2.745763274	2.6793831
