# Supplementary material for: Synthesis and degradation of FtsZ quantitatively predict the first cell division in starved bacteria
Source: Mol Syst Biol. 2018 Nov 5;14(11):e8623. doi: 10.15252/msb.20188623 (PMC6217170; doi:10.15252/msb.20188623)
Supplement: Supplementary file 5 — Dataset EV3 [file MSB-14-e8623-s005.zip › Dataset_EV_3_pulsefeeding-analysis/10microfluidics/protein_and_size_data/nondiv_protein.csv]

time (min)	cell1	cell2	cell3	cell4	cell5
0.166666667	0.999721772	0.999778611	1.003392621	1.005773826	0.995497701
0.333333333	1.00058502	1.00096281	1.001835052	0.996433268	0.999719999
0.5	0.998630381	0.998372176	1.00000159	1.005574459	1.003096439
0.666666667	0.998148196	1.001445379	1.000941021	0.998891221	1.000146423
0.833333333	1.000136131	1.000232607	1.000378759	0.999021414	1.001810176
1	0.999788366	0.998810298	0.999390436	0.99593028	1.000936356
1.166666667	0.999885789	0.999727814	0.999701251	0.994965521	0.997497001
1.333333333	0.999412236	1.000194509	1.00026002	0.99749734	1.002236601
1.5	0.999940051	1.001683489	1.000574328	1.001763265	0.997930416
1.666666667	1.000501161	1.002461315	1.000232082	1.002287664	0.998755302
1.833333333	1.000132431	1.000800896	1.000029528	0.997953801	0.997203397
2	1.001724506	0.998680131	1.002138882	0.996493383	0.99997865
2.166666667	1.000853859	1.000210383	0.999446313	0.999700629	1.00148162
2.333333333	1.000438268	1.00065168	1.000881651	1.000018125	0.999440377
2.5	0.999884556	0.999048407	0.999016759	0.989556345	0.999713008
2.666666667	1.000270551	0.998648383	1.003074821	1.006327664	1.002075818
2.833333333	1.001570355	0.998775375	0.998653559	1.001002319	0.998238
3	0.999277817	1.001216794	0.998101774	0.990314202	1.000537894
3.166666667	1.00235591	0.998908716	0.999104066	0.999604116	0.998084208
3.333333333	0.999233421	1.000727875	0.999886343	1.00334906	0.999615141
3.5	0.999837694	1.002429567	0.998213528	0.999741515	0.999719999
3.666666667	1.001699842	0.999657968	0.99907962	0.991528027	0.997392142
3.833333333	0.998471297	0.998470594	1.000867682	0.995603808	0.999643103
4	0.99900651	0.99916905	0.999551082	1.003514211	1.001803186
4.166666667	1.001032675	0.998746802	1.000759421	0.997029516	0.995455757
4.333333333	1.001083237	0.999369062	0.998922466	1.00410947	0.997413114
4.5	1.000354409	1.001350135	0.999250743	0.999056619	1.000048555
4.666666667	0.998764801	1.001423156	0.999854913	1.00206178	1.000551876
4.833333333	0.996882922	1.000581835	0.999931743	1.006089058	0.998755302
5	1.000864958	0.998194387	0.999324082	0.996037004	1.002739921
5.166666667	0.999868524	1.00175016	0.999984128	1.003219731	1.003145373
5.333333333	0.999980747	0.999848456	1.000333359	1.003950866	1.002928666
5.5	1.000983347	0.997502281	0.999282174	1.003727659	1.000419055
5.666666667	1.000517193	1.000937412	0.999121528	1.004409591	1.002411365
5.833333333	1.001119	1.000673904	1.001576621	1.012596769	0.997021643
6	0.99940977	0.998562663	1.000944513	1.000846721	0.997769633
6.166666667	1.001168328	1.002661327	0.99858022	1.001176982	0.999209688
6.333333333	0.999026242	0.998057871	0.99880722	1.001620554	0.99948232
6.5	1.000355642	1.000007196	1.00195379	0.997371635	1.001998922
6.666666667	0.999031174	0.998581712	0.99817162	1.003169292	0.997042614
6.833333333	1.000788499	1.001248542	0.999418374	1.003084349	0.99823101
7	0.999917853	0.999946875	0.998915482	0.997398769	0.99948931
7.166666667	0.999875924	0.997699119	1.000661636	1.001839109	0.999922725
7.333333333	1.000228622	0.999842107	1.000867682	1.003470277	0.998853169
7.5	1.000026375	0.999289692	1.00149979	1.010197367	0.998035274
7.666666667	0.999265484	1.000823119	0.999023743	0.990260099	0.996497351
7.833333333	0.999266718	0.998978562	0.999813005	1.003581325	0.997937406
8	0.999705741	1.002239079	1.001433436	1.001680587	1.001299866
8.166666667	0.997564887	0.999045233	1.00013779	0.996787821	1.000474979
8.333333333	1.000403738	1.000880265	0.99991079	1.00227317	1.00234845
8.5	0.999872224	1.002318449	1.001255328	1.003492594	1.001020243
8.666666667	1.001776301	1.002429567	1.000822282	1.003308421	0.997084558
8.833333333	0.999891955	0.999032533	1.002495098	1.004165674	1.002565157
9	1.001571588	1.000013546	1.001105159	1.003378829	1.001922025
9.166666667	0.999651479	1.000026245	1.000731482	1.000045589	0.998119161
9.333333333	0.999467731	0.999111903	0.999093589	0.991119946	0.997266312
9.5	1.000195325	1.001445379	1.00199919	1.007801011	0.998643453
9.666666667	0.999533091	0.99791183	1.00068259	1.001041641	0.997902453
9.833333333	1.000155862	0.999477005	1.002495098	1.007396019	0.999167745
10	0.999714373	0.999289692	0.999959682	1.003858635	0.998182076
10.16666667	1.000634348	0.998286456	0.999840943	1.001335133	0.999146773
10.33333333	1.000260685	0.997762614	1.002718606	1.001408382	1.001495601
10.5	0.998089002	1.000946936	1.000521944	1.010254187	0.998419755
10.66666667	1.001836728	1.000988209	1.00036479	0.993667947	1.001348799
10.83333333	0.999751369	0.999546851	1.000151759	1.00198149	0.996679105
11	0.999448	1.00064533	1.002156344	0.998324042	0.999370471
11.16666667	0.998900454	0.996216488	1.000734974	0.995652146	1.001118111
11.33333333	0.99964778	1.000045294	1.00109119	1.000823251	1.000950338
11.5	0.999293848	0.999565899	0.99676422	1.002838537	0.995595568
11.66666667	0.999706974	1.000010371	1.002669713	1.003251806	1.000188366
11.83333333	1.000363042	1.000807245	1.000525436	0.998958706	1.001551526
12	0.998976913	1.00253751	1.002376359	0.997041539	0.999552225
12.16666667	1.000046107	0.998927765	1.001684882	1.005224023	1.001670365
12.33333333	1.000391406	1.000534213	0.998377666	1.001372025	0.998622481
12.5	0.998777133	0.998991261	1.000312405	0.995517671	0.998895113
12.66666667	0.999645313	1.000781847	1.000570836	0.997436402	0.99911182
12.83333333	1.000133665	0.999829408	1.000333359	1.007735544	0.99910483
13	0.997598184	0.997861033	1.001580113	0.997006129	0.997895463
13.16666667	1.000767535	0.999889729	1.000874667	0.994953951	0.999894763
13.33333333	0.999119966	0.99814994	0.998925959	1.001203951	1.002802836
13.5	0.998865924	0.998918241	0.999924759	1.002777887	0.99960815
13.66666667	0.999251919	1.000146887	0.99995619	1.006153166	1.000279244
13.83333333	1.000511027	1.001956522	0.999708236	1.001077339	1.002774874
14	0.998302347	1.000772322	1.001597575	1.002363548	1.0002373
14.16666667	0.998962115	1.001788258	1.00109119	1.002573991	0.999076867
14.33333333	1.000219989	0.99854044	0.999107559	0.998648785	0.999517273
14.5	0.997379906	1.002178758	0.998891036	0.998608475	0.999139782
14.66666667	1.00021259	0.999683367	0.998381158	0.990493147	0.999419405
14.83333333	1.00038524	1.001686664	0.999690774	1.004605417	1.000782564
15	0.999271651	0.999819883	1.002620821	1.006843416	0.997531954
15.16666667	1.00174917	1.001889851	0.998751343	1.003494859	0.99998564
15.33333333	0.998816596	1.002162884	1.00041019	1.001860561	0.998797245
15.5	0.999681076	1.000448493	0.998887543	1.000994455	1.002306506
15.66666667	1.000349476	1.000480241	1.000616236	1.008343197	0.998832198
15.83333333	0.999883323	0.997029236	0.999568543	0.999863433	1.000447017
16	1.00014353	1.000664379	1.000734974	1.007244579	0.998300915
16.16666667	0.998367707	1.001035831	0.999711728	0.997290809	1.00023031
16.33333333	0.99924452	0.999578599	1.000927051	1.002226849	0.998762292
16.5	1.000195325	0.997197501	1.000633697	1.008793152	0.997958378
16.66666667	0.99920999	0.998451546	0.996708343	0.996652193	1.000495951
16.83333333	1.001645581	0.999702416	1.001674405	0.998773132	0.997343209
17	1.000131198	1.000480241	1.000071436	0.997177044	0.998853169
17.16666667	1.001120233	0.999861156	0.998091297	1.008285388	0.998510632
17.33333333	0.999737804	1.001169172	1.000179697	0.999631291	0.998265962
17.5	0.999193958	1.00128029	0.999446313	1.001976796	1.000447017
17.66666667	1.000196558	1.000985034	1.000654651	1.007015607	1.00160745
17.83333333	1.000502395	0.999435733	1.001038805	1.003366847	0.998014302
18	0.998019942	1.002156534	1.002477636	0.999467622	1.003837439
18.16666667	0.998814129	0.99987703	1.002449698	1.002719625	0.998713358
18.33333333	1.000963615	0.99877855	1.002128405	0.998149338	1.003907344
18.5	1.000231088	0.999565899	1.002323975	1.008905805	1.000747611
18.66666667	0.998093935	1.001629518	1.002205236	1.004703948	1.001565507
18.83333333	1.00142237	1.002175583	1.001695359	1.010650286	0.999754952
19	1.000400038	1.000305627	1.003476437	0.996722477	0.997091548
19.16666667	1.000187926	0.99955955	0.999331066	0.995913893	0.999761942
19.33333333	1.001495129	0.996464122	1.000965467	1.007760372	1.002760893
19.5	0.999655179	0.999330964	1.00263479	1.007170959	1.003019543
19.66666667	0.998499661	1.00041992	1.002400806	1.005601469	0.999587178
19.83333333	0.999629282	0.999254769	0.999959682	0.999010997	1.003466939
20	0.998648879	1.000902489	0.999879359	1.005788237	0.998580538
20.16666667	1.000535691	0.998429322	1.00227159	0.997842465	1.00072664
20.33333333	0.997860858	1.001242192	0.999725697	1.004318431	1.00036313
20.5	0.999343177	0.999686542	1.000280974	0.993207287	0.998881132
20.66666667	0.999069404	1.00065168	1.001688375	1.002819515	1.001824158
20.83333333	0.999549123	0.999842107	1.000012067	0.997963271	1.002516223
21	1.002918254	0.999470655	1.000885144	0.999327176	1.000705668
21.16666667	1.000317413	0.998921416	1.003989806	1.00213643	1.000922375
21.33333333	1.000274251	1.001423156	1.000822282	1.003711684	0.999615141
21.5	1.001082003	0.999854806	1.001031821	1.000068523	0.998853169
21.66666667	0.998574887	1.000067517	1.001010867	1.00694384	1.00110413
21.83333333	0.999980747	0.999975448	1.002037605	1.010521986	0.99898599
22	0.998536657	1.00073105	0.999690774	0.99712887	0.999580188
22.16666667	0.999995545	1.000308802	1.000867682	1.002169493	1.001006262
22.33333333	1.001592553	1.000242131	1.003371667	1.007455145	0.998545585
22.5	0.999484996	1.000099265	1.00131819	0.999752632	0.998496651
22.66666667	1.001148597	1.000867566	1.00081879	0.994460968	0.999020943
22.83333333	0.998835094	1.000997733	1.000246051	1.002683186	0.99935649
23	0.9997785	1.00362964	1.00003302	1.006573476	0.999678056
23.16666667	1.000676277	0.999854806	1.001164528	1.002421769	1.00036313
23.33333333	1.001228755	1.000464367	1.000605759	0.998330506	1.002886723
23.5	1.000057206	1.000629456	1.00026002	0.994226027	1.000838489
23.66666667	1.000076937	1.000842168	1.003060852	1.003942796	0.998189066
23.83333333	1.000375374	0.997737216	1.001209928	0.999079841	0.994379211
24	1.001403871	0.999819883	0.999393928	0.995553575	0.998175085
24.16666667	1.000321113	0.9999437	1.000804821	1.004260293	0.999216679
24.33333333	1.001760269	0.998584887	1.000315897	1.00539465	0.999531254
24.5	0.99783866	1.001239018	1.001332159	0.999843545	1.002530204
24.66666667	1.00001651	0.999997672	1.002278575	1.007887354	1.000873441
24.83333333	1.003330146	0.999861156	0.999379959	1.000029201	1.001796195
25	0.999710673	1.00041992	1.001786159	1.007859438	1.002222619
25.16666667	0.998799331	0.999911952	1.001852513	1.007339404	1.001915035
25.33333333	0.999817963	0.999600822	1.001457882	1.006330834	0.999426395
25.5	1.001045007	1.001226318	0.999648866	0.990864335	0.996951737
25.66666667	1.000567755	0.999988147	1.004639375	1.005106923	0.999405424
25.83333333	0.999461565	0.999032533	1.002013159	1.002340243	0.999279594
26	1.000665178	1.000092916	1.000714021	0.997863382	0.999328528
26.16666667	1.000610917	0.998937289	0.998978343	0.997583601	0.999160754
26.33333333	0.999695875	0.999810359	1.000710528	1.006542718	1.000006612
26.5	0.999292615	1.000613583	0.999945713	1.001561304	1.000845479
26.66666667	0.999391272	0.999057932	1.001580113	1.005240328	0.999083858
26.83333333	1.000279183	1.000038944	1.000640682	1.001264066	1.000509932
27	0.998992945	0.998975387	1.004363483	1.001084545	1.001334818
27.16666667	0.999750136	1.000835818	0.999502189	0.994873413	1.002942647
27.33333333	1.00201801	1.000667554	1.00172679	1.001596508	1.001845129
27.5	0.998673543	0.999842107	1.002687175	0.997053191	1.001810176
27.66666667	0.998899221	0.997232423	1.001985221	1.001603549	0.997818567
27.83333333	1.000386473	0.999451607	1.000584805	1.007086057	1.001663375
28	1.000042407	1.000915188	1.000218113	0.997496764	0.998328877
28.16666667	1.000772468	0.999804009	0.999586005	0.993910095	1.000796545
28.33333333	0.998983079	0.999203972	1.003186575	0.999037102	0.999531254
28.5	0.999930185	1.000524688	0.999530128	0.997535921	1.002649044
28.66666667	1.002136398	1.000788196	0.999984128	1.007565369	0.999517273
28.83333333	0.999603384	0.998470594	0.999379959	0.991981193	1.001069177
29	0.999200124	1.001581896	1.001517252	1.014031618	0.998293925
29.16666667	1.001985947	1.000000847	0.99980602	0.995131124	0.999643103
29.33333333	1.000887156	1.001197745	1.00016922	1.003812232	0.998930066
29.5	1.000371674	1.001264416	1.001485821	1.001742472	0.998874141
29.66666667	0.998840027	0.999302391	1.002421759	1.006060441	1.002054846
29.83333333	0.998719172	0.999832582	1.001269298	0.991599176	0.999034924
30	0.998513226	0.998416623	1.002613836	1.00811719	1.000789555
30.16666667	1.000654079	0.999724639	1.002784959	0.999649572	0.998286934
30.33333333	0.999492395	0.999245245	1.003462467	1.000903048	1.000838489
30.5	1.000735471	1.001407282	1.001538205	0.999540336	1.002844779
30.66666667	1.000845227	0.998168989	1.003301821	1.007450945	1.003746562
30.83333333	1.001660379	0.999343664	1.000361297	1.004240982	0.997399133
31	1.000059672	0.998045171	1.001852513	1.002397805	0.996937756
31.16666667	1.000118866	1.000277054	1.003410083	0.992048225	1.001768233
31.33333333	1.001028975	1.001718412	1.002257621	1.00971266	1.000796545
31.5	0.999398671	1.00158507	1.004132991	1.003338231	1.001299866
31.66666667	0.999152029	1.000045294	1.001098174	1.006665501	1.000803536
31.83333333	0.999271651	1.000229432	1.002323975	1.013558523	0.998650443
32	1.000842761	0.999426208	1.002376359	1.007688358	1.002194657
32.16666667	0.999224789	0.998546789	1.00254399	0.997107953	1.002271553
32.33333333	0.999316046	1.001070753	0.998957389	1.007198093	0.999782914
32.5	1.000588719	1.000432619	1.000616236	1.003378335	1.001656384
32.66666667	1.000625716	1.002039067	1.001611544	1.008396271	1.002299516
32.83333333	1.000993212	0.999772261	1.002537006	1.005910649	0.999125801
33	0.999635448	0.997559427	1.003546283	1.005034414	1.002467289
33.16666667	0.998565021	1.001258066	1.000197159	1.001000961	1.000929366
33.33333333	0.999103934	1.000861217	1.001489313	1.004498528	1.000593819
33.5	1.000720673	1.002483538	1.003354206	1.007360856	1.001824158
33.66666667	1.001400172	0.998740452	1.001573128	1.010505846	0.999831848
33.83333333	0.999561455	0.998165814	1.002550975	1.000643237	0.999943697
34	0.999676144	1.000486591	1.001712821	1.001029371	0.999517273
34.16666667	0.999302481	0.999188098	0.999359005	1.002183286	1.000824507
34.33333333	1.000760135	0.997511805	1.003441513	1.006471322	1.001153064
34.5	1.000635581	0.999756387	1.001496298	1.010898939	1.000013602
34.66666667	1.0007811	1.000016721	1.004014252	1.016797556	0.999782914
34.83333333	1.001798499	1.000540562	1.004220298	1.001877236	1.003445967
35	1.000804531	0.99877855	1.002247144	1.007708162	1.001537545
35.16666667	0.999445533	1.000873916	1.002229682	1.003405798	1.000684696
35.33333333	1.000972248	1.001613644	1.001967759	0.996396458	1.001586478
35.5	0.999650246	1.001061229	1.002488113	1.006400008	1.00160046
35.66666667	1.000528292	1.001362835	1.001622021	0.994221539	0.999055896
35.83333333	0.999227255	1.002613705	1.002065544	1.00326737	1.000041565
36	1.000531992	1.000718351	1.003004975	0.997093295	0.999971659
36.16666667	1.000842761	0.999489704	1.003665021	1.005789719	1.003166345
36.33333333	1.001591319	0.997178452	1.001957282	0.998543625	0.999412414
36.5	0.999156962	0.999102379	0.999558066	1.007851244	0.998727339
36.66666667	1.000464165	0.998861094	1.00304339	1.007793188	1.000565857
36.83333333	0.997478563	0.999156351	1.001283267	1.006457981	0.999377461
37	1.001189293	0.99986433	1.003312298	1.00669984	1.000705668
37.16666667	1.000966082	0.999118253	1.002802421	1.001232032	0.998804236
37.33333333	0.99994745	0.999223021	1.002994498	1.001356873	0.998203047
37.5	0.999196425	0.997997549	0.998957389	0.998281756	0.998965018
37.66666667	1.000203958	1.002553384	0.999952697	1.001773847	1.001195007
37.83333333	1.000959916	0.999683367	1.001663928	1.008559198	0.998727339
38	1.000048573	0.99877855	1.003109744	1.000853968	0.999929716
38.16666667	0.999349343	0.999607172	1.003399606	0.999166884	0.997867501
38.33333333	1.000090502	1.002877213	1.00240779	1.007916217	0.998643453
38.5	1.001490196	1.000661204	1.001461375	0.99958744	1.003404024
38.66666667	0.998605717	0.999111903	1.00022859	1.009826179	0.999342509
38.83333333	1.001168328	0.998842046	1.003326267	1.007271507	0.998538594
39	1.001772601	1.001391408	1.000951498	1.004922543	0.99861549
39.16666667	1.000259452	1.000172286	1.003071329	0.995480614	1.001299866
39.33333333	0.999731638	1.000870741	1.002173806	0.998994692	1.003292175
39.5	1.000688609	1.001086627	1.003287852	1.009499212	0.999810876
39.66666667	0.999423335	0.999623046	1.003312298	1.004438331	1.002572147
39.83333333	1.000460465	0.999061107	1.001209928	1.013645319	1.000537894
40	0.999995545	0.998115017	1.002016652	1.006584387	1.001118111
40.16666667	0.998331944	1.000150062	1.001063251	1.002171263	0.999083858
40.33333333	1.003023077	0.997807062	1.003940914	1.000329652	1.004487561
40.5	1.003449767	0.997699119	1.003790744	1.008806739	1.000992281
40.66666667	1.000853859	1.002264477	1.001733775	1.000839515	0.999699027
40.83333333	1.001421136	1.000429444	1.003654544	1.003561191	1.00160745
41	0.999127365	1.000943761	1.003885037	1.00031557	1.001257922
41.16666667	0.999143397	1.000464367	1.004094575	1.006683741	1.003264213
41.33333333	0.99807297	0.998559489	1.002170313	1.009474713	1.000810526
41.5	0.999721772	0.998442021	1.002027129	1.006831846	0.998238
41.66666667	0.998550222	1.001165997	1.001297236	1.000372473	1.001376762
41.83333333	1.00128055	0.999778611	1.003815191	1.002758494	0.999706018
42	1.000099135	0.999483355	1.00360216	1.004549214	1.002683996
42.16666667	1.001036375	0.99869918	1.00290719	1.009912192	1.002201648
42.33333333	1.00020889	1.00175651	1.000731482	1.002918704	1.001243941
42.5	0.998435534	0.997864208	1.001869975	1.002413658	1.001313847
42.66666667	1.001597485	1.000194509	1.004070129	1.010362106	1.00036313
42.83333333	1.00118066	1.000464367	1.003553267	1.000675806	1.000824507
43	0.998796864	1.002112087	1.00295259	0.999246598	1.003180326
43.16666667	0.999530625	1.000769148	1.004576514	1.00276747	1.002117761
43.33333333	1.001005544	1.001340611	1.003273883	1.01498629	1.001775224
43.5	0.999621882	1.000153237	1.001237867	1.007521848	1.001041215
43.66666667	1.002458266	1.001604119	1.005477529	1.006913001	1.00098529
43.83333333	0.999508427	0.999819883	1.002599867	1.004168432	1.003424996
44	0.998335644	1.0019089	1.004248237	1.007322481	0.996972709
44.16666667	1.000060905	1.002474014	1.002530021	1.005712805	1.001523563
44.33333333	1.000943884	1.000673904	1.001548682	1.003554726	1.001866101
44.5	0.998835094	0.999775436	1.003137683	1.00764566	1.000055546
44.66666667	1.001131332	1.001683489	1.003762806	1.00872859	1.001048205
44.83333333	1.001109134	1.000489765	1.002865283	1.007896989	0.998881132
45	1.001025276	1.000337375	1.001702344	1.002938056	1.001460648
45.16666667	0.999212456	0.99861346	1.001789652	1.003703037	1.003592769
45.33333333	1.000799598	1.000997733	1.001981729	1.008538693	1.004138033
45.5	1.000724372	0.999292867	1.002509067	1.00617643	0.999125801
45.66666667	0.998807963	1.001972396	1.003403098	1.004742693	1.001250932
45.83333333	1.00054309	0.998330903	1.003672006	1.006377444	1.00285177
46	1.000218756	1.001873977	1.002149359	1.005108158	1.003494901
46.16666667	1.001664079	1.000375473	1.001339144	0.998014368	1.001327828
46.33333333	1.001421136	0.998495993	1.005491499	1.010716659	1.003061487
46.5	1.000298915	1.002178758	1.001782667	1.003663262	1.000258272
46.66666667	1.000816863	1.000835818	1.003993298	1.021372866	1.003508883
46.83333333	1.000649147	1.000162761	1.002764006	1.007181458	0.99836383
47	1.000787266	0.999708765	1.005543883	1.005687318	1.002872742
47.16666667	1.001042541	1.002153359	1.002585898	1.013205122	1.004333769
47.33333333	1.001408804	0.998530915	1.00030542	1.009276334	1.004124052
47.5	0.998704374	0.999505578	1.002851313	0.999639485	0.998510632
47.66666667	1.000030075	1.001381883	1.00337516	1.006040431	1.000447017
47.83333333	0.999020076	0.999762737	1.001747744	1.007318158	1.004207939
48	1.000806997	1.002699424	1.001087698	1.005188283	1.001132092
48.16666667	1.000818096	1.000289753	1.003731375	1.000922194	1.004361731
48.33333333	0.99930988	1.000870741	1.004552068	1.010625087	1.001334818
48.5	1.000863725	1.000356424	1.005802314	1.00453822	1.001488611
48.66666667	0.999090369	1.000064343	1.001883944	0.999972957	1.001677356
48.83333333	1.001941551	1.002594656	1.002844329	1.002858177	1.001915035
49	1.000494995	1.001162822	1.003706929	1.010010352	1.001838139
49.16666667	1.000779867	1.000289753	1.001810605	1.00114013	1.004333769
49.33333333	1.00148773	1.00206764	1.006427437	1.008215021	1.002061837
49.5	0.999921552	1.000200859	1.004779068	1.008645418	1.002914685
49.66666667	1.002632149	1.000727875	1.002697652	1.006085146	1.003984241
49.83333333	1.001266985	1.00088979	1.002418267	1.010212272	1.003187317
50	1.000549257	1.000858042	1.004227283	0.998898097	1.003613741
50.16666667	1.000518426	1.001966046	1.002980529	1.014168853	1.002068827
50.33333333	1.000519659	1.001550148	1.002791944	1.009045222	0.999929716
50.5	1.002063639	1.001423156	1.004503175	1.010975976	1.004920976
50.66666667	0.999185326	1.001864453	1.001981729	1.014169635	1.001768233
50.83333333	1.000025142	0.998667432	1.00364756	1.010966259	1.002145723
51	1.001648047	1.002664502	1.002062052	1.009932326	0.999055896
51.16666667	1.001701075	1.000988209	1.005865176	1.009557597	1.002222619
51.33333333	1.001070905	0.999397635	1.006968745	1.014010331	1.000817517
51.5	0.999552822	0.999873855	1.000581313	1.003179421	1.002963619
51.66666667	1.002191893	1.000908839	1.00149979	0.996951037	1.000460998
51.83333333	1.001445801	1.000350074	1.003899006	1.000949534	0.999992631
52	0.999224789	1.0026899	1.004859391	1.007466139	1.002949638
52.16666667	1.002437302	1.001429505	1.004929237	1.00181041	1.004962919
52.33333333	0.999599684	1.001746985	1.00632616	0.996459414	1.001174035
52.5	1.001243554	1.001054879	1.004604452	1.004269063	1.00347393
52.66666667	1.001308914	0.999372237	1.004642868	1.004805155	1.00260011
52.83333333	1.001754103	1.003362957	1.002582406	1.002723413	1.004145023
53	0.999661345	1.000864391	1.001105159	1.005131339	1.001278894
53.16666667	0.999858659	1.002753396	1.002250636	1.002957531	1.003033524
53.33333333	1.000533225	0.999997672	1.001740759	1.002964037	1.000048555
53.5	1.000818096	1.003632815	1.005550868	1.001575592	1.003026534
53.66666667	1.000614617	1.001810481	1.003581206	1.006088523	1.00347393
53.83333333	1.000089269	0.999835757	1.002987513	1.005028938	1.000915385
54	1.001971148	1.001369184	1.00127279	1.010149604	1.000349149
54.16666667	1.000148463	1.004112209	1.005819776	1.013661418	0.999685046
54.33333333	1.000321113	1.000318326	1.002502083	1.005074889	0.998972009
54.5	1.002159829	0.99939446	1.002390329	1.006993332	1.001348799
54.66666667	1.000708341	1.003931246	1.005711514	1.005936218	1.001942997
54.83333333	1.000795899	1.000899314	1.000895621	1.004918179	1.006927266
55	1.002887424	1.002724823	1.004202837	1.001800652	1.001929016
55.16666667	1.001386606	0.999223021	1.004098068	1.002901616	1.00385142
55.33333333	0.999593518	1.000489765	0.999048189	1.000263649	1.001915035
55.5	1.001744237	1.001061229	1.002942113	1.008700262	0.999782914
55.66666667	0.999499794	1.001788258	1.003242452	1.009578143	1.002432336
55.83333333	0.999752603	1.001337436	1.004007267	1.017308532	1.004711259
56	0.998820295	1.002756571	1.002240159	1.013856709	1.004075118
56.16666667	1.001343444	1.00018816	1.004248237	1.015511759	1.001076168
56.33333333	1.000765068	1.001381883	1.003598667	1.014194669	1.003676656
56.5	1.00031248	1.000229432	1.001052774	1.00522604	1.001747261
56.66666667	1.000379073	0.999384936	1.005110837	1.012836075	1.004200948
56.83333333	1.002591453	1.000407221	1.004185375	1.008553969	1.003369071
57	1.002302882	1.001486652	1.003937421	1.004178932	1.005263513
57.16666667	1.00067751	0.999565899	1.003885037	1.014667558	1.003900354
57.33333333	1.000806997	0.999842107	1.001370575	1.004742611	1.002739921
57.5	0.999431968	0.999699241	1.004129498	0.996782304	1.001453658
57.66666667	1.001342211	0.999813534	1.004876852	1.009826879	1.003138383
57.83333333	1.000917986	0.99979766	1.003532314	1.006913371	0.999076867
58	1.000457999	1.000248481	1.005295929	1.008226138	1.000971309
58.16666667	1.001363175	1.001089802	1.00340659	1.012001139	1.002054846
58.33333333	1.001523493	0.997432436	1.006298222	1.004932754	0.999020943
58.5	1.000954983	1.001499351	1.005816283	1.005643673	1.002718949
58.66666667	0.999973347	1.002039067	1.003431037	1.004713665	1.001949988
58.83333333	1.001216423	0.998994436	1.003682483	1.00933402	0.998706368
59	1.00118436	1.002039067	1.00500956	1.010988576	1.001761242
59.16666667	1.001401405	1.00198192	1.004276175	1.004233982	1.000244291
59.33333333	0.999219856	1.000432619	1.001244851	1.006477827	1.000118461
59.5	1.001321246	1.002105737	1.00358819	1.010788221	1.001894063
59.66666667	1.002376874	1.001737461	1.003951391	1.003802226	1.002984591
59.83333333	1.000776167	1.001483477	1.002690667	1.008705079	1.00234845
60	0.99980933	1.001867627	1.003815191	1.003227554	1.000426046
60.16666667	1.001432235	1.001997794	1.005149252	1.007943598	1.004445618
60.33333333	1.002540891	1.001642217	1.002502083	1.009677168	1.000132442
60.5	1.000901955	1.001880327	1.006036299	1.008684616	1.00147463
60.66666667	1.001686277	1.001972396	1.004321575	1.012688465	1.001362781
60.83333333	1.002247387	1.001419981	1.00296656	1.010020852	1.000908394
61	1.00114613	0.999794485	1.003982821	1.007198999	0.999461348
61.16666667	0.999295081	1.001204095	1.002131898	1.005062701	1.002670015
61.33333333	1.001229989	1.00175016	1.003546283	1.004916738	1.00272594
61.5	1.000885923	0.999210322	1.003389129	1.003028022	1.006402974
61.66666667	1.001027742	1.000778672	1.002854806	1.012554565	1.002236601
61.83333333	1.001424836	1.001813656	1.005023529	1.009851871	1.000433036
62	1.000910587	0.999423033	1.004276175	1.006247374	1.002082808
62.16666667	1.000973481	1.001794607	1.004562545	1.006464652	1.001817167
62.33333333	1.000978414	1.000146887	1.002463667	1.003250694	1.00185212
62.5	1.000610917	1.000689778	1.002606852	1.008969131	1.003655684
62.66666667	1.000730538	1.003147071	1.002502083	1.002495801	1.000551876
62.83333333	1.002154897	0.999232546	1.006675391	1.018994339	0.999803886
63	1.001127632	1.002607355	1.002107452	1.004921226	1.004159005
63.16666667	1.001195459	1.001956522	1.004171406	1.000497808	1.004054146
63.33333333	1.000589952	1.002248603	1.004370468	1.006869685	1.003278194
63.5	1.000682443	1.003251839	1.004489206	1.016021293	1.004124052
63.66666667	0.999419636	1.002404168	1.00317959	1.005266433	1.004172986
63.83333333	1.001424836	1.002083514	1.003113236	1.00636818	1.002257572
64	1.000868658	1.001381883	1.004978129	1.014699592	1.002488261
64.16666667	1.001541991	1.001820005	1.004286652	1.004833977	1.001831148
64.33333333	1.001009244	1.002286701	1.003577714	1.003511534	1.00385142
64.5	1.002005678	1.000537387	1.003846621	1.009659916	1.004767183
64.66666667	1.000109	1.002464489	1.003940914	1.014679993	1.00073363
64.83333333	0.999129831	1.000943761	1.00473716	1.00924673	1.003676656
65	1.000638048	1.001918424	1.002194759	1.015786228	1.003767533
65.16666667	1.001340978	0.998622985	1.00519116	1.008464456	1.001775224
65.33333333	1.000683676	1.001162822	1.004433329	1.012545919	1.002278544
65.5	1.002222723	1.000264355	1.002837344	1.007249314	1.0033481
65.66666667	1.000449366	1.002874038	1.005715006	1.003841836	1.005165645
65.83333333	1.00194895	1.001848579	1.004415868	1.011311754	1.004207939
66	1.000591186	1.000140538	1.002802421	1.01064061	1.006815417
66.16666667	1.001220123	1.002439091	1.005592776	1.007127067	1.003620731
66.33333333	1.001606118	1.002261302	1.00655316	1.012480616	1.006626672
66.5	1.00118806	1.002191457	1.002289052	1.008119207	1.003152364
66.66666667	0.999761235	1.004204278	1.004174898	1.005337911	1.004445618
66.83333333	1.000967315	1.00245814	1.003092283	1.008809045	1.004844079
67	1.000568988	0.999454781	1.004834945	1.013844233	1.003956278
67.16666667	1.001037608	1.001473953	1.004580006	1.008769847	1.004648344
67.33333333	1.002080904	1.002667676	1.003364683	1.001054282	1.005410315
67.5	1.003065006	1.000699302	1.007090976	1.013077029	1.001418705
67.66666667	1.001767668	1.001985095	1.005184175	1.001707721	1.003089449
67.83333333	0.999457865	1.000391347	1.005484514	1.013130844	1.004466589
68	1.001601185	0.999565899	1.003417067	1.007856308	1.003404024
68.16666667	1.000994445	1.00222003	1.00369296	1.00677276	1.004200948
68.33333333	1.001670245	1.002115262	1.007056053	1.006238398	1.003271203
68.5	1.001316313	1.003378831	1.004876852	1.004165797	1.006388993
68.66666667	0.999528158	1.002566083	1.005477529	1.009386682	1.000964319
68.83333333	1.00048513	1.002000969	1.007220191	1.011810007	1.00522157
69	1.001042541	1.002013668	1.004716206	1.008254342	1.003089449
69.16666667	1.002230122	1.002813717	1.005205129	1.008115337	1.004075118
69.33333333	1.001708474	1.001835879	1.003022436	1.017749057	1.001803186
69.5	1.000959916	1.002283526	1.006465853	0.994249455	1.004396684
69.66666667	1.001623383	1.002264477	1.004517145	1.009173233	1.001649394
69.83333333	1.001100502	1.002785144	1.004904791	1.009087755	1.00185911
70	1.000714507	1.00135966	1.004628898	1.011732352	1.003313147
70.16666667	1.001977314	1.000635806	1.001974744	1.013303324	1.002096789
70.33333333	1.000795899	1.001362835	1.004841929	1.003380929	1.009108321
70.5	1.003041575	1.002578782	1.003095775	1.013418489	1.004788155
70.66666667	1.000398805	1.000245306	1.005302914	1.008993383	1.005801786
70.83333333	1.000110234	1.001140599	1.001838544	1.013576969	1.002704968
71	1.002242454	1.001451729	1.003644067	0.999020056	1.002635062
71.16666667	1.000031308	1.001267591	1.00414696	1.005991433	1.00522157
71.33333333	0.99958242	0.999975448	1.005802314	1.016334467	1.002886723
71.5	1.002154897	1.001642217	1.004597468	1.007854703	1.002593119
71.66666667	1.000724372	0.999845282	1.004915268	1.006227569	1.005130692
71.83333333	1.001416203	1.004016965	1.003455483	1.010862417	1.006829399
72	1.000757669	1.002997855	1.005313391	1.005143774	1.007549426
72.16666667	1.002015544	1.004261425	1.002676698	1.007974232	1.006514823
72.33333333	1.000893322	1.002686725	1.003790744	1.004064178	1.006605701
72.5	1.000607217	1.002296225	1.004855898	1.004347953	1.002844779
72.66666667	1.000966082	1.000480241	1.005725483	1.003273422	1.006605701
72.83333333	1.000001711	1.003286762	1.003804714	1.00617363	1.005557117
73	1.002120367	1.001302514	1.003637083	1.014144889	1.006277144
73.16666667	1.001508694	1.00182953	1.006588083	1.010360129	1.006123352
73.33333333	1.000663945	1.003032778	1.006863976	1.012085217	1.007053096
73.5	1.000597352	1.001645392	1.005435622	1.011645474	1.004522514
73.66666667	1.000952516	1.002547034	1.005914068	1.012648155	1.004389693
73.83333333	1.001738071	1.000892965	1.004922252	1.01090495	1.003571798
74	1.000958682	1.001702538	1.004003775	1.009457173	1.004983891
74.16666667	1.001903322	1.001378709	1.003871067	1.004667755	1.004690287
74.33333333	0.999099001	1.001477127	1.005264499	1.010015211	1.00098529
74.5	1.000213823	1.001997794	1.006843022	1.013444429	1.008171586
74.66666667	1.001707241	1.000985034	1.004052667	1.010219642	1.0053474
74.83333333	1.001262052	1.003362957	1.005072422	1.007647471	1.001453658
75	1.000987046	1.001423156	1.003933929	1.009076062	1.005431287
75.16666667	1.001043774	1.00159777	1.003144667	1.010405133	1.00348092
75.33333333	1.001529659	1.002524811	1.003836144	1.003575067	1.006780465
75.5	1.001978547	1.002023193	1.006493791	1.002762694	1.005193607
75.66666667	1.001730672	1.002242254	1.005788345	1.008362878	1.004906995
75.83333333	0.999806864	1.002289876	1.004520637	1.008417023	1.005060787
76	1.00165298	0.9999437	1.005935022	1.007995519	1.005410315
76.16666667	1.002454567	1.004909083	1.003727883	1.000983544	1.002991581
76.33333333	1.002537192	1.002527985	1.005823268	1.009838778	1.005731881
76.5	1.000120099	1.001946997	1.006134083	1.007647348	1.008360331
76.66666667	1.002365775	1.00214066	1.005295929	1.011492263	1.005424296
76.83333333	1.001908254	0.998635684	1.004869868	1.007115209	1.000922375
77	1.000623249	1.000150062	1.003570729	1.00677589	1.007248832
77.16666667	1.001152296	1.002359721	1.004751129	1.007690416	1.005214579
77.33333333	1.001500062	1.003445502	1.006745237	1.007443946	1.005333419
77.5	1.000437034	1.001994619	1.008756807	1.012707982	1.003648694
77.66666667	1.000948817	1.003705835	1.005013052	1.004626704	1.003830448
77.83333333	1.000456766	1.001454904	1.004387929	1.005130351	1.002271553
78	1.001033908	1.003362957	1.007537991	1.016204067	1.009241142
78.16666667	1.001442101	1.001235843	1.003396113	1.016004535	1.002495251
78.33333333	1.002191893	1.002254953	1.006291237	1.011818859	1.002551176
78.5	1.0017837	1.002845465	1.004848914	1.002493289	1.006752502
78.66666667	1.001909488	1.002766095	1.00550896	1.008270318	1.005298466
78.83333333	0.999769868	1.00300738	1.006375053	1.009350572	1.003320137
79	0.999182859	1.002229554	1.003336744	1.005556095	1.008276444
79.16666667	1.001428536	1.003918547	1.007314484	1.010609894	1.005515173
79.33333333	1.002550757	1.002242254	1.003940914	1.001046541	1.006612691
79.5	1.003092136	1.005090047	1.006483314	1.010210707	1.004179976
79.66666667	1.001095569	1.001156473	1.007471638	1.009194727	1.005193607
79.83333333	1.001907021	1.004512234	1.004824468	1.011421526	1.004732231
80	0.999595985	1.000515164	1.008397099	1.003971865	1.005654984
80.16666667	1.001902088	1.001388233	1.005774376	1.00655433	1.004788155
80.33333333	1.000675044	1.000972335	1.005037498	1.013949763	1.0069762
80.5	1.001867558	1.003943945	1.005163222	1.005445336	1.005312447
80.66666667	1.00134591	1.004356669	1.007806899	1.011493416	1.008283435
80.83333333	1.0017874	1.004086811	1.006532207	1.012036878	1.00747253
81	1.001643114	0.999807184	1.004132991	1.01424729	1.003522864
81.16666667	1.001935385	1.000067517	1.00555436	1.013283642	1.006340059
81.33333333	1.001054873	0.999600822	1.006560145	1.008344844	1.004410665
81.5	1.000935251	1.001553323	1.003923452	1.01039311	1.007528455
81.66666667	1.002965116	1.002759746	1.005351806	1.015560633	1.003970259
81.83333333	1.001809598	1.002785144	1.006668407	1.004979652	1.003075468
82	1.002702442	1.000921538	1.007377345	1.015383006	1.004193957
82.16666667	1.00014723	1.003229616	1.005274975	1.022509035	1.00597655
82.33333333	1.000570221	1.001143774	1.006867468	1.001956579	1.006745512
82.5	1.001217657	1.000559611	1.005868668	1.007213945	1.004920976
82.66666667	1.001697375	1.001950172	1.004772083	1.014816733	1.00810168
82.83333333	1.002479231	1.002794668	1.004946698	1.010003558	1.006983191
83	1.000794665	1.00362329	1.006396007	1.010893257	1.004110071
83.16666667	1.001808364	0.997902306	1.007307499	1.012112228	1.004368721
83.33333333	1.003660646	1.003156595	1.004586991	1.004222494	1.004117061
83.5	1.000328512	1.002023193	1.00792913	1.012545178	1.005004862
83.66666667	1.002940452	1.002547034	1.007073514	1.015826044	1.006151314
83.83333333	1.002011844	1.002883563	1.005529914	1.012140473	1.006605701
84	1.000730538	1.000553261	1.007590376	1.001506872	1.003823458
84.16666667	1.001544457	1.000277054	1.00806533	1.011028886	1.002516223
84.33333333	1.001909488	1.004499534	1.004831452	1.011214624	1.004235901
84.5	1.002273285	1.003112148	1.008243438	1.019220058	1.004746212
84.66666667	0.999906754	1.000794546	1.006532207	1.007995808	1.006046456
84.83333333	1.001755336	1.00245814	1.008114222	1.005051131	1.007940898
85	1.002323846	1.002321623	1.005306406	1.008918899	1.006556767
85.16666667	1.000604751	1.003169294	1.006479822	1.015160129	1.004557467
85.33333333	1.002576654	1.002496237	1.004988606	1.008702156	1.007933907
85.5	1.002691343	1.002096213	1.008386622	1.014750895	1.005046806
85.66666667	1.002169695	1.004102685	1.004478729	1.011853323	1.006388993
85.83333333	1.002030342	1.00206764	1.003787252	1.008297946	1.006458899
86	1.001712174	1.001950172	1.003860591	1.014537241	1.006780465
86.16666667	1.000523359	1.001877152	1.006706822	1.006122327	1.003215279
86.33333333	1.003242588	1.000975509	1.006399499	1.022190262	1.005046806
86.5	1.002983614	1.002023193	1.006022329	1.010579342	1.002516223
86.66666667	1.002019243	1.0030804	1.007188761	1.014065381	1.008632963
86.83333333	1.001768902	1.003750282	1.004506668	1.011909279	1.006794446
87	1.002518694	0.999521452	1.005708022	1.008380789	1.01009399
87.16666667	1.003167362	1.000896139	1.005414668	1.008261795	1.007884973
87.33333333	1.001254653	0.999448432	1.004091083	1.014065916	1.00435474
87.5	1.002713541	1.00088344	1.00473716	1.013231145	1.005829748
87.66666667	1.001070905	1.000546912	1.006109637	1.005889156	1.006955229
87.83333333	1.001162162	1.000311977	1.006427437	1.006579858	1.004410665
88	1.002532259	1.001645392	1.007625299	1.016097096	1.007654285
88.16666667	1.001322479	1.00166444	1.007262099	1.003186462	1.007004163
88.33333333	0.999944983	1.003537571	1.006549668	1.003948272	1.008570048
88.5	1.000936485	1.002366071	1.004590483	1.009019817	1.005214579
88.66666667	1.001850294	1.003794729	1.006923345	1.005663808	1.005438277
88.83333333	1.001419903	1.000219908	1.005837237	1.019279102	1.004340759
89	1.002075971	1.001299339	1.004971145	1.009928209	1.001418705
89.16666667	1.002269585	1.005467848	1.004660329	1.010218901	1.009744462
89.33333333	1.001913187	1.000581835	1.005442606	1.006675506	1.005235551
89.5	1.001507461	1.003416929	1.005082899	1.010536068	1.006235201
89.66666667	1.001863859	1.000985034	1.005362283	1.012112269	1.005696928
89.83333333	1.002288083	1.003505823	1.005390222	1.010373388	1.002306506
90	1.001131332	1.000972335	1.007373853	1.009171051	1.009010453
90.16666667	1.00279	1.001937473	1.006207422	1.00734208	1.006941248
90.33333333	1.000862492	1.002534335	1.007447191	1.005258527	1.00747253
90.5	1.001062272	1.003261363	1.007607838	1.019251474	1.006333069
90.66666667	1.00171834	1.001832705	1.007422745	1.013854856	1.007206889
90.83333333	1.002396606	1.002077164	1.005976929	1.00909142	1.006647644
91	1.003537325	1.003426453	1.006591576	1.014037588	1.008017794
91.16666667	1.002794933	1.002915311	1.005617222	1.009536434	1.002418355
91.33333333	1.004548558	1.003696311	1.005229575	1.010448778	1.008639954
91.5	1.002622283	1.004264599	1.00528196	1.019067918	1.007661275
91.66666667	1.000927852	1.003404229	1.007045576	1.014210439	1.005270504
91.83333333	1.002318913	1.001639042	1.004911775	1.005983569	1.004026184
92	1.004756971	1.001924774	1.007618314	1.005386209	1.00635404
92.16666667	1.001955116	1.000000847	1.005477529	1.014952568	1.005529154
92.33333333	1.002714774	1.003337559	1.007461161	1.0135556	1.005682947
92.5	1.003157497	1.003610591	1.006270283	1.01730952	1.006787455
92.66666667	1.001242321	1.001089802	1.003514852	1.007357973	1.004823108
92.83333333	1.000493762	1.001245367	1.007531007	1.01264622	1.006878332
93	1.003174762	1.004334445	1.009011746	1.012660754	1.006920276
93.16666667	1.001581454	1.003162945	1.005882637	1.008119249	1.006514823
93.33333333	0.999008977	1.003388355	1.007405284	1.006638284	1.00635404
93.5	1.001535825	1.002229554	1.007737053	1.01253966	1.007493502
93.66666667	1.002815897	1.003353433	1.00591756	1.005008557	1.003397034
93.83333333	1.003164896	1.000594534	1.009092069	1.009539481	1.010862952
94	1.001540758	1.001537449	1.004953683	1.003221131	1.006983191
94.16666667	1.002099402	1.001410457	1.007401791	1.006492609	1.005808777
94.33333333	0.999700808	1.002000969	1.005240052	1.01057156	1.011135584
94.5	1.002022943	1.000388172	1.006060745	1.005863957	1.005067777
94.66666667	1.003298083	1.002321623	1.008648545	1.008718214	1.006955229
94.83333333	1.001086936	1.003537571	1.005763899	1.005749903	1.009150265
95	1.002140098	1.002194632	1.006486807	1.00007054	1.005752852
95.16666667	1.002273285	1.002423217	1.005138775	1.006729198	1.005123702
95.33333333	1.002785067	1.003410579	1.0103493	1.01401976	1.004529504
95.5	1.003601452	1.001032656	1.010391207	1.008647929	1.008143624
95.66666667	1.0024521	1.000083391	1.00774753	1.008999601	1.005074768
95.83333333	1.000760135	1.001956522	1.008526315	1.016017052	1.005606051
96	1.0021179	1.001480302	1.010041977	1.010825401	1.011415206
96.16666667	1.001241088	1.005261486	1.00824693	1.017016357	1.00834635
96.33333333	1.002098169	1.003886799	1.008959361	1.017718835	1.003704618
96.5	1.00148033	1.003423278	1.006616022	1.016140164	1.008024784
96.66666667	1.002008144	1.002375595	1.00783833	1.013925347	1.007185917
96.83333333	1.001336045	1.00064533	1.007070022	1.011667049	1.004955928
97	1.002801099	1.001210444	1.004820975	1.011448001	1.008409265
97.16666667	1.003184627	1.003156595	1.007740545	1.010447214	1.005934607
97.33333333	1.003486764	1.002356546	1.006745237	1.012445165	1.010981791
97.5	1.000319879	1.001067579	1.006511253	1.016187556	1.007584379
97.66666667	1.001863859	1.002216855	1.007440207	1.01582592	1.009073368
97.83333333	1.001381674	1.000642156	1.008669499	1.00673385	1.00710203
98	1.000826729	1.003569319	1.008058345	1.002656875	1.007234851
98.16666667	1.002173395	1.002483538	1.008452976	1.013330252	1.008213529
98.33333333	1.002537192	1.00143903	1.004779068	1.011904791	1.008954529
98.5	1.000192859	1.000486591	1.006640468	1.015837037	1.008136633
98.66666667	1.003402905	1.004509059	1.00611313	1.0097575	1.008779765
98.83333333	1.003680378	1.002410518	1.007352899	1.006541071	1.007116012
99	1.003547191	1.002426392	1.007283053	1.009262459	1.007360681
99.16666667	1.003005812	1.003826477	1.007670699	1.011195395	1.008178577
99.33333333	1.001967449	1.004518583	1.008225976	1.013577052	1.010163896
99.5	1.001206558	1.002508937	1.008725376	1.010170439	1.006458899
99.66666667	0.999840161	1.002210506	1.007604345	1.013429853	1.009276095
99.83333333	1.001851527	1.002194632	1.007803407	1.014088645	1.009688538
100	1.001529659	1.004232851	1.008498376	1.012716546	1.009639604
100.1666667	1.002771502	1.00401379	1.007733561	1.012659807	1.007947888
100.3333333	1.001523493	1.003093099	1.008012945	1.009507776	1.010226811
100.5	1.002734505	1.003413754	1.007010653	1.013059488	1.008430237
100.6666667	1.001627082	1.003886799	1.007946591	1.010718924	1.002334468
100.8333333	1.002233822	1.002248603	1.006563637	1.011246287	1.008479171
101	1.004073772	1.00112155	1.007688161	1.014745996	1.007570398
101.1666667	1.004029376	1.003658213	1.006015345	1.018683019	1.008570048
101.3333333	1.002026643	1.003931246	1.008491392	1.015128301	1.006130343
101.5	1.002740671	1.003604242	1.010220084	1.004868069	1.004662325
101.6666667	1.002413871	0.999330964	1.008299315	1.005257333	1.005941597
101.8333333	1.001890989	1.002524811	1.008969838	1.014508583	1.005675956
102	1.002982381	1.005344031	1.008854592	1.020258231	1.006298116
102.1666667	1.001022809	1.001061229	1.00765673	1.01147954	1.006402974
102.3333333	1.003166129	1.004874161	1.008414561	1.011853281	1.010667216
102.5	1.003262319	1.003813778	1.005770883	1.011162662	1.009737472
102.6666667	1.002782601	1.00488051	1.008959361	1.009060086	1.00596956
102.8333333	1.001485263	1.002772445	1.005369268	1.006709804	1.007912935
103	1.001791099	1.002077164	1.008414561	1.014270142	1.008856661
103.1666667	1.001934152	1.002505762	1.007447191	1.011431943	1.006815417
103.3333333	1.001612284	1.003194693	1.007352899	1.016382229	1.007500492
103.5	1.003026776	1.00206764	1.009189853	1.016439503	1.006836389
103.6666667	1.001713407	1.004242376	1.010045469	1.011345888	1.00847218
103.8333333	1.003491697	1.003864575	1.009158423	1.008310298	1.00609539
104	1.003384407	1.001861278	1.006574114	1.007451769	1.005920626
104.1666667	1.002242454	1.001540623	1.010412161	1.009717272	1.006144324
104.3333333	1.00282083	1.003613766	1.008047868	1.008061316	1.007388643
104.5	1.002040208	1.002947059	1.004848914	1.002313027	1.005606051
104.6666667	1.002169695	1.005109096	1.009504161	1.012757391	1.006738521
104.8333333	1.002358376	1.001105676	1.008009453	1.015933921	1.00759836
105	1.002302882	1.003559794	1.007192253	1.014004484	1.006291125
105.1666667	1.00195265	1.000899314	1.008477422	1.012336629	1.008660925
105.3333333	1.00231768	0.999978623	1.009326053	1.013977474	1.006200248
105.5	1.003167362	1.003039128	1.008676484	1.007836709	1.009562708
105.6666667	1.002674078	1.002058115	1.0097591	1.019208282	1.007857011
105.8333333	1.001223823	1.001118375	1.009015238	1.01543081	1.009744462
106	1.002145031	1.001594595	1.009664807	1.016810238	1.007528455
106.1666667	1.001688743	1.002039067	1.009678777	1.014864702	1.009059387
106.3333333	1.002180794	1.003915372	1.009814977	1.012139279	1.010611292
106.5	1.002602552	1.005134494	1.010929023	1.012288455	1.008549076
106.6666667	1.002463199	1.002223205	1.007834838	1.000940558	1.008003813
106.8333333	1.003056373	1.004407465	1.009224776	1.009463267	1.008639954
107	1.003738339	1.00112155	1.007276068	1.006954628	1.009122302
107.1666667	1.001625849	1.005264661	1.007796422	1.010504117	1.005661975
107.3333333	1.003881391	1.005137669	1.010310884	1.022787087	1.008563057
107.5	1.002323846	1.003289937	1.010583284	1.011733958	1.00610238
107.6666667	1.001366875	1.002493063	1.008858084	1.002965972	1.009422896
107.8333333	1.002642015	1.003959819	1.00673476	1.012734704	1.010059037
108	1.003728473	1.004220152	1.00865553	1.01045376	1.005920626
108.1666667	1.002043908	1.002080339	1.00702113	1.006451187	1.00685037
108.3333333	1.004415371	1.002966107	1.008068822	1.01188898	1.009450859
108.5	1.002718474	1.003023254	1.00774753	1.012916325	1.007982841
108.6666667	1.002331246	1.002820067	1.010586777	1.007237826	1.011030725
108.8333333	1.00305884	1.001959697	1.007754515	1.001475414	1.010100981
109	1.002257253	1.003147071	1.00892793	1.015991854	1.010226811
109.1666667	1.001036375	1.00425825	1.008735853	1.003941067	1.00959766
109.3333333	1.002318913	1.003362957	1.0099861	1.015326103	1.005920626
109.5	1.004256287	1.006156779	1.008910469	1.008252778	1.007864001
109.6666667	1.002465666	1.004667799	1.009720684	1.007309346	1.008989482
109.8333333	1.001829329	1.004216978	1.0103493	1.012362198	1.009548726
110	1.003026776	1.002283526	1.011383023	1.021136154	1.007290776
110.1666667	1.002608718	1.003124847	1.008522822	1.01079662	1.012680497
110.3333333	1.003105702	1.002823241	1.010740438	1.013226245	1.00972349
110.5	1.001192992	1.00159777	1.011857977	1.012877415	1.008863652
110.6666667	1.001789866	1.004693197	1.012577393	1.023680203	1.009311047
110.8333333	1.003428803	1.001553323	1.010852192	1.013213646	1.012428837
111	1.003434969	1.004597953	1.011442392	1.013529125	1.009108321
111.1666667	1.002254787	1.004842413	1.009385423	1.013289571	1.010170886
111.3333333	1.002732039	1.003356607	1.01010833	1.010897168	1.009534745
111.5	1.000427169	1.002715298	1.010174684	1.012520885	1.005319438
111.6666667	1.00279	1.005547218	1.009958161	1.011737622	1.005046806
111.8333333	1.000968548	1.002934359	1.009378438	1.009658763	1.008311397
112	1.002896056	1.002947059	1.009664807	1.016051598	1.007884973
112.1666667	1.002539658	1.00347725	1.009811484	1.021451221	1.011666866
112.3333333	1.003824663	1.00355027	1.008131684	1.017727194	1.007360681
112.5	1.002458266	1.003747107	1.010523915	1.014259972	1.009108321
112.6666667	1.002362076	1.004982104	1.009374946	1.01202222	1.007430587
112.8333333	1.000629415	1.003607416	1.011190946	1.017918738	1.010688188
113	1.002201758	1.0058266	1.009242238	1.011793578	1.010814018
113.1666667	1.002839328	1.003724884	1.008823161	1.0058213	1.010772074
113.3333333	1.001421136	1.004074112	1.009462253	1.010010929	1.008052747
113.5	1.000772468	1.002566083	1.009587976	1.009622118	1.007870992
113.6666667	1.003156263	1.002356546	1.010963946	1.010781756	1.008961519
113.8333333	1.003005812	1.001508875	1.00888253	1.015258371	1.013044006
114	1.002508828	1.003851876	1.007558945	1.007939069	1.011373263
114.1666667	1.00191442	1.002985156	1.0112573	1.017565007	1.010198849
114.3333333	1.003677911	1.002162884	1.009968638	1.010442231	1.008374312
114.5	1.003436202	1.00268355	1.00806533	1.012995709	1.006423946
114.6666667	1.000232321	1.00456938	1.011016331	1.012376568	1.009877283
114.8333333	1.002477998	1.004080461	1.009137469	1.014599661	1.008066728
115	1.002094469	1.00363599	1.009511146	1.012941153	1.008178577
115.1666667	1.002285617	1.002721648	1.010915054	1.014223656	1.009828349
115.3333333	1.002711074	1.002493063	1.009828946	1.010086401	1.007675256
115.5	1.00161475	1.00198827	1.012399285	1.010025093	1.009436877
115.6666667	1.002112967	1.004467786	1.00770213	1.007063782	1.011142574
115.8333333	1.003135299	1.004232851	1.011096654	1.009988983	1.008129643
116	1.002104335	1.004343969	1.005994391	1.015878582	1.007766134
116.1666667	1.001844127	1.00402014	1.011952269	1.01123587	1.007150964
116.3333333	1.004562123	1.004385242	1.010464546	1.014638777	1.009814368
116.5	1.002749304	1.004797965	1.011655423	1.013213769	1.009234151
116.6666667	1.003138998	1.004353494	1.008299315	1.01316296	1.010555367
116.8333333	1.002815897	1.004858287	1.009326053	1.006799359	1.008255473
117	1.003856727	1.004315396	1.0103947	1.013540983	1.005647994
117.1666667	1.00315503	1.002997855	1.011372546	1.010488553	1.00822052
117.3333333	1.001858926	1.003588368	1.010328346	1.013009544	1.010751103
117.5	1.002966349	1.007106043	1.010223577	1.00935683	1.006298116
117.6666667	1.003037875	1.005477372	1.011421438	1.021234355	1.011009753
117.8333333	1.002809731	1.003642339	1.009689253	1.017107682	1.010848971
118	1.001432235	1.004191579	1.013977808	1.019425807	1.010695178
118.1666667	1.003506495	1.004737644	1.010003561	1.014275495	1.00784303
118.3333333	1.002831929	1.004639226	1.0106671	1.013539995	1.01421143
118.5	1.003319047	1.004436039	1.010834731	1.008526959	1.008625972
118.6666667	1.003286984	1.001473953	1.01367747	1.013143772	1.011506083
118.8333333	1.003728473	1.005648811	1.012043069	1.015171575	1.008632963
119	1.000869891	1.007001275	1.011585577	1.017246687	1.011373263
119.1666667	1.001407571	1.006531405	1.009556546	1.010397804	1.009954179
119.3333333	1.003299316	1.005061474	1.011410962	1.011080354	1.011520064
119.5	1.001368108	1.005051949	1.010925531	1.010937396	1.009856311
119.6666667	1.002765336	1.003842351	1.010736946	1.011493005	1.013197799
119.8333333	1.003526227	1.002874038	1.009773069	1.006388561	1.011254423
120	1.00315503	1.003569319	1.01006293	1.015464696	1.012316988
120.1666667	1.002628449	1.004321746	1.011707808	1.01853302	1.009646594
120.3333333	1.003356043	1.005175766	1.013530793	1.016814191	1.007647294
120.5	1.000723139	1.0050456	1.009430823	1.020104486	1.011694828
120.6666667	1.003690243	1.004626526	1.010681069	1.010587166	1.010569348
120.8333333	1.002971282	1.005871047	1.011700823	1.015232184	1.00872384
121	1.001813297	1.004270949	1.010143254	1.013222375	1.012561658
121.1666667	1.002900989	1.004207453	1.010328346	1.016909304	1.008989482
121.3333333	1.003785201	1.005861523	1.011072208	1.012941276	1.01071615
121.5	1.003952917	1.005344031	1.011428423	1.00826093	1.009940198
121.6666667	1.00305144	1.005058299	1.010038484	1.007690952	1.010974801
121.8333333	1.00496415	1.005185291	1.012867254	1.01442397	1.011974451
122	1.003348644	1.005451974	1.010981408	1.008269206	1.012883224
122.1666667	1.002254787	1.003394705	1.011145546	1.011652638	1.013798987
122.3333333	1.001805898	1.002588306	1.012580885	1.019287172	1.010646244
122.5	1.002899756	1.005963116	1.014037178	1.014711903	1.009422896
122.6666667	1.004745872	1.006718718	1.011875439	1.008677781	1.011114612
122.8333333	1.003989914	1.006947303	1.012556439	1.015984607	1.011261414
123	1.00202171	1.005620238	1.010681069	1.016798956	1.012205139
123.1666667	1.002269585	1.002845465	1.009504161	1.020877084	1.009332019
123.3333333	1.004277252	1.004216978	1.00947273	1.003646834	1.00996816
123.5	1.001741771	1.005607539	1.009640361	1.01714301	1.012177177
123.6666667	1.002260953	1.003632815	1.012336423	1.011169661	1.010191858
123.8333333	1.003422637	1.004623352	1.012570408	1.020345521	1.009541736
124	1.003576788	1.004724945	1.010296915	1.013076782	1.012827299
124.1666667	1.002695043	1.005318632	1.012332931	1.010375982	1.010855961
124.3333333	1.004181061	1.005950417	1.012525008	1.011028392	1.013295667
124.5	1.002216557	1.002483538	1.013031393	1.009266	1.010499443
124.6666667	1.00452636	1.00409951	1.010670592	1.012357834	1.014358232
124.8333333	1.004001013	1.004470961	1.012462146	1.006877426	1.012009404
125	1.003325213	1.005759929	1.011149038	1.017289591	1.009436877
125.1666667	1.003548424	1.005505945	1.010726469	1.015996547	1.013225761
125.3333333	1.003534859	1.007356852	1.012420239	1.009236313	1.010310697
125.5	1.001962516	1.003921721	1.013799701	1.014996337	1.012128243
125.6666667	1.002079671	1.005258311	1.011795115	1.007584021	1.011282385
125.8333333	1.003846861	1.008042608	1.010911561	1.014484043	1.010366622
126	1.003299316	1.008118803	1.012304993	1.00820905	1.014141524
126.1666667	1.002163529	1.006642523	1.011250315	1.012674095	1.011722791
126.3333333	1.002178328	1.003235965	1.014162901	1.012199312	1.014295317
126.5	1.003232722	1.005445624	1.011589069	1.014004731	1.009080359
126.6666667	1.002029109	1.005067823	1.010572807	1.017267892	1.011974451
126.8333333	1.004167496	1.005937718	1.012972023	1.011806672	1.013246733
127	1.002159829	1.008102929	1.010981408	1.016885217	1.013512374
127.1666667	1.00215243	1.003899498	1.008805699	1.003180738	1.010359631
127.3333333	1.003282051	1.006979051	1.0117567	1.011774515	1.009646594
127.5	1.004717508	1.002381945	1.011058238	1.015084368	1.010562358
127.6666667	1.002904688	1.005274185	1.011637962	1.013793424	1.012652535
127.8333333	1.003348644	1.008020385	1.009787038	1.0070399	1.01170881
128	1.003822197	1.003305811	1.012580885	1.012543284	1.013246733
128.1666667	1.003097069	1.00668062	1.01340507	1.009403769	1.013903845
128.3333333	1.004527593	1.003140721	1.012287531	1.004340542	1.015441769
128.5	1.00325492	1.003270888	1.011309685	1.01111947	1.012163196
128.6666667	1.004155164	1.008391836	1.011718285	1.013260626	1.014421147
128.8333333	1.002575421	1.007337803	1.011456362	1.009743994	1.01384093
129	1.0031242	1.005766279	1.0110303	1.015889082	1.014532996
129.1666667	1.00462625	1.00589962	1.013963839	1.014410341	1.009436877
129.3333333	1.004478265	1.005896445	1.010750915	1.004428079	1.01071615
129.5	1.004202026	1.004674148	1.010799808	1.01142659	1.015099231
129.6666667	1.003368376	1.005166242	1.013733347	1.010781345	1.013722091
129.8333333	1.003248754	1.005178941	1.010422638	1.013426682	1.010939848
130	1.004028143	1.00425825	1.012175777	1.012820182	1.012554667
130.1666667	1.003225323	1.007274307	1.012308485	1.014757772	1.01532992
130.3333333	1.003808632	1.005759929	1.010352792	1.018695577	1.012261064
130.5	1.002243688	1.00598534	1.010607731	1.003566132	1.0120863
130.6666667	1.004110768	1.005563092	1.0119383	1.01610393	1.012226111
130.8333333	1.002653114	1.003753457	1.014257193	1.016016476	1.012827299
131	1.002071038	1.003988392	1.012940593	1.010551797	1.013645195
131.1666667	1.003802466	1.00354392	1.014187347	1.005217394	1.014358232
131.3333333	1.003386874	1.005299583	1.013516824	1.016577643	1.012939148
131.5	1.003591587	1.006594901	1.014602932	1.015223826	1.014253373
131.6666667	1.003097069	1.006934604	1.0122107	1.013617156	1.013414506
131.8333333	1.004091037	1.003905847	1.015374732	1.015948209	1.0120863
132	1.004363576	1.008144202	1.012772962	1.016210284	1.014861552
132.1666667	1.0031242	1.004975754	1.011850992	1.01033316	1.015308948
132.3333333	1.00372354	1.003486774	1.012549454	1.005935024	1.011638904
132.5	1.004818631	1.006810787	1.013083777	1.015229919	1.013624223
132.6666667	1.003195726	1.004502709	1.013052347	1.019876955	1.013680147
132.8333333	1.003023077	1.007633059	1.012717085	1.014990037	1.010024085
133	1.004512795	1.00652823	1.011292223	1.016897034	1.012303007
133.1666667	1.003606385	1.00668697	1.011676377	1.01947958	1.015756344
133.3333333	1.00232508	1.002642278	1.011250315	1.012782754	1.011100631
133.5	1.002538425	1.003569319	1.01372287	1.018694465	1.011897555
133.6666667	1.004849461	1.005153543	1.013293316	1.009456432	1.012904195
133.8333333	1.002119133	1.006664746	1.014470224	1.020374385	1.014770675
134	1.003349877	1.008128328	1.013569208	1.013810182	1.015903146
134.1666667	1.005559791	1.004588429	1.013649531	1.01090738	1.013120903
134.3333333	1.003076105	1.004861461	1.012476116	1.014586733	1.009660575
134.5	1.004259987	1.006020262	1.013460947	1.009208355	1.012757394
134.6666667	1.003230256	1.007531466	1.014658808	1.017159192	1.016070919
134.8333333	1.002350977	1.006493307	1.012081485	1.015504018	1.014344251
135	1.004388241	1.006410762	1.01258787	1.014642853	1.01533691
135.1666667	1.004098436	1.006001214	1.013188547	1.015558986	1.015260014
135.3333333	1.002854127	1.005115445	1.0133003	1.015178122	1.016014995
135.5	1.004756971	1.006118681	1.011861469	1.016937096	1.011624923
135.6666667	1.004259987	1.008194999	1.011554146	1.011971905	1.014043657
135.8333333	1.002464432	1.008960125	1.013820654	1.018910096	1.014756694
136	1.004991281	1.004867811	1.011362069	1.012742733	1.015966061
136.1666667	1.003039108	1.005845649	1.013893993	1.011006734	1.016853862
136.3333333	1.001666545	1.007369551	1.013625085	1.018099617	1.012554667
136.5	1.006410706	1.007671157	1.012626285	1.009717766	1.010450509
136.6666667	1.004398106	1.008147377	1.0113027	1.019774266	1.013106922
136.8333333	1.004883991	1.008093405	1.0115297	1.024012563	1.018251974
137	1.003746971	1.007614011	1.011487792	1.019083317	1.01695173
137.1666667	1.003605152	1.006452035	1.013956854	1.018500986	1.016853862
137.3333333	1.005131866	1.003213742	1.0125285	1.010685449	1.013875883
137.5	1.003037875	1.007061596	1.012549454	1.017095783	1.012862252
137.6666667	1.003764236	1.00629012	1.012088469	1.018270532	1.01258263
137.8333333	1.004166263	1.006861584	1.012720577	1.015788575	1.016357532
138	1.003887557	1.007296531	1.013199023	1.01847694	1.014665816
138.1666667	1.004565823	1.005524994	1.012130377	1.018596058	1.012743412
138.3333333	1.004062673	1.00817595	1.0122107	1.012063148	1.012309998
138.5	1.004396873	1.005604364	1.012318962	1.012038278	1.015938098
138.6666667	1.005108436	1.005486896	1.012266577	1.014996625	1.014784656
138.8333333	1.005710242	1.008293417	1.011470331	1.021402759	1.012890214
139	1.004072539	1.008760113	1.015137255	1.015276076	1.013861902
139.1666667	1.004148998	1.008610897	1.012947577	1.010714189	1.01646239
139.3333333	1.002771502	1.00879186	1.0117113	1.018309072	1.014938448
139.5	1.004992514	1.007017149	1.014072101	1.012253003	1.013400525
139.6666667	1.003939352	1.00871884	1.014557532	1.013455381	1.016895805
139.8333333	1.003348644	1.00879821	1.013192039	1.012992374	1.013798987
140	1.00522929	1.004909083	1.016184947	1.013658083	1.014812618
140.1666667	1.003680378	1.008880755	1.014683255	1.016143211	1.015931108
140.3333333	1.003846861	1.00730923	1.0130733	1.015709767	1.014679798
140.5	1.004770536	1.007515592	1.011396992	1.011109588	1.016294617
140.6666667	1.003053907	1.004261425	1.012556439	1.016960484	1.01321877
140.8333333	1.002633382	1.005928193	1.013750808	1.010541174	1.013477421
141	1.005921121	1.008629946	1.013583177	1.022137888	1.015148165
141.1666667	1.003840695	1.008734714	1.013492377	1.01725204	1.015197099
141.3333333	1.004475799	1.008163251	1.011739239	1.00822062	1.014519015
141.5	1.003438669	1.007299706	1.011903377	1.006458064	1.015239042
141.6666667	1.004209425	1.007982287	1.011358577	1.012618262	1.012296017
141.8333333	1.004514028	1.007242559	1.012518023	1.020438081	1.015910136
142	1.002764102	1.006940954	1.014075593	1.017256816	1.015015344
142.1666667	1.004153931	1.004639226	1.013740331	1.018364122	1.013938798
142.3333333	1.004647215	1.007163189	1.013649531	1.019420907	1.013812968
142.5	1.002548291	1.0062171	1.013370147	1.016550921	1.013260714
142.6666667	1.003925787	1.007496543	1.012381823	1.011050667	1.01484058
142.8333333	1.004858094	1.008658519	1.011767177	1.0199297	1.014295317
143	1.004890157	1.011084064	1.014473716	1.013598998	1.016063928
143.1666667	1.003906055	1.006410762	1.012741531	1.010351812	1.018098181
143.3333333	1.006453868	1.009128389	1.011383023	1.018285767	1.012631563
143.5	1.003311648	1.008144202	1.014141947	1.019070718	1.012002413
143.6666667	1.002058706	1.006906031	1.011763685	1.015813774	1.014498043
143.8333333	1.004982648	1.006356791	1.014068608	1.011927148	1.014532996
144	1.003147631	1.007928316	1.0113935	1.01852392	1.014148515
144.1666667	1.003307948	1.008366438	1.014292116	1.016850506	1.013393534
144.3333333	1.003381941	1.009474442	1.01435847	1.014511342	1.019118803
144.5	1.003780268	1.004956705	1.01385907	1.019135115	1.014672807
144.6666667	1.003063773	1.005182116	1.014215285	1.015613872	1.014505034
144.8333333	1.002188193	1.007502893	1.011096654	1.020970221	1.016378504
145	1.005485798	1.008614072	1.014239731	1.016977489	1.016567249
145.1666667	1.004147765	1.009779222	1.012720577	1.016616512	1.015197099
145.3333333	1.003464566	1.006372665	1.011114115	1.013105521	1.012540686
145.5	1.00185276	1.007033023	1.011864962	1.026035548	1.018370813
145.6666667	1.003972649	1.006382189	1.014079085	1.010884034	1.014057638
145.8333333	1.003490463	1.005867872	1.013956854	1.018389197	1.016217721
146	1.005081305	1.005890096	1.015332824	1.023484788	1.015434778
146.1666667	1.00389249	1.007845771	1.013729854	1.009567891	1.016560258
146.3333333	1.005140499	1.009169661	1.015678563	1.024511639	1.012785356
146.5	1.005524027	1.009633182	1.012203716	1.015850666	1.014973401
146.6666667	1.003134066	1.006388539	1.015028993	1.015891882	1.012379903
146.8333333	1.004443735	1.008741064	1.015689039	1.019521908	1.015945089
147	1.005874259	1.007658458	1.013212993	1.021892488	1.015994023
147.1666667	1.002618584	1.006464734	1.012364362	1.022567832	1.017371163
147.3333333	1.005284785	1.009880816	1.013328239	1.014721126	1.014917477
147.5	1.004483198	1.00723621	1.014194331	1.01313772	1.015406816
147.6666667	1.00472614	1.008544226	1.013960347	1.015138512	1.017091541
147.8333333	1.003168595	1.010814206	1.013848593	1.012811618	1.018042257
148	1.005293417	1.007379076	1.013607624	1.01769866	1.017035616
148.1666667	1.004555957	1.005566266	1.01590207	1.016687085	1.015406816
148.3333333	1.004509095	1.009077592	1.011100146	1.014582327	1.018314889
148.5	1.004982648	1.007223511	1.012912654	1.012952311	1.01683289
148.6666667	1.003989914	1.008858531	1.014980101	1.011440095	1.020586821
148.8333333	1.004850695	1.009379198	1.010635669	1.016666662	1.015686438
149	1.004534993	1.004636051	1.013810177	1.011605452	1.015441769
149.1666667	1.005556091	1.007801324	1.012081485	1.020261978	1.019279586
149.3333333	1.003945518	1.007725129	1.011033792	1.010297338	1.014903495
149.5	1.004403039	1.005283709	1.015793809	1.018765368	1.0164554
149.6666667	1.00282453	1.008763287	1.014808978	1.023767204	1.01658822
149.8333333	1.005044309	1.006172653	1.0132549	1.015976701	1.018860152
150	1.004678045	1.008312466	1.014075593	1.021234067	1.015987032
150.1666667	1.004199559	1.009093466	1.015556332	1.02634304	1.015728382
150.3333333	1.004990047	1.007804499	1.013352685	1.018248463	1.018412757
150.5	1.003980048	1.009182361	1.013656516	1.022449785	1.018398776
150.6666667	1.00366188	1.008922027	1.014372439	1.013613656	1.017692729
150.8333333	1.004399339	1.007671157	1.014299101	1.018134368	1.020090491
151	1.005331647	1.006242498	1.012926623	1.012272438	1.019468331
151.1666667	1.003365909	1.009239507	1.014512131	1.01105849	1.018272945
151.3333333	1.003844395	1.00755369	1.013789224	1.016686385	1.015952079
151.5	1.003314114	1.008147377	1.011016331	1.018726087	1.016839881
151.6666667	1.003681611	1.00910934	1.011442392	1.017930472	1.014400175
151.8333333	1.003880158	1.007836246	1.008669499	1.003121859	1.013379553
152	1.003406605	1.007369551	1.011400485	1.015682674	1.01421143
152.1666667	1.002579121	1.009150613	1.010743931	1.016734065	1.0117158
152.3333333	1.00456459	1.007899742	1.010509946	1.010313314	1.013701119
152.5	1.003130366	1.007499718	1.010495977	1.015253142	1.013903845
152.6666667	1.004784101	1.006356791	1.010656623	1.011565966	1.016853862
152.8333333	1.004563356	1.007055246	1.010946484	1.013665247	1.013071969
153	1.004578155	1.009102991	1.012423731	1.016770216	1.014777665
153.1666667	1.004142832	1.006512356	1.010055946	1.011666184	1.017154456
153.3333333	1.004387007	1.00746162	1.013537777	1.015669951	1.020593811
153.5	1.003077338	1.007045722	1.012273562	1.008458032	1.013910836
153.6666667	1.003603919	1.0097443	1.013551747	1.019339217	1.017643795
153.8333333	1.004612685	1.009176011	1.0120745	1.013952604	1.011506083
154	1.003719841	1.008061657	1.009794023	1.011641933	1.017238343
154.1666667	1.005556091	1.008766462	1.013876531	1.010622287	1.015427787
154.3333333	1.003941818	1.008220397	1.014155916	1.015134642	1.01721038
154.5	1.004174895	1.008233096	1.011079192	1.019438488	1.015651485
154.6666667	1.004044175	1.006423462	1.013715885	1.016468613	1.017692729
154.8333333	1.002477998	1.008623596	1.015294409	1.018186948	1.015176127
155	1.004620084	1.007823547	1.012902177	1.01862138	1.017231352
155.1666667	1.004834663	1.007153665	1.014299101	1.015323962	1.015518665
155.3333333	1.004586787	1.009096641	1.015933501	1.019094393	1.020901396
155.5	1.004628717	1.009004572	1.0134365	1.019115268	1.017503984
155.6666667	1.005212025	1.011157085	1.013921931	1.015340514	1.016182768
155.8333333	1.005543759	1.00879186	1.013824147	1.013967304	1.017133484
156	1.003671745	1.009410946	1.015235039	1.020560864	1.019908736
156.1666667	1.003839462	1.008772812	1.013275854	1.022940544	1.017385144
156.3333333	1.004277252	1.009315702	1.010771869	1.013340298	1.015525655
156.5	1.004001013	1.008585499	1.014072101	1.016829425	1.018175078
156.6666667	1.006551292	1.007128267	1.014169885	1.01993637	1.021998914
156.8333333	1.005314382	1.007267958	1.012060531	1.023941331	1.017650786
157	1.003475665	1.009042669	1.014127978	1.011169538	1.017287276
157.1666667	1.004785334	1.009753824	1.014452762	1.012970098	1.018594511
157.3333333	1.003991147	1.008750588	1.015109316	1.019277455	1.018258964
157.5	1.004259987	1.007401299	1.012050054	1.021993819	1.01633656
157.6666667	1.004409205	1.010579271	1.012357377	1.014590191	1.020873434
157.8333333	1.003447301	1.007109218	1.013740331	1.014983737	1.017573889
158	1.004647215	1.006175827	1.015517916	1.011464018	1.022152706
158.1666667	1.005154064	1.008772812	1.014187347	1.020524671	1.016902796
158.3333333	1.005251488	1.009979235	1.014732147	1.018841787	1.014910486
158.5	1.004976482	1.008293417	1.012675177	1.010609112	1.019167737
158.6666667	1.003569389	1.010820556	1.012601839	1.02431359	1.018482662
158.8333333	1.006030877	1.01059832	1.01617447	1.02625365	1.020544877
159	1.004463466	1.008988698	1.01605224	1.014704368	1.015623523
159.1666667	1.003233956	1.011912686	1.014159408	1.014673693	1.01632957
159.3333333	1.005688044	1.006061535	1.015367747	1.017011211	1.015917127
159.5	1.004980182	1.008896629	1.012224669	1.005318683	1.01708455
159.6666667	1.005799033	1.011388845	1.012818362	1.020395631	1.016686088
159.8333333	1.004685444	1.010176072	1.01354127	1.023072343	1.021418697
160	1.003187094	1.008528352	1.0132095	1.025409367	1.018566549
160.1666667	1.00499868	1.009185535	1.014554039	1.014753325	1.014176477
160.3333333	1.004280951	1.010826906	1.0128463	1.014793387	1.01484058
160.5	1.003448534	1.011296776	1.014379424	1.021081845	1.018615483
160.6666667	1.004636116	1.007747352	1.015458547	1.018274197	1.022830791
160.8333333	1.004137899	1.00841406	1.0126193	1.019372938	1.017797587
161	1.004097203	1.010306239	1.015482993	1.015911604	1.018342851
161.1666667	1.004375909	1.008775987	1.012018623	1.02178877	1.018664417
161.3333333	1.005309449	1.008312466	1.011061731	1.010303515	1.019146765
161.5	1.004153931	1.010772934	1.013750808	1.023205955	1.016742013
161.6666667	1.004990047	1.01068404	1.016387501	1.018685283	1.021348792
161.8333333	1.005039376	1.009864942	1.014889301	1.021980766	1.019782906
162	1.005818765	1.010572922	1.012423731	1.0290172	1.017559908
162.1666667	1.004241489	1.007340978	1.012731054	1.022861283	1.015287976
162.3333333	1.004283418	1.009137913	1.013646039	1.017960077	1.019866793
162.5	1.004390707	1.011903162	1.014173378	1.011562713	1.02070566
162.6666667	1.003173528	1.009191885	1.014938193	1.0237271	1.017874484
162.8333333	1.005385908	1.009442694	1.014658808	1.0196864	1.018916077
163	1.006218325	1.009582385	1.013740331	1.017260851	1.018734322
163.1666667	1.006767104	1.010626893	1.017333917	1.01749324	1.0188252
163.3333333	1.004463466	1.011236454	1.013199023	1.013752249	1.01795837
163.5	1.004850695	1.011693625	1.013408562	1.021285123	1.019719991
163.6666667	1.004555957	1.010449105	1.012067516	1.013544483	1.021970952
163.8333333	1.005706543	1.010655467	1.011480808	1.024131681	1.022760885
164	1.003282051	1.012465101	1.015077885	1.028159576	1.020719641
164.1666667	1.005778069	1.010010983	1.014306085	1.020763936	1.021565499
164.3333333	1.005558557	1.011649178	1.016715778	1.014121008	1.01745505
164.5	1.005146665	1.010614194	1.013199023	1.0184601	1.022166687
164.6666667	1.006374943	1.010042731	1.013691439	1.018859492	1.018391785
164.8333333	1.004565823	1.011414243	1.015294409	1.016578714	1.02070566
165	1.004565823	1.009807796	1.013754301	1.01332774	1.023431979
165.1666667	1.003943052	1.009480792	1.012566916	1.014490055	1.021397726
165.3333333	1.003783967	1.009379198	1.014159408	1.024278427	1.021313839
165.5	1.005743539	1.010998345	1.016838009	1.022095273	1.0224533
165.6666667	1.004316714	1.01083008	1.016307178	1.020792265	1.022746904
165.8333333	1.00462625	1.009988759	1.013761285	1.018106617	1.022474272
166	1.005306982	1.011592032	1.015207101	1.022064145	1.019615133
166.1666667	1.006337946	1.009985584	1.013887008	1.021463862	1.01957319
166.3333333	1.003433736	1.012207942	1.013247916	1.017260769	1.018762285
166.5	1.006286151	1.011125337	1.013956854	1.019670342	1.020474972
166.6666667	1.004347545	1.009528413	1.015678563	1.017492005	1.01857354
