# Supplementary material for: Synthesis and degradation of FtsZ quantitatively predict the first cell division in starved bacteria
Source: Mol Syst Biol. 2018 Nov 5;14(11):e8623. doi: 10.15252/msb.20188623 (PMC6217170; doi:10.15252/msb.20188623)
Supplement: Supplementary file 5 — Dataset EV3 [file MSB-14-e8623-s005.zip › Dataset_EV_3_pulsefeeding-analysis/11labeling/labelingdata.csv]

feedrate	deoxyribose	threonine
0.18	0.041405326	0.031347041
0.18	0.036941778	0.044900863
0.18	0.035618518	0.039454388
0.12	0.026001577	0.024551161
0.12	0.022905443	0.024923738
0.12	0.021914253	0.017529469
0.06	0.017197991	0.006674645
0.06	0.014409489	0.007254472
0.06	0.015492169	0.008812343
0	0.000532679	0
0	0.00057995	0
0	0.000243034	0
