# Supplementary material for: Synthesis and degradation of FtsZ quantitatively predict the first cell division in starved bacteria
Source: Mol Syst Biol. 2018 Nov 5;14(11):e8623. doi: 10.15252/msb.20188623 (PMC6217170; doi:10.15252/msb.20188623)
Supplement: Supplementary file 5 — Dataset EV3 [file MSB-14-e8623-s005.zip › Dataset_EV_3_pulsefeeding-analysis/13mothermachine/clpXminus.csv]

fov_id	chnl_id	lineage_times	fl_totals	fl_concs
2	717	[ 1 31 61 91 121 151 181 211 241 271 301 331 361 391 421 451 481 511 541 571]	[ 54869 56072 60309 73527 82705 81778 80394 93777 92314 96029 96364 95813 100398 99353 98484 101894 95417 101184 98323 99684]	[24.7727012 23.52346683 21.52840205 23.1912891 23.43885316 22.51939039 26.30458789 30.69280711 28.7484738 28.28659656 31.3667761 29.98732637 29.21396979 30.31620119 34.51600415 30.41895222 32.53405903 32.33366047 33.52490946 33.43805973]
2	1235	[ 1 31 61 91 121 151 181 211 241 271 301 331 361 391 421 451 481 511 541 571]	[31695 44609 47410 47483 53000 56996 51026 48332 45834 43487 40772 42146 39956 41915 43226 40945 43064 42996 43541 39434]	[15.24062855 17.58079261 14.29029096 17.95497833 20.19383135 22.78472695 21.06214622 18.35737972 16.59478475 15.30602096 16.96799582 15.89168599 15.05761068 15.97318636 14.10420038 15.37374669 14.81420231 15.56004893 17.2791089 15.12356618]
2	1754	[ 1 31 61 91 121 151 181 211 241 271 301 331 361 391 421 451 481 511 541 571]	[46286 59276 22508 20496 27920 30139 30793 26387 29528 27366 27327 25864 24519 24224 23917 23644 22417 24495 24255 23846]	[10.73423006 11.16729465 9.13403517 7.42141935 8.38155752 9.43283301 8.89514468 7.82026163 9.64261068 8.49362425 8.18549799 8.26492127 7.75649866 7.22131113 7.31715639 7.89100733 8.68055571 8.56198238 8.64006296 8.62677002]
2	124	[ 1 31 61 91 121 151 181 211 241 271 301 331 361 391 421 451 481 511 541 571]	[44216 51358 24404 25308 25872 30135 31358 36155 33583 31775 30660 33155 30431 33941 26133 33090 33316 38070 37806 29842]	[17.5421915 17.94985688 20.98161493 21.43468613 17.14284045 18.92656889 23.10159274 29.09372595 25.4614756 21.40028343 23.34943658 26.74740941 25.53664393 25.60910923 24.28246829 24.96701407 24.01532736 30.40585705 28.90776502 25.19704908]
4	1382	[ 1 31 61 91 121 151 181 211 241 271 301 331 361 391 421 451 481 511 541 571]	[40042 57155 36345 58889 47712 50592 45682 43627 43073 43554 44805 50479 53153 48953 52638 54303 55583 58918 55857 58220]	[10.62122016 11.05940402 11.41488693 13.29923216 16.92936889 19.32752833 18.52735477 17.96933175 17.03473005 16.47979108 17.62481369 19.34418445 20.43685896 20.42799261 17.94971272 21.27375294 21.41303939 21.08763007 19.79566005 21.56741662]
4	275	[ 1 31 61 91 121 151 181 211 241 271 301 331 361 391 421 451 481]	[17660 14200 16037 16023 15653 15418 15801 14084 12568 13469 13930 13240 14085 15612 14331 13921 15650]	[12.17607763 9.70293666 10.58205066 10.44156093 10.10316451 11.7088594 11.38843022 11.83646868 10.6061911 12.76358293 12.40174948 11.11792428 13.01557545 13.10974576 13.75781553 11.5767556 13.45950265]
4	1086	[ 1 31 61 91 121 151 181 211 241 271 301 331 361 391 421 451 481 511 541 571]	[ 47256 69999 76829 92333 103404 115498 102716 104952 93950 97076 93310 95124 94117 89230 90638 89466 94539 97087 96770 97664]	[12.50968323 16.60656961 15.60904869 18.85973501 20.47057765 20.4090362 18.99862769 20.65112491 16.66060033 20.33325348 18.28539607 18.56051955 18.8306904 19.99325628 19.75832894 23.52699346 24.8043598 23.34950318 21.66797005 22.13265823]
4	351	[ 1 31 91 121 151 181 211 241 271 301 331 391 421 451 481 511 541 571]	[109729 118008 155095 182378 173440 176520 164550 170913 171750 170389 177522 180455 179456 179523 185576 182892 183915 190963]	[22.16605108 15.81220616 27.62066828 24.64564491 22.63356273 23.99105434 26.3310067 28.2075297 27.48918051 28.11003414 28.40087611 29.20870036 26.79488577 27.2193063 28.24398467 25.49703633 24.98495731 30.90954004]
5	640	[ 1 121 151 181 211 241 271 301 331 361 391 421 451 481 511 541 571]	[38247 82687 83993 87549 86310 80887 78054 77797 78582 82599 81101 82950 81115 81948 82961 84963 83491]	[17.20050378 26.16676865 26.50846736 29.70186769 32.90896108 29.57103626 26.14396587 28.4653272 25.65489133 28.08982723 27.49604074 27.15859746 28.68856269 29.94109665 28.90136058 28.7363541 31.81379389]
5	1157	[ 1 121 151 181 211 241 271 301 331 361 391 421 451 481 511 541 571]	[59436 30823 36003 34234 44275 52875 55069 56972 50568 60993 36267 30589 39611 39282 40796 33518 39629]	[17.4304801 13.01589804 17.19220827 15.56275453 17.95733209 23.93055831 26.31578836 26.06052955 21.44404286 26.67440192 15.86084525 12.50732917 18.83703457 15.0709918 17.76441083 14.40595863 20.58950842]
5	1453	[ 1 31 61 91 121 151 181 211 241 271 301 331 361 391 421 451 481 541 571]	[20867 30895 41229 52767 59935 53152 51329 50058 49995 46239 44898 45375 43613 45484 45380 46532 47813 50522 48751]	[10.40131575 11.23262512 13.49875605 16.64971243 16.74630912 14.97211652 13.44805296 12.75070533 14.10355695 12.49837762 12.1164654 13.22094004 12.78795888 12.90164218 13.73834916 11.8764664 14.45208051 14.76071141 14.86511977]
5	1306	[ 1 31 61 91 121 151 181 211 241 271 301 331 361 391 421 451 481 511 541 571]	[22700 25232 31041 16340 12532 16607 14658 14619 15839 13246 14034 13967 13326 13662 12758 12190 13579 12434 12826 11900]	[12.38894606 10.21780427 11.66518191 11.00776804 6.12819949 9.18534696 8.03721386 8.67410428 9.13634467 7.1173877 8.79449911 7.74667867 7.73139542 10.34960833 8.62863638 8.03374711 7.89603924 9.95812251 7.86773839 7.90854353]
6	712	[ 1 31 61 91 121 151 181 211 241 271 301 331 361 391 421 451 481 511 541 571]	[42938 55219 57864 63438 27994 29339 39948 33297 29281 23839 60684 24464 24377 24087 67599 24429 29672 23886 39726 40523]	[17.81659751 22.64930271 19.43049026 16.97110754 17.45620671 17.32599574 24.74775894 22.48609135 20.8563266 18.94230145 44.85616166 18.02345295 16.15225037 15.92153622 52.41568572 16.9585088 18.50625526 18.5632627 30.51211413 30.75789784]
6	268	[ 1 31 61 91 121 151 181 211 241 271 301 331 361 391 421 451 481 511 541 571]	[ 96672 98951 122567 132614 162912 164965 159302 161233 164887 150448 151287 153183 147276 145582 149995 149732 153907 153565 157737 159931]	[17.54525137 20.36313257 16.59193628 19.33364856 20.86142003 21.419929 19.29945625 19.3189359 22.05018421 18.98715024 23.06328915 21.92876861 22.84253449 19.70748462 21.92094079 24.07130095 24.73879807 24.59214711 24.82388627 23.03356473]
6	565	[ 1 31 61 91 121 151 181 211 241 271 301 331 361 391 421 451]	[40361 56491 67530 35332 30849 35791 35566 35822 36027 35543 32648 31571 30101 34435 66930 28637]	[20.84641191 24.28190861 21.73651988 23.75422165 22.43994321 22.38341601 30.03422615 25.67149105 24.22780021 27.20506574 25.35203036 24.02452248 23.52084907 24.61715382 52.01226894 22.13235834]
6	638	[ 1 31 61 91 121 151 181 211 241 271 301 331 361 391 421 451 481 511 541 571]	[35058 51146 65698 49193 55008 52480 51448 47753 54801 61631 67230 77338 75222 77917 80230 87426 89469 88449 91410 73865]	[15.80243958 19.20003403 17.57518902 31.23149117 31.27878623 31.58966828 29.37399852 27.2643553 30.12345281 33.3766815 38.99306745 44.63160488 41.53873425 43.16249133 48.0435201 52.352646 49.22071425 48.83989723 46.57906457 38.6142586 ]
7	492	[ 1 31 61 91 151 181 211 241 271 301 331 361 391 421 451 481 511 541 571]	[56256 62923 71055 78329 49355 43420 49085 52659 56506 59390 59968 59783 57713 59798 60366 54214 56297 41677 43486]	[27.25581395 24.83149171 24.41752577 21.03356606 32.58517181 29.97682997 32.74974772 36.18800525 34.46038354 34.28661336 37.69528747 33.02545778 34.99165421 36.67266709 33.4814924 31.57352362 31.59420919 24.08239056 26.41195689]
7	1674	[ 1 31 61 91 121 151 181 211 241 271 301 331 361 391 421 451 481 511 541 571]	[68044 78909 40270 37431 44983 46778 46786 46015 45147 42791 44346 46262 43739 46710 45082 46250 44243 44220 46741 46214]	[15.47861692 13.66153047 11.97081418 9.38522828 10.99375198 12.15051949 11.96910511 11.52614733 13.45515517 11.18183397 10.57172436 13.63568097 11.19570728 12.3337947 11.88798648 12.37071076 11.72788155 13.34889206 12.69257508 14.0424615 ]
7	1453	[ 1 31 61 121 151 181 211 241 271 301 331 361 391 421 451 481 511 541 571]	[94143 58255 77811 31414 26147 24793 27971 24459 26145 25849 31193 28414 31238 35932 39180 36112 38793 39497 37458]	[15.29288499 20.1156768 21.36490939 20.39957458 16.32283581 19.11146941 19.40472137 17.37010357 16.8962018 17.10983235 20.37175763 20.98915094 21.62040361 24.85367449 25.81045604 29.10101216 28.53258933 26.24035142 27.66986753]
7	1009	[ 1 31 61 91 151 181 211 241 271 301 331 361 391 421 451 481 511 541 571]	[29554 28483 26896 25307 24677 25028 26013 25559 22782 22118 21008 20731 19732 20559 21378 21305 22446 22081 22688]	[12.65657132 12.57145607 10.92541318 10.30083267 10.08389985 10.87939511 11.09488561 11.48991421 10.17485375 10.18958842 9.44775233 10.52619617 9.31423785 9.62924622 9.34026005 9.91383072 10.44047551 10.28750121 9.7621147 ]
8	1452	[ 1 31 61 91 121 151 181 211 241 271 301 331 391 421 451 481 511 541 571]	[52548 27424 46964 52448 24564 17528 17117 17911 15033 15172 14920 13847 20192 13859 18901 14037 14343 25256 15801]	[14.6536531 12.71985158 20.85435169 18.38990182 14.82387727 13.58081631 12.26085434 11.8804777 12.22616273 10.10581897 11.57559991 10.84164524 16.90993844 11.50595204 14.83269802 12.63842133 11.66757007 23.25004894 12.306891 ]
8	862	[ 1 31 61 91 121 151 181 211 241 271 301 331 361 391 421 451 481 511 541 571]	[41288 48488 54231 56189 28849 28777 29282 29955 27707 28809 30880 28259 37808 36404 30777 23090 22648 22767 24692 23838]	[18.34921457 19.13759904 14.64968935 15.26984336 14.29508631 15.16358233 17.4637133 20.23598956 14.31664143 18.20939558 19.59881089 22.16804285 27.44756123 23.05753258 22.83124438 16.24961944 17.78570739 15.45606223 15.63939662 15.37190858]
9	419	[ 1 31 61 91 121 151 181 211 241 271 301 331 361 391 421 451 481 511 541 571]	[130669 173674 61148 100012 77412 71714 74495 70851 66534 64537 64699 64862 61910 61531 62242 63604 59803 60291 59364 57783]	[17.26598837 19.7896536 15.25700957 19.49010616 18.63634308 13.30016905 14.77617242 15.73816054 16.43703335 13.8443715 15.69509131 13.91408997 15.51306295 14.02895389 14.39038992 13.81344964 14.01763969 14.33371033 15.20326779 15.23624156]
9	566	[ 1 31 61 91 151 181 211 241 271 301 331 361 391 421 451 481 511 541 571]	[ 31521 54604 93048 172767 146380 137169 143621 135879 131550 129498 125967 125563 119579 122163 123639 121920 120143 125226 122077]	[11.54512789 15.84775319 19.95559558 23.34686275 19.53548333 22.5418449 19.51753009 20.21449762 21.62443911 20.27624564 19.54171272 20.40005743 18.84635764 21.22365381 20.07965028 18.45486501 18.38546993 20.33738777 20.10761229]
10	54	[ 1 31 61 91 121 151 181 211 241 271 301 331 361 391 421 451 481 511 541 571]	[ 44676 74763 86335 106692 115717 109476 103758 101296 100586 98328 98831 105298 103193 100170 102318 105722 99895 100465 99094 101233]	[ 9.83737652 13.30800205 14.15031235 16.13790228 15.00301668 14.68465557 15.18762373 13.26454155 14.7233208 14.82287166 13.1192437 14.32129539 14.06783227 13.47240252 13.24016478 14.42877885 15.12314234 13.52457553 13.47750618 15.3139573 ]
11	1521	[ 1 31 61 91 121 151 181 211 241 271 301 331 361 391 421 451 481 511 541 571]	[29183 25807 28067 26702 25735 25343 25939 26501 25229 26419 27401 25638 23840 27676 24185 23257 23800 24479 22410 24938]	[6.6730172 6.41359026 6.62177384 7.75827945 7.31122717 6.38441485 8.06595293 6.58361426 6.8555298 7.24218212 7.23395245 6.43473149 6.1068303 9.23914911 6.42099309 6.89933713 6.99208069 8.48959991 7.43466888 8.038604 ]
11	1079	[ 1 31 61 91 121 151 181 211 241 271 301 331 361 391 421 451 481 511 541 571]	[ 92901 126558 123567 77460 97610 91952 95516 89671 92321 97553 100223 102360 91397 102850 84273 102676 107535 93328 91517 90153]	[18.37440665 25.66058394 22.00267094 17.94729541 17.76745809 17.58183452 18.5659929 18.35661346 19.73178679 19.84549184 19.12056969 19.5282671 18.52368728 19.56583226 17.78960539 21.6059337 25.72628258 23.10932587 19.62869206 19.42525192]
11	414	[ 1 31 61 91 121 151 181 211 241 271 301 331 391]	[45677 50556 44158 44957 40949 42361 39170 41928 42480 45709 44626 46627 46745]	[14.94988484 23.16742972 16.11253784 19.28345308 13.89235491 14.73556341 15.34901538 12.57441863 13.58155258 13.82151191 14.28385395 18.98102314 14.16270036]
12	715	[ 1 91 121 151 181 211 241 271 301 331 361 391 421 451 481 511 541 571]	[ 54853 119057 45871 50909 44321 43847 43826 51159 59300 63507 64760 74028 69581 56555 65740 75324 69795 76519]	[ 9.97327273 19.04302623 9.67138477 11.25304051 10.19390681 10.55676558 9.78451459 10.98684305 14.64850118 12.16643839 15.5262337 16.97297528 14.5558844 11.02919392 13.91834404 18.71961887 15.45856625 18.56343225]
12	789	[ 1 61 91 121 151 181 211 241 271 301 331 361 391 421 451 481 511 541 571]	[17748 18469 26858 32093 33354 29865 34150 32806 29157 30724 27936 26410 28985 27693 27195 25266 27657 23923 26827]	[ 6.33243874 7.7665376 10.7552383 11.15240107 10.82834427 10.45582105 11.02315559 11.15652936 10.64723821 12.52369191 10.79396189 10.33648029 11.11175003 10.92828887 11.87794012 11.93248379 12.20337481 11.24014417 12.84888395]
13	865	[ 1 31 61 91 121 151 181 211 241 271 301 331 361 391 421 451 481 511 541 571]	[86419 44398 56598 29692 49176 49349 42425 46605 44904 43976 43383 44018 41121 40772 42466 43522 42792 43444 45411 42940]	[15.43196429 12.19055464 13.38647114 8.9789187 12.34523662 12.52709417 12.50397863 13.25452499 12.80211488 11.19623461 11.08523616 11.59289511 12.61788476 11.09888545 12.10704193 13.80223395 11.66443431 12.78066025 12.13727721 12.65576529]
13	938	[ 1 31 61 91 121 151 181 211 241 271 301 331 361 391 421 451 481 511 541 571]	[25433 17331 35952 30727 55033 53061 45834 48604 45389 40682 37758 39114 39883 38411 38144 35248 38889 40099 39973 39986]	[24.87535726 18.15413668 18.85379159 14.57487193 21.31633355 24.82982731 18.23374803 19.03699638 19.21020008 20.23383771 16.13409435 19.45396805 18.12089598 16.5896011 16.51058564 16.36494109 18.63702028 17.92618632 16.94045368 17.30968142]
13	1455	[ 1 31 61 91 121 151 181 211 241 271 301 331 361 391 421 451 481 511 541 571]	[40702 30846 38311 17639 20269 18825 21041 18369 20431 18194 16757 16911 17156 17746 16152 15569 15730 17154 15561 15670]	[10.16533467 13.72153025 11.74463519 10.41431429 8.72195426 9.22178941 10.34237557 9.14326044 10.18345267 9.42861676 8.09016874 9.5299845 10.67411848 11.49368024 10.83443515 9.49219166 9.43880511 9.83477954 9.5345513 8.39885808]
14	122	[ 1 31 61 91 121 151 181 211 241 271 301 331 361 391 421 451 481 511 541 571]	[57353 70131 83890 46476 62000 64365 67052 66481 63959 57073 59926 56544 60452 55860 55027 58076 58383 57350 60375 59352]	[18.12673831 19.01599783 17.92521368 14.76801621 17.94055494 15.85725572 18.11526673 19.69715119 20.62702011 19.35184068 21.30808606 17.70775189 21.45283347 18.86711684 19.39812796 18.03541436 15.42578837 19.39118051 13.10377178 19.90764529]
15	122	[ 1 31 61 91 121 151 181 211 241 271 301 331 361 391 421 451 481 511 541 571]	[146470 178549 64755 41488 46661 53961 51900 54841 53371 55432 50592 53336 53472 51963 55714 52190 54648 55987 59850 59275]	[23.42770313 24.60708379 23.36510617 15.06880758 13.30453894 14.28721716 17.21850781 16.46321618 16.40249857 16.01258922 15.41829433 17.13478891 16.49644683 15.35244146 17.51087974 18.0766455 19.32243354 18.17462766 21.39405205 21.08699282]
15	1149	[ 1 31 91 121 151 181 211 241 271 301 331 361 391 421 451 481 511 541 571]	[ 90364 90919 106281 134642 125729 130882 116084 114388 120616 116970 115140 112706 115237 121317 118031 126935 123221 125359 125691]	[15.4969232 17.00261892 18.71945955 20.73299809 19.30924268 20.10378119 17.8786716 16.871052 18.11239127 19.29436171 17.34299283 16.97265883 18.18967958 17.87622627 18.22300879 18.72527437 17.85161779 18.44110106 17.67258644]
16	1744	[ 1 91 121 151 181 211 241 271 301 331 361 391 421 451 481 511 541 571]	[53360 82503 56840 50575 45663 47346 48871 49458 46643 47906 50606 52756 52824 52510 53165 54112 57594 57367]	[11.57407017 12.11142102 13.24668685 11.3290071 10.20855717 12.20095681 14.48084883 13.54865837 11.98320492 13.32965054 12.15966172 15.43458439 12.87994402 13.45453588 15.60393967 14.89655872 15.61080775 14.22201031]
16	932	[ 1 31 61 91 121 151 181 211 241 271 301 331 361 391 421 451 481]	[109553 111445 132433 131033 145122 147508 149449 152686 145329 142426 149307 148245 145419 141658 148773 137062 139303]	[23.81586957 19.29449446 22.35533423 22.82804878 23.51296176 27.13539367 25.52066257 27.64047791 26.87296598 26.10447214 27.6699407 27.25091912 27.43754717 25.5515873 26.28498233 25.72484985 26.46333587]
17	1743	[ 1 31 61 91 121 151 181 211 241 271 301 331 361 391 421 451 481 511 541 571]	[25862 23976 49537 58135 68201 74230 68253 68778 68896 69651 66554 62535 63462 64494 62252 59994 64878 66582 71082 72204]	[12.79358972 12.13774852 9.80169608 10.03483268 12.59621879 13.33325102 13.52711573 13.53396975 15.03989699 12.39006878 13.39435075 13.10329774 12.90944326 13.51885857 12.66781442 12.10491521 13.10900604 13.16447264 14.08779746 15.72549781]
18	418	[ 1 31 61 91 121 151 181 211 241 271 301 331 361 391 421 451 481 511 541 571]	[ 64871 72419 75190 88490 102698 102130 82669 86020 82534 76480 70487 66924 67757 64979 65773 66799 70321 70538 70227 69241]	[22.17086162 24.15981667 25.6306925 23.68790411 24.08718888 24.46812172 21.9472561 21.98667783 24.32506544 20.30775902 20.70512502 17.68563405 17.48534515 17.20134389 16.39011898 17.72692686 17.21172073 19.37625705 18.12315598 16.71550875]
18	491	[ 1 31 61 91 121 151 181 211 241 271 301 331 361 391 421 451 481 511 541 571]	[ 48523 55558 59348 60665 66230 72355 74988 74000 71371 80330 98501 111984 122519 120700 127844 136437 143293 143937 147540 145430]	[16.4915346 18.26641052 18.41719493 17.87160663 17.41985609 20.57292912 21.3173947 19.54289029 20.29800887 21.73454119 27.99489972 32.59956677 33.46674328 39.19852714 37.67963805 36.03207192 36.61426699 37.61594471 37.17424711 41.33255771]
18	1008	[ 1 31 61 91 121 151 181 211 241 271 301 331 361 391 421 451 481 511 541 571]	[39526 62121 51516 33089 56065 55142 48302 46444 48074 47902 49165 48717 45865 41788 43478 40013 40492 39993 39078 39257]	[14.83792565 15.71948518 17.79841361 12.10076593 15.86938748 13.13171428 13.8623482 13.88461788 15.71683726 12.91190947 15.54152177 15.66936789 14.10343583 14.17309964 12.48656217 12.39210508 12.57094465 12.10161617 11.19930142 12.68155712]
18	1080	[ 1 31 61 91 121 151 181 211 271 331 361 391 421 451 511]	[28870 32404 31166 28981 24736 25433 29181 31740 26588 28257 22507 24747 23452 24824 24411]	[19.53575529 22.16155387 22.74404797 20.06361225 20.23764325 21.63733865 19.56065579 24.92407282 20.22644389 24.04939785 19.68861852 20.93945801 18.12433182 23.07036231 24.06788766]
18	345	[ 1 31 61 91 121 151 181 211 241 271 301 331 361 391 421 451 481 511]	[114048 115348 140394 161879 190265 190834 184146 182239 177437 165856 168551 170640 173509 167453 174248 177783 177381 173989]	[19.51540041 23.50203749 27.50666144 25.76050286 28.9861365 32.36668928 28.15688073 28.72619798 30.89084262 28.09214092 26.95953295 27.7553676 31.29671717 30.33568841 30.80763791 31.67908054 32.13423913 31.74981752]
19	1448	[ 1 31 61 91 121 151 181 211 241 271 301 331 361 391 421 451 481 511 541 571]	[40460 64056 73779 53257 61846 64571 65648 60528 57085 52581 54792 56575 55836 56245 56462 57043 56864 57191 54085 51643]	[15.70264212 17.27508091 14.60391924 22.03648607 17.11340609 16.15905884 15.75707872 15.77569786 14.07616196 15.39071817 13.5284607 17.92717152 15.60578145 14.07234519 17.29272041 17.22896367 16.63353254 16.75891913 21.84717783 21.04533316]
19	1226	[ 1 31 61 91 121 151 181 211 241 271 301 331 361 391 421 451 481 511 541 571]	[20399 24476 28904 39751 39435 42742 41873 40362 38483 37777 39209 41150 44230 38865 40089 38562 42482 47685 45683 44737]	[12.32232532 12.42263394 12.63063142 14.61975448 12.46980065 15.1625577 13.63560903 15.50483429 12.63810012 15.37067189 14.51291695 18.34979194 17.44345554 16.30646733 17.09848419 17.91249919 13.76463731 17.46838473 16.70586424 17.97168927]
19	49	[ 1 31 121 151 181 211 241 271 301 331 361 391 421 451 481 511 541 571]	[24062 48006 49718 62350 56034 53378 49312 49289 47383 47167 46033 45257 45321 44928 47154 45075 44180 42952]	[18.6105317 14.48149853 15.02450827 19.11504213 18.98078993 16.16427222 14.98776856 16.04371993 15.97703953 15.22134769 14.83135558 16.66175491 15.93914814 14.07491163 14.42522684 17.76444724 15.41936092 15.6850663 ]
19	419	[ 1 31 61 91 121 151 181 211 241 271 301 331 361 391 421 451 481 511 541 571]	[ 67211 90552 129995 121718 140777 154446 140913 130118 130456 156365 159060 167957 163893 174017 170023 174669 183722 185604 182643 191140]	[15.64501862 16.64558824 16.08052944 23.89692452 23.98229731 27.41645441 22.36985722 21.98319486 23.701708 28.89368509 32.78979949 32.28148582 33.72755087 34.38841626 32.56324061 32.66952066 31.89308529 35.54735365 31.77419825 33.54549851]
19	1302	[ 1 31 61 91 121 151 181 211 241 271 301 331 361 391 421 451 481 511 541 571]	[ 62279 79690 95476 119266 74289 68377 71965 77077 74265 76980 75749 73518 65441 72090 79449 78871 108148 111161 110272 111022]	[14.27471012 16.82121368 16.83013404 16.70714243 19.37517254 17.84222727 19.43117823 20.36016356 20.95010815 21.9469714 21.59601373 20.86723721 17.17470182 17.72901457 22.66109599 20.69934608 27.62766031 31.26017742 27.44325018 28.033469 ]
20	1448	[ 1 61 91 121 151 181 211 241 271 301 331 361 391 421 451 481 511 541 571]	[40829 32026 39100 44813 55833 52588 48000 52394 47477 48138 47767 47168 46917 44646 44273 42227 42361 42566 40442]	[ 7.33806614 8.61109703 9.01174632 8.90687254 12.02529142 12.06612894 10.10742527 11.10755149 10.44366102 10.56274477 10.94378956 9.73117139 10.74594433 10.14831477 11.15432526 10.34050632 11.98732281 9.77243129 10.35341626]
20	1082	[ 1 31 61 91 121 151 181 211 241 271 301 331 361 391 421 451 481 511 541 571]	[121411 68512 85404 108873 128195 128388 116765 113134 105319 104806 102041 104113 98003 103806 94254 93112 93415 91663 93820 90512]	[13.60632858 13.7112409 15.89336375 18.12946915 20.53083632 19.10311122 17.67718058 18.97311335 17.4800121 17.79306392 17.1328158 16.77389779 16.80536145 17.50952449 16.15962677 16.6795431 17.41880028 18.89331733 16.45307333 16.7911588 ]
20	1596	[ 1 31 61 91 121 151 181 211 241 271 301 331 361 391 421 451 481 511 541 571]	[13079 19735 26069 36923 16159 20079 18503 18842 17448 16559 16394 16389 15687 16730 17709 15282 17208 16531 14712 16176]	[ 8.13370647 7.71501173 7.52569284 8.05475567 8.329678 9.93661724 9.59836801 9.89831227 10.27331112 10.47368547 9.77734157 9.40449461 8.45007889 10.09621669 9.36065126 8.889794 9.08425229 9.27288395 7.90638832 8.92344688]
21	127	[ 1 31 61 91 121 151 181 211 241 271 301 331 361 391 421 451 481 511 541 571]	[64133 72196 98465 56757 73626 85919 83588 73794 67316 65894 66072 61371 64685 59870 63652 59402 62177 62760 59182 58775]	[11.08467598 10.94965414 13.28196065 18.03105348 18.67996747 20.01811569 23.46720594 19.11500926 18.11804307 17.88998188 18.14948051 18.3198689 17.2534196 17.00613772 17.0346767 16.97297803 18.39767386 16.66468301 18.14380791 16.88292557]
21	787	[ 1 31 91 121 151 181 211 241 271 301 331 361 391 421 451 481 511 541 571]	[45404 57231 84055 49796 60292 59126 58033 57036 55259 57624 60427 60603 58392 63429 65291 64425 70715 71162 69447]	[13.33842538 14.51090264 14.86120934 15.75911171 17.91667814 19.34911454 20.58698027 22.421989 20.38216942 20.44194303 23.39799436 23.67170929 22.12639812 25.87793365 23.5962417 23.28326832 30.7803074 29.02532554 25.29347003]
22	267	[ 1 31 121 151 181 211 241 271 301 331 361 391 421 451 481 511 541 571]	[ 99193 101502 62977 74014 59035 61793 61953 51507 53641 44461 41449 41955 42262 38477 42990 50876 48981 45733]	[23.68505253 18.75498891 18.77370123 20.93312746 20.72639024 21.48263 21.8187012 16.55289331 15.87328285 16.25891818 14.32006264 14.94858456 13.95750328 14.08617632 14.10919395 17.66998203 16.31294284 15.3175828 ]
22	564	[ 1 31 61 91 121 151 181 211 241 271 301 331 361 391 421 451 481 511 541 571]	[38712 54796 52591 66538 67354 70266 64641 65356 62666 57202 58814 57050 50366 50636 47915 47625 47332 46234 45908 46616]	[16.3667006 22.55742496 20.23414563 20.19574196 18.97615386 17.26423758 17.22730735 16.02698447 17.70950862 17.54599247 17.61434602 17.63879333 15.23878771 13.91822795 13.25855921 14.5696619 15.24651739 15.44877283 14.30805132 15.08365477]
22	196	[ 1 31 61 121 151 181 211 241 271 301 331 361 391 421 451]	[54601 28664 40694 33779 40581 39412 37172 38857 41576 34924 34754 32535 33092 32042 29312]	[20.98424289 15.25492283 16.54227642 15.22931439 17.11685565 16.51263863 18.42910595 18.82137823 18.34137908 16.07091962 17.16269392 16.33293938 16.42630444 14.11074718 16.79965254]
23	564	[ 1 31 61 91 121 151 181 211 241 271 301 331 361 391 421 451 481 511 541 571]	[36834 55319 51154 64948 67761 68243 62890 60405 61049 56474 58480 57389 47119 46882 47601 46162 48157 45991 45251 46245]	[15.37613984 21.58516095 16.80465203 20.73388251 18.22574052 17.82027399 18.3300033 18.90541419 18.14591323 14.00162034 17.98442601 16.0334452 14.26580371 14.85693717 15.09976217 13.82516817 15.02745018 14.31317635 13.98160616 14.96360938]
23	196	[ 1 31 61 121 151 181 211 241 271 301 331 361 391 421 451]	[51280 27937 39291 36024 39318 38635 34913 36708 41766 34429 34493 31515 35141 30851 30533]	[21.58249158 15.29398242 16.00239949 13.89389184 17.27601938 16.30127114 16.52919544 17.50399414 16.72873233 14.60717025 17.15564043 16.21040965 17.13722371 14.41673927 15.90458182]
23	710	[ 1 61 121 151 181 211 241 271 301 331 361 391 421 451 481 511 541 571]	[47402 81363 86188 94455 90891 81888 89185 81195 75234 74697 67454 69220 71328 72481 72697 73369 73461 73260]	[12.52173215 14.41583983 24.75381361 22.93680342 26.6927128 23.28347757 25.15331792 25.55375283 26.38696705 22.70411031 21.31237545 24.23727254 21.71603283 23.34151453 23.79341414 20.59234109 22.36543136 19.66109147]
23	637	[ 1 91 121 151 181 211 241 271 301 331 361 391 421 451 481 511 541 571]	[ 69034 70517 95332 104803 105590 103277 106153 100748 102565 103794 104031 100451 102791 107842 108283 100385 109021 106825]	[14.26322314 17.80011152 19.56321968 16.79263008 22.44618679 21.81405367 21.31241902 19.86542456 20.52570866 20.79054118 20.83327818 22.27999892 21.57033605 21.57942734 19.84837696 20.50451485 21.129846 23.69934092]
24	932	[ 1 61 91 121 151 211 241 271 301 331 361 391 421 451 481 511 541 571]	[ 77437 92180 105379 107271 102914 99441 96666 92414 85234 84114 83628 86240 84431 88909 91531 94876 90117 91135]	[17.26064743 19.48431729 18.28507382 20.80849288 20.79253103 17.68841589 19.86051142 19.12886209 19.70648391 18.94321494 20.64172749 23.98568655 24.1773086 21.53505295 22.13361643 21.09691995 23.81593813 22.82339955]
24	1221	[ 1 61 91 121 151 181 211 241 271 301 331 361 391 421 451 481 511 541 571]	[64289 33821 36909 42124 41839 41817 44351 41120 42896 38617 39700 36788 39425 37486 38253 39641 41918 38543 38027]	[15.1625 16.36464938 15.92525782 15.0279575 14.10931497 15.88233216 13.39183829 14.8873742 16.69857705 12.4699604 12.02664891 15.97365279 16.03862788 15.61324522 15.63153629 12.48179738 13.89422156 17.54893149 15.48247326]
25	1666	[ 1 31 61 91 121 151 181 211 241 271 301 331 361 391 421 451 481 511 541 571]	[36784 51071 49634 55471 60822 58899 42090 47636 49164 44685 44141 48514 43433 52425 45759 47392 46009 46866 45153 42186]	[11.85959631 17.54805918 16.33584937 18.42797872 20.08590941 17.91423163 12.80064556 15.77222467 15.8588194 16.12220734 13.83237878 16.04276441 13.44317052 16.42831965 14.99899582 16.24775054 16.56979537 16.89824531 15.97915461 15.38369986]
27	1153	[ 1 31 61 121 151 181 211 241 271 301 331 361 391 421 451 481 511 541 571]	[ 88430 105543 174804 72311 64728 68779 81027 87804 87737 93939 93935 99760 95181 100347 103160 107402 107512 112183 109322]	[16.73405814 15.40125503 13.09982014 16.20231262 18.33701883 20.96001765 21.14310586 30.25070915 26.60706145 27.5878442 28.64285115 30.45077483 30.24860741 30.34512849 26.77415683 32.45510029 27.64448985 29.44543525 34.23757792]
28	1669	[ 1 31 61 91 121 151 181 211 241 271 301 331 361 481 511 541 571]	[21609 28924 34604 42474 19262 19968 15886 16794 17795 17601 18680 17372 17087 18607 19070 18841 19493]	[ 8.55533218 8.92001875 12.1901961 12.23587903 12.18880546 10.6852487 10.07009288 10.26603414 12.72142449 11.79941163 15.03169135 12.50069845 13.72702424 12.17061256 12.82596304 11.74857038 12.90453825]
29	1447	[ 1 31 61 91 121 151 181 211 241 271 301 331 361 391 421 451 481 511 541 571]	[18440 24944 25691 28848 35643 33466 38302 34467 31170 34365 34807 30450 31333 33468 34562 34651 29675 32550 33248 33032]	[10.24782508 11.02827388 10.57744668 11.36531916 12.91091778 12.02997428 12.89877727 13.74141089 10.78143854 11.40675729 11.10513411 11.18717198 10.01255716 11.64522497 14.4397253 12.43764844 11.77012336 10.54148718 13.40636997 11.60427879]
29	417	[ 1 31 61 91 121 151 181 211 241 271 301 331 361 391 421 451 481 511 541 571]	[100763 120735 67711 83635 114597 112988 108196 101328 94421 92012 82879 86753 85431 90411 90705 87949 90954 89908 87225 87689]	[17.18332196 19.68933464 17.69374775 21.4111065 20.67738485 19.03625479 20.21847279 21.77688794 18.13986079 18.28811608 16.47285976 18.74908169 17.34473225 18.48546004 18.09526807 17.99704423 17.35559403 20.26688441 19.99964168 18.57784086]
29	1741	[ 1 31 61 91 121 181 211 241 271 301 331 361 391 421 451 481 511 541 571]	[29896 40345 32355 35487 35166 35515 35762 37065 33771 31806 34280 31395 33022 32056 32541 29847 33310 32242 32626]	[ 8.58816227 7.68590108 12.06982291 11.81182063 11.15706525 10.9971433 14.14605648 12.80569533 11.51290527 12.78516435 14.81622105 15.81372828 14.74994114 13.52975251 12.89368915 11.11044438 13.19281703 15.49885763 12.23113924]
29	493	[ 1 31 61 91 121 151 181 211 241 271 301 331 361 391 421 451 481]	[ 67461 100803 136232 59909 76519 82585 82193 75112 81906 80797 76587 70131 64837 68023 77386 73253 82074]	[14.61460139 17.48837613 17.24455696 16.89741515 18.546383 18.6683798 19.10826962 14.97403007 18.33114146 20.39501979 16.40642563 16.08851851 16.52846624 20.92037042 18.37598374 17.22750798 18.06468503]
29	1009	[ 1 31 61 91 121 151 181 211 241 271 301 331 361 391 421 451 481 511 541 571]	[ 79867 99209 112305 52340 67119 63302 58269 59350 61492 67332 58852 62692 63856 65998 68400 67217 69546 70703 69769 71543]	[18.06945701 20.23022023 20.93680089 15.33363341 17.49707727 15.78110899 14.36416973 17.40700705 17.50987787 19.23532334 15.37849182 17.36764845 18.24779737 16.5083227 18.98600857 20.76687689 18.46538769 19.98991494 19.61911227 19.10399839]
29	125	[ 1 31 61 91 121 181 211 241 271 301 331 361 391 421 451 511 541 571]	[14953 17257 15041 15902 15275 15228 14908 14784 13109 12659 12413 13561 13508 13285 12288 12970 12590 13021]	[ 7.55407578 7.87849012 8.46937208 9.82342384 8.77622865 10.24716375 9.32055605 9.75154071 8.75175326 9.9833836 8.60816661 10.31801704 9.89560295 9.15622053 9.15226645 10.6515876 10.52753519 10.44571045]
30	711	[ 1 31 61 91 121 151 181 211 241 271 301 331 361 391 421 451 481 511 541 571]	[ 82517 100609 111500 123888 130206 130729 122562 124547 119688 122925 111292 107058 107643 109642 108235 105996 110955 108821 112676 112244]	[17.68750694 21.45943825 20.31020972 20.41220562 18.71625556 18.06519217 18.46093354 20.56189364 18.79688045 18.95481386 17.49321027 18.50361043 20.45509382 18.93759916 18.97554306 19.71709981 20.0135967 19.96692047 22.41529877 21.32727231]
30	1004	[ 1 31 61 121 151 181 211 241 271 301 331 361 391 421 451 481 511 541 571]	[ 77546 89988 103563 56144 53162 66213 78119 77934 80552 88586 98857 96691 99871 96901 89681 86722 87616 98652 96838]	[16.62650086 16.30217391 18.31028996 14.12240318 17.26872338 20.60177312 26.35208164 21.77023824 25.58916444 31.39608348 32.8965818 33.84106892 35.07808304 35.61795567 31.72249319 27.55003066 28.61783966 31.353052 29.36312128]
30	781	[ 1 31 61 91 121 151 181 211 241 271 301 331 361 391 421 451 481 511 541 571]	[40692 59582 85630 85358 41891 55811 56438 53528 49600 44214 52390 51416 52023 47062 40081 40383 42386 46338 40678 43788]	[15.48401826 19.50949574 20.3300095 17.88725901 17.24353741 21.13735325 21.86596457 19.63264816 19.26912229 16.47461007 22.1148534 22.52495501 22.65436186 19.40884814 16.10466403 20.09994981 17.11185968 19.92167423 18.55858349 18.10343432]
31	489	[ 1 31 61 91 121 151 181 211 241 271 301 331 361 391 421 451 481 511 541 571]	[ 74074 106934 52242 54912 61007 71017 65844 64727 60400 58626 51667 50457 50741 50998 54062 56016 57366 58781 61722 59492]	[20.78395062 26.81394183 23.00603521 20.96760315 18.22678315 22.24995688 20.4543771 21.81783763 19.2032877 19.26086478 17.45726102 17.5143072 17.48659057 17.0239478 17.48233966 18.74376312 20.50817611 18.42008693 20.96963717 20.27124993]
31	1226	[ 1 31 61 91 121 151 181 211 241 271 301 331 361 391 421 451 481 511 541 571]	[38036 52184 24395 24550 18156 15857 17267 14600 17777 16027 15673 13740 12988 13393 11837 13365 11504 13651 12672 12781]	[17.17976513 24.0923361 23.30113584 22.85166205 13.95074427 11.87581342 12.82610119 11.32071497 15.50715971 13.59609705 15.28198227 12.3758514 11.65464291 10.87956907 12.46001722 12.03398333 10.98176195 10.98488322 10.27974618 11.22818954]
32	1376	[ 1 31 61 91 121 151 181 211 241 271 301 331 361 391 421 451 481 511 541 571]	[63298 76363 94638 98184 81574 76961 72537 72345 66241 64199 62113 60148 58171 58787 56939 59546 63668 62911 73527 74519]	[10.90592695 11.17071387 11.4518393 21.53308223 15.9286538 13.11487379 10.86875975 14.68164224 11.95136882 10.45831023 11.76773233 12.30492647 11.8509063 12.18556979 11.79224942 11.75931547 9.88428718 10.50953645 14.9642317 15.47154502]
32	932	[ 1 31 91 121 151 181 211 241 271 301 331 361 391 421 451 481 511 541 571]	[107425 131540 72007 75671 93229 87985 105104 91763 93700 98476 100853 105897 111352 114800 118171 122159 130703 133514 135916]	[18.78059441 14.73342294 16.71568569 13.90771151 17.62557412 18.73551911 20.55388827 18.85553072 22.2814855 19.49493288 19.790412 20.61685616 21.79186137 24.95912825 23.00197642 27.00559558 25.72204465 25.78745201 27.43732354]
32	566	[ 1 31 61 121 151 181 211 241 271 301 331 361 391 421 451 481 511 541 571]	[ 80473 108589 115829 55810 82827 67578 71430 66889 61327 59674 59029 56702 52144 54649 56582 55777 59647 65271 54946]	[17.12191489 15.67393187 16.69968281 12.05814484 20.0063736 16.09851504 18.62434504 22.5037879 16.66490313 16.48401488 16.10698843 15.52212597 16.36850456 15.87346651 14.79634025 18.71145236 16.39672068 16.4802419 14.17477689]
32	858	[ 1 31 61 91 121 151 181 211 241 271 301 331 361 391 421 451 481 511 541 571]	[49897 64464 36051 38723 49089 48232 48738 45436 42660 44135 42870 43385 38646 39899 40207 41146 43869 42252 45096 44452]	[15.5928125 17.4699187 16.46667594 17.44461875 18.10708036 19.2995529 17.20341185 15.88009068 15.35523534 15.55794329 14.1816531 17.78479961 16.40276166 16.94415484 19.3802588 17.01114252 17.36687726 16.88019476 16.74826961 17.08059132]
32	346	[ 1 31 61 91 121 151 181 211 241 271 301 331 361 391 421 451 481 511 541 571]	[32480 46597 62121 79963 48541 42847 41147 45128 38902 35933 33533 30806 28011 27928 23468 28128 26556 24912 26532 25797]	[15.61629529 18.06409596 19.94894027 20.6622739 28.76495136 27.79080041 23.12548214 29.05106057 25.85815386 21.2113565 18.49115146 21.98100518 19.29046563 19.63058047 17.28408075 15.21568212 14.78718191 16.19851458 16.05505131 16.73207642]
34	1157	[ 1 31 61 91 121 151 181 211 241 271 301 331 361 391 421 451 481 511 541 571]	[30894 48201 53681 23785 18836 18855 19533 20062 17800 20159 18178 19141 17948 19996 19076 17612 16999 17492 19389 19470]	[15.52462312 17.43885673 14.88657793 17.32707758 13.18205073 11.64004533 13.24727469 12.15431708 14.63875863 11.47029993 12.79034996 15.09691084 10.02204231 13.18022364 13.74136924 12.23613091 11.76833674 13.81935531 14.68591757 17.68065451]
34	1449	[ 1 31 61 91 121 151 181 211 241 271 301 331 361 391 421 451 481 511 541 571]	[ 44945 57270 67474 87055 102499 90902 92343 91608 90355 91763 89967 90768 90395 96950 95546 96321 96119 99485 98606 98267]	[10.19509447 12.43494416 11.79201466 12.81055403 14.72094667 15.25662409 14.52952107 13.9749769 15.27470897 14.15191845 14.76867879 15.88153 15.66498023 14.64166579 15.28346036 15.73934962 16.78541842 16.49124625 17.64167066 18.73586146]
34	1008	[ 1 31 61 121 151 181 211 241 271 301 331 361 391 421 451 481 511 541 571]	[34781 37853 47611 80528 68364 68486 68900 66967 68018 65364 69165 67153 71376 74323 78094 80324 81137 79925 83512]	[13.91272777 14.2495367 13.79333904 18.19174523 15.37945309 15.46506977 16.5681141 15.09719257 14.94398187 14.26376834 15.31066672 16.59261872 16.66490943 15.25669804 15.02471601 14.77169339 15.65629782 14.69831675 16.7912916 ]
34	270	[ 1 31 91 121 151 181 211 241 301 331 421 451]	[25181 26534 22116 21861 24862 20683 23288 21786 17946 21993 19473 20351]	[16.70865272 16.1002371 16.12816062 12.39921654 15.01717897 16.9123293 11.42408979 15.73464482 16.53851078 17.41566945 15.33443918 16.03427279]
34	346	[ 1 31 61 121 151 181 211 241 271 301 331 361 391 421 451 481 511 541 571]	[54839 36919 55536 49157 63350 50694 51513 45397 42467 40843 41989 39331 37323 39745 38703 38303 38910 37403 38802]	[19.19951783 16.06983198 13.71661029 20.0395573 25.53792109 21.16822373 23.34153162 20.66642585 18.80734959 19.31003898 17.69724634 20.0571007 20.22482168 18.66065446 18.55763185 17.6412508 16.37733228 17.23747546 20.87872067]
35	198	[ 1 31 61 91 121 151 181 211 241 271 301 331 361 391 421 451 481 511 541 571]	[ 80929 96691 107082 121901 137132 140715 121862 120059 100385 94329 93650 92483 94669 93693 94583 88285 96526 94428 93822 93045]	[27.58195023 28.50236951 32.53999961 34.18424777 38.11190168 34.03886643 33.68650394 31.24924139 26.78291846 25.67683941 26.60745597 27.54046667 26.91206782 26.34653987 27.0012521 24.4881011 26.81628166 26.31247061 25.38823398 26.80433594]
35	935	[ 1 31 61 91 121 151 181 211 241 271 301 331 361 391 421 451 481 511 541 571]	[26573 38053 40577 53070 30805 22137 22595 23246 21735 21316 21453 21424 21698 23274 26402 26952 28046 29786 26931 25252]	[18.25068681 17.28110808 17.26680851 18.60799439 18.2553007 16.41781524 17.74499202 16.55602123 17.75259853 20.170495 16.39025194 18.00514805 17.26671978 21.81296784 20.46005423 22.74292298 26.71850076 25.46775051 23.26504911 21.81460102]
35	565	[ 1 31 61 91 121 151 181 211 241 271 301 331 361 391 421 451 481 511 541 571]	[ 49708 64701 69449 94710 104180 102675 102286 104356 96845 98294 99420 99577 98217 102683 102711 101308 103829 108513 106270 109645]	[22.35009409 26.10829679 23.15749256 27.71098104 27.14407964 27.80765604 27.53739832 28.66580681 26.08618115 25.17868555 27.17529336 27.17703328 25.26783296 29.96684267 24.93725134 29.1663173 32.84593576 33.17656669 34.80414011 33.60845002]
35	1449	[ 1 31 61 91 121 151 181 211 241 271 301 331 361 391 421 451 481 511 541 571]	[30597 35709 42995 41546 62075 56757 55117 55927 51171 43119 43922 41109 38575 40245 41937 39424 41203 37975 41181 39748]	[14.33075766 10.05467448 11.32497084 10.70100705 12.6701439 13.04970474 11.81531925 15.20307744 11.11495729 11.39481882 10.13873884 10.81017132 10.79911887 10.06477854 9.66662064 10.38703524 8.7413459 11.08237321 8.99129293 11.20197811]
35	1082	[ 1 31 61 91 121 151 181 211 241 271 301 331 361 391 421 451 481 511 541 571]	[ 70394 82828 96831 121248 61108 59590 51789 60412 57030 58563 56815 56060 56741 58781 59045 60713 64520 62903 66785 64205]	[14.43683347 13.67701453 13.3229224 17.46082949 17.36778069 16.61555494 16.94816539 19.20046106 19.47660332 17.71658752 17.36373912 18.81149796 21.16070519 20.62000837 18.34316538 19.96417466 19.92737735 20.3766406 20.8172804 20.3565438 ]
36	1590	[ 1 31 61 91 121 151 181 211 241 271 301 331 361 391 421 451 481 511 541 571]	[62076 57020 63971 25243 29528 30385 35001 30439 31838 30162 30072 29038 29940 28314 27696 28276 27240 27123 25901 24492]	[12.22931442 11.65576451 11.96166791 9.1190421 9.6096752 8.55590214 11.84897998 8.8231433 9.22262107 10.20999708 9.78960304 8.54727377 11.09559303 9.47060436 9.48714223 9.43555939 9.28808745 10.36325629 9.04121527 8.38335528]
36	121	[ 1 31 61 91 121 151 181 211 241 271 301 331 361 391 421 451 481 511 541 571]	[ 43019 53943 92375 102685 122499 128204 123588 118014 118711 108835 107248 98419 100843 94301 100282 104011 102868 105864 107431 105330]	[12.68557631 12.06212814 14.01072527 16.16913347 16.57309921 16.7957014 16.54432177 16.57292083 16.10531078 13.93264749 14.78122863 13.3138157 14.83695493 13.20625321 14.74672784 15.13331016 14.8333789 15.44412844 14.05114479 14.01143566]
37	1448	[ 1 31 61 91 121 151 181 211 241 271 301 331 361 391 421 451 481 511 541 571]	[61992 56903 26423 39864 47189 44371 40752 39647 39420 39226 35664 35440 35016 33441 34066 34411 36346 32220 35853 36346]	[ 8.77079796 10.78525398 9.83395963 13.64929369 12.28879085 11.21939273 10.39937977 11.67640085 12.47037714 11.93020859 11.27716912 10.62326745 9.97281598 9.56331835 9.96936274 10.1343514 12.32254962 10.99455902 9.80607165 10.58772459]
37	493	[ 1 31 61 91 121 151 181 211 241 271 301 331 361 391 421 451 481 511 541 571]	[19682 21711 29102 32347 42579 43183 46973 38446 35948 34172 33176 34086 35975 35425 36832 32239 38998 35174 39540 39375]	[14.17790047 13.60166471 16.65380353 19.51683161 23.07484464 20.23397516 21.11864285 20.6638734 20.02201741 18.01528005 17.96079334 17.78648264 18.2235891 19.76417983 19.70219354 18.25906864 22.33740996 20.89261141 22.7621431 20.24724805]
37	1007	[ 1 31 61 121 151 181 211 241 271 301 331 361 391 421 451 481 511 541 571]	[34984 55809 68521 34793 35757 35284 40767 37770 37322 41708 42690 34171 29196 31668 23966 41350 38534 27075 27047]	[12.64786696 18.35822368 19.8152111 20.37995847 21.92457581 19.90558406 22.76462671 22.68270149 19.5397202 21.91056195 21.26297799 20.07279973 14.30346921 15.33497692 15.09559219 22.15034305 18.9718044 14.01984229 13.31630232]
37	124	[ 1 61 91 121 151 181 211 241 271 301 331 361 391 421 451 481 511 541 571]	[22125 52089 71686 45072 43689 39742 39326 39089 35286 32174 32988 34108 36111 31716 32080 34103 28020 29170 30422]	[12.69568536 17.0665204 18.91406126 21.57009542 18.94988348 18.77828473 19.62513621 20.49009192 18.07072387 15.60008232 18.24276515 20.78837466 19.96248514 16.53292477 15.08418725 16.10240122 15.10955196 14.4933215 16.9160523 ]
37	1301	[ 1 31 61 91 121 151 181 211 241 271 301 331 361 391 421 451 481 511 541 571]	[19182 21303 21001 21663 21951 19089 21157 19955 20949 16243 20791 21569 19351 17957 21558 18515 20325 16312 18285 19081]	[ 9.94353352 9.60480823 10.76410028 8.71547026 8.19090989 8.23712947 10.77099757 9.45405799 12.8801193 9.92627626 11.57666711 12.85994687 12.50539261 10.64166776 11.6305152 12.10819772 12.64070313 9.49243596 11.44051989 12.8679244 ]
38	420	[ 1 31 61 91 121 151 181 211 241 271 301 331 361 391 421 451 481 511 541 571]	[ 84157 102366 114481 113151 44867 51097 47218 46739 44530 46181 39216 35866 36069 39683 39264 40100 40255 35933 35534 38148]	[18.70155556 19.46121673 17.56921424 16.72841514 15.2782089 14.95035369 15.5105269 15.98011361 15.10069872 14.92321902 12.37191738 13.65362301 13.45500324 13.42241572 12.66557542 14.13732445 12.22520902 12.15401215 12.42242739 12.93691658]
38	1451	[ 1 31 61 91 121 151 181 211 241 271 301 331 361 391 421 451 481 511 541 571]	[35579 50450 65338 70597 26944 29182 27158 25287 25880 25676 23621 23555 25819 24907 25589 23015 23249 23781 23993 23152]	[ 7.70108225 9.41231343 10.15827114 8.93632911 9.20432145 10.63138612 11.4664711 10.51305311 10.28437697 9.45146085 9.66198494 10.56488616 11.00427003 9.49199367 11.28526283 9.13606768 10.14175206 8.59212214 9.83555506 10.13604117]
38	344	[ 1 31 61 91 121 151 181 211 241 271 301 331 361 391 421 451 481 511 541 571]	[58812 59336 62017 74897 83004 80216 75504 85381 84209 81751 72340 74440 81530 80710 81497 83663 90178 93301 89801 92629]	[20.50580121 21.8450602 21.75134295 21.88915979 23.3944981 23.48352097 19.75190527 25.4011184 23.04925031 25.92165198 23.79879989 23.60347608 27.77074039 24.44381767 26.46696244 27.35062342 28.54595542 28.07795013 25.78198577 28.34167802]
39	193	[ 1 31 61 91 121 151 181 211 241 271 301 331 361 391 421 451 481 511 541 571]	[ 69022 87456 119081 119084 55477 58781 48774 53249 50007 49584 47187 48979 53516 57253 54036 58553 54466 54801 55993 55395]	[16.86754643 18.4040404 17.56356932 15.4253886 14.15482795 15.44661911 12.91898669 13.00167166 12.45952986 11.8705834 11.64849384 12.37546625 14.59783699 14.23356429 14.59424426 14.86609297 13.89192072 17.23455891 13.79820215 16.24211757]
39	341	[ 1 31 61 91 121 151 181 211 241 271 301 331 361 391 421 451 481 511 541 571]	[102307 107678 57931 53866 64858 64742 64337 62568 58112 55727 50696 46094 42449 44934 42822 43938 41603 45453 43977 44409]	[22.47517575 15.8723467 18.76945081 16.879883 17.30424392 16.35614056 17.07315498 15.60377313 14.77566599 13.57937786 14.18248203 11.98681894 13.13846673 11.35375352 12.87570107 11.19977803 11.33524088 13.8528468 14.26141404 12.44817508]
39	1373	[ 1 31 61 91 121 151 181 211 241 271 301 331 361 391 421 451 481 511 541 571]	[ 59070 64409 92521 94503 100397 105125 102846 92441 87641 79128 80019 81288 81806 83642 86171 84912 86513 87557 91378 87592]	[12.30869524 12.7825572 14.71898685 14.91133157 16.45285807 17.26329994 17.2458146 15.93792883 14.84103459 13.71896161 15.19719232 14.14657674 14.60853127 13.29068204 14.87419913 14.30995315 15.46910196 15.22189606 14.95861753 14.95318938]
40	1449	[ 1 91 121 151 181 211 241 271 301 331 361 391 421 451 481 511 541 571]	[37629 26413 36603 39715 32165 36525 32377 31078 28298 33857 33193 36439 34108 35467 36226 38565 37031 39792]	[10.66581633 13.87677422 14.78909241 17.41838083 17.49574408 15.75376797 15.64043778 15.14728623 14.95019545 17.32174644 20.1503726 18.58814292 19.03792444 19.64005484 23.26335733 20.33654681 19.1157155 20.7970384 ]
40	638	[ 1 31 61 91 151 181 211 241 271 301 331 361 391 421 451]	[35474 46048 55276 60810 43139 44440 41894 36129 29498 26078 23987 20969 18637 20657 18848]	[12.99413919 13.937046 17.88867314 16.06180666 20.26774217 19.79500597 19.68833822 16.90275793 14.70896239 12.77812069 11.79197445 12.33923321 9.60472464 10.37301157 9.30896441]
41	195	[ 1 31 61 91 121 151 181 211 241 271 301 331 361 391 421 451 481 511 541 571]	[27973 38405 60565 55899 57596 69359 62841 53470 55647 51653 55060 57279 53864 52672 54452 56198 52873 51313 54370 50866]	[10.5718065 14.07807918 16.96498599 23.7564642 17.90214049 20.9686787 22.46284093 17.9210262 20.00334604 16.75951704 18.70848894 17.4961325 18.03534098 17.84734103 19.42959251 17.14544526 19.70450581 17.70512908 17.01536533 20.51543227]
41	1082	[ 1 31 61 91 121 151 181 211 241 271 301 331 361 391 421 451 481 511 541 571]	[37859 50553 61719 67516 33649 31540 28290 27752 25544 26033 24861 25735 25710 24851 25230 26319 27807 27736 28161 28654]	[15.11940895 15.90717432 17.74554342 15.64318814 16.70388979 15.37729854 14.5975627 13.56985822 14.20981703 15.35217893 12.82820807 14.17758146 13.22175906 13.26186443 13.99305626 13.44313895 13.96012756 16.24005552 15.49997825 16.77756529]
42	1154	[ 1 31 61 91 121 151 181 211 241 271 301 331 361 391 421 451 481 511 541 571]	[30384 45979 57516 38237 40015 42266 37602 35700 38086 36156 35415 35772 34699 35662 35015 34115 38520 40805 39533 37575]	[11.00869565 15.10479632 14.39339339 14.04807537 18.40970217 15.967724 15.99322774 15.99628044 15.09411982 13.55589132 15.65261831 15.23585049 15.08635492 15.78936118 16.23478336 15.53375359 16.61826413 19.57069191 17.93331895 18.01153804]
42	419	[ 1 31 61 91 121 151 181 211 241 271 301 331 361 391 421 451 481 511 541 571]	[81112 37422 29989 28696 42200 41813 33394 34192 34006 37254 35003 36216 47177 42860 44101 43584 47120 45626 43647 45633]	[16.89833333 20.26762945 15.51847563 14.62239183 16.85512694 17.09809981 14.30896324 14.10323987 13.45510321 14.64529031 16.39440175 16.39373118 19.45627532 16.72444263 19.84893467 20.70162364 19.4491431 19.88039337 19.67391319 20.15484283]
42	932	[ 1 31 61 91 121 151 181 211 241 271 301 331 361 391 421 451 481 511 541 571]	[95448 50897 53697 51398 75680 81054 69900 66141 67725 54399 48927 47100 54472 45896 46307 45012 55564 50870 51166 61550]	[26.90172461 27.35882704 21.4995775 22.94220112 27.88472278 34.02331687 25.0040349 30.84666989 25.69442476 24.85640406 19.55906266 22.8831959 22.78628957 21.02334891 21.58886648 19.66163649 22.64939087 26.80382102 27.07447746 29.11224302]
42	49	[ 1 31 61 91 121 151 181 211 241 271 301 331 361 391 421 451 481 511 541 571]	[37606 41024 41866 42647 40669 43154 41240 38757 38901 39516 36948 38557 36597 37847 32871 27927 32937 33189 30013 31203]	[ 9.93375859 10.11358854 9.89548361 8.06378855 9.63121051 9.53912835 9.59583312 8.99435966 11.09726596 9.27809579 9.04302761 8.98579354 9.6844829 10.58801304 7.72206884 8.72565617 8.74310104 9.85626387 9.30604734 9.29979498]
42	1524	[ 1 31 61 91 121 151 181 211 241 271 301 331 361 391 421 451 481 511 541 571]	[18561 29684 11801 17552 18335 21766 18396 18629 20273 20547 19388 17256 17660 18444 17710 17566 19101 18301 18099 16817]	[ 7.347981 8.87148834 7.94159232 8.83216718 7.8924189 8.73624074 8.82066495 11.18761043 9.00630459 9.85630708 9.12541141 9.52352567 9.69048723 8.29525931 9.70646442 8.96756185 9.15100557 9.99526941 9.23598179 7.67130539]
42	123	[ 1 31 61 91 121 151 181 211 241 271 301 331 361 391 421 451 481 511 541 571]	[40331 52882 81732 51891 51977 50494 44828 45220 45172 42224 42198 38726 41476 38944 35203 38329 34723 36927 34823 34664]	[14.78409091 16.51530294 21.90032154 25.37491221 26.27477134 26.3521852 23.17885453 20.83249789 24.58036484 22.02913728 22.01557254 20.46508586 19.89410416 22.23194288 19.50086865 21.53381941 20.06413243 20.60216989 17.74447834 18.19310143]
43	1672	[ 1 31 61 91 121 151 181 211 241 271 301 331 361 391 421 451 481 511 541 571]	[33992 42971 24125 22997 29600 31734 31497 32444 29362 30105 28790 32025 33296 34378 35657 35496 38351 39172 38874 41630]	[11.55404487 9.8738511 13.70708345 8.82163197 11.18385308 13.34372372 12.6336139 14.24605789 14.69585303 14.48252952 15.47227198 16.60923085 16.90638213 16.6709124 17.23456113 16.78204695 17.30645074 19.00932705 20.05910961 19.86491607]
43	1450	[ 1 31 121 151 181 241 271 301 331 361 391 421 451 481 511 541 571]	[62122 26788 57600 52980 53459 47304 46854 47398 46193 44648 47446 48554 47504 46860 45684 47327 48728]	[13.16120186 10.82113404 14.2436564 14.83336814 12.90257378 12.4637971 12.51027131 11.66402491 11.83596575 12.64927816 11.59259972 11.88622011 13.48346305 11.98579912 12.52347703 12.59627608 14.30107481]
43	419	[ 1 31 61 91 121 151 181 211 241 271 301 331 361 391 421 451 481 511 541 571]	[25861 51616 38778 25995 39250 35691 37279 34879 31397 30282 32276 30625 28851 33388 34150 34134 30736 32723 31521 32718]	[10.73939656 14.60234327 17.25200511 20.98481636 19.22102005 16.61828554 20.76887985 19.91135825 16.75451821 17.63584023 18.23018293 18.77948808 15.31048865 18.64294015 19.57544616 17.00141698 16.45980845 16.73690849 19.25728483 16.00686723]
43	1745	[ 1 31 61 91 121 151 181 211 241 271 301 331 361 391 421 451 481 511 541 571]	[21134 29386 35324 46568 31772 26730 25564 22822 26217 24868 22446 21992 21908 21901 22339 21283 21144 21640 22825 22711]	[ 8.29434851 8.13565891 9.51616379 9.89965986 13.69824936 10.71333473 9.52542027 9.38077535 10.88404489 8.66319444 9.8730076 10.50087389 9.09659951 10.14482526 9.51696542 10.21283318 9.28358623 9.76236069 9.86840373 11.02571227]
43	1081	[ 1 31 61 91 121 151 181 211 241 271 301 331 361 391 421 451 481 511 541 571]	[56250 70928 35214 55108 58287 60907 54783 53637 49828 41819 42351 33638 50200 47619 53679 39344 38089 35320 39879 39669]	[14.05547226 15.36568458 13.11378943 18.71005583 16.93394392 17.34408515 17.66338242 17.23815133 17.83471143 15.1252977 16.82253178 13.00042626 18.17258775 16.30623854 19.72647242 13.03901198 14.16146638 12.08916722 12.58261881 13.63479455]
43	1304	[ 1 31 61 91 121 151 181 211 241 271 301 331 361 391 421 451 481 511 541 571]	[59774 67589 29255 24998 28956 27874 29900 30336 28142 29318 28842 28639 28185 27635 27450 26034 27874 26255 25577 24574]	[12.84885948 11.5655373 10.69801473 8.9513421 9.4880252 8.17963565 9.88742746 9.41403291 8.43052252 9.12608019 9.63735575 8.88607764 7.9740572 7.29878514 8.20111131 8.54105227 8.10029006 7.93497292 7.74757357 7.69111246]
43	564	[ 1 31 61 91 151 181 211 241 271 301 331 361 391 421 451 481 511 541 571]	[ 81973 102620 143789 80840 114105 107389 72636 78193 72603 69507 67235 63515 61049 58146 56591 55486 54331 54957 58438]	[16.32928287 17.75432526 17.56094284 20.61904612 24.28981674 23.63657749 16.29110892 18.11910207 17.44614668 19.17401101 19.02356656 16.71522102 16.67134986 15.02390206 15.91595752 14.015745 14.16054455 13.18239973 17.1917002 ]
44	272	[ 1 121 151 181 211 241 271 301 331 361 391 421 451 481 511 541 571]	[ 19147 143578 140357 133644 127551 137433 131197 133942 137347 135701 138689 142300 149178 162374 160379 165213 165227]	[19.52155322 33.27007838 32.44003337 34.40510846 32.84678773 35.38054287 34.22249318 30.31242883 36.34445758 35.17433951 36.18866467 32.39225464 36.40627989 36.88873353 40.24475978 37.38937229 40.42771851]
44	568	[ 1 31 61 121 151 181 211 241 271 301 331 361 391 421 451 481 511 541 571]	[ 58647 63073 77461 57296 46414 45254 59138 62374 86353 95469 103108 110410 112737 116759 127744 114403 121844 119806 111830]	[15.44154818 19.35942296 18.39055081 24.45320312 23.56539593 23.11627523 23.26294458 26.10797647 40.75145541 41.19030984 44.92334521 46.17197926 48.78102217 45.22454636 56.2551771 46.94889676 53.55106485 60.9990093 51.83571215]
45	1157	[ 1 31 61 91 121 151 181 211 241 271 301 331 361 391 421 451 481 511 541 571]	[ 72625 100141 107133 134461 152447 145534 168891 139879 139133 129712 127942 136954 133621 138486 135871 137637 147037 144625 145745 126830]	[17.35834359 18.11784317 19.28753028 20.2501506 20.75803377 18.55354411 23.89516129 20.67992312 21.41825739 22.45706371 23.09422383 22.91733601 25.38392857 25.01553468 23.26558219 27.41772908 27.20891932 23.86551155 29.12569944 26.51128763]
45	936	[ 1 31 61 121 151 181 211 241 271 301 331 361 391 421 451 481 511 541 571]	[23700 40311 65825 52103 47663 41868 45225 44750 42702 45528 41626 38069 38004 36313 37253 38507 37125 36066 35668]	[ 9.10278863 11.87195487 13.49692028 16.0115848 13.44649046 12.99926041 14.68648846 14.01485165 13.40512497 14.31826058 14.06112007 13.29300597 12.83762089 11.45098834 12.9695514 13.37778017 13.39631222 13.28616071 13.55097315]
45	1452	[ 1 31 61 91 121 151 181 211 241 271 301 331 361 391 421 451 481 511 541 571]	[22221 25984 26767 11693 16105 20244 26788 19706 19900 20578 15824 15779 14659 11590 18029 14922 13292 11959 11715 19595]	[ 9.54510309 11.14236707 6.3129717 7.87351571 8.00308617 10.14578098 12.73886843 9.65079977 10.39967794 9.63814528 9.98658215 8.70837457 8.56306758 8.44598022 13.27828072 7.31763695 8.29038068 9.52597669 7.77381436 11.6390152 ]
45	50	[ 1 31 61 91 121 151 181 211 241 271 301 331 361 391 421 451 481 511 541 571]	[99781 29796 29581 47355 26604 38487 40371 31672 28708 26227 23634 21979 22401 20623 21390 22983 25261 24666 27091 25130]	[15.41364759 10.67943258 10.1652921 12.25543478 15.84131252 20.7286941 27.32806786 20.40888256 18.27608043 16.53540268 16.03929151 14.16956927 13.94310842 16.02444062 13.13973957 15.07424825 13.59601831 13.73477289 14.15530881 13.80004169]
45	1010	[ 1 31 61 91 121 151 181 211 241 271 301 331 361 391 421 451 481 511 541 571]	[59583 58146 61847 55177 50922 57122 51559 44832 46182 48142 56840 53446 57582 61893 62109 75826 73978 65681 57266 60871]	[23.73824701 20.9007908 36.44997347 33.95534963 25.70450327 28.3047565 29.94536982 25.29668474 26.56259009 25.23245435 31.6310552 28.50131663 28.30289027 34.37060794 34.50698741 41.47236181 50.00946579 39.30788268 32.64868908 36.96331538]
46	1159	[ 1 31 61 91 121 151 181 211 241 271 301 331 361 391 421 451 481 511 541 571]	[ 95753 95360 118651 118928 133489 127698 123443 118847 109867 115552 122339 131703 131566 132270 130195 132490 143043 139522 139258 139669]	[15.91134541 17.84184722 20.78819313 21.34151819 23.06786678 20.09438094 21.025646 20.45684156 18.79781912 19.24515441 22.0000676 24.15625547 22.1294222 23.20534743 24.47347546 27.57946269 27.2654018 26.0149871 26.11331241 29.06781934]
46	272	[ 1 31 61 91 121 151 181 211 241 271 301 331 361 391 421 451 481 511 541 571]	[135465 153909 83972 61852 66834 73939 74308 71511 68986 68420 66762 64076 65634 61646 59348 62761 63351 63499 62343 64488]	[24.86508811 21.76315045 21.93025114 16.27522875 17.3046187 18.07865775 18.16888111 17.98343878 17.85749217 18.0202164 16.509288 17.11440861 16.79716097 16.41371417 15.47432177 16.32144344 16.91419224 14.52131808 16.62570463 17.51466125]
46	569	[ 1 31 61 91 121 151 181 211 241 271 301 331 361 391 421 451 481 511 541 571]	[115876 150374 187528 97546 76133 80401 72630 72695 74852 75170 70808 70041 61979 59231 56091 58704 54825 51575 52530 52505]	[22.6750811 25.62237708 24.66178581 20.940562 16.08072802 15.79435754 17.03845074 15.54875724 16.06875676 16.67661556 15.54874061 16.04948989 16.34531192 17.1358563 14.68090552 13.76224015 12.80057267 12.42501762 12.46347194 12.69797014]
47	416	[ 1 61 91 121 151 181 211 241 271 301 331 361 391 421 451 481 511 541 571]	[62688 37402 30859 32338 31354 39666 41870 37972 39578 38818 35853 35621 36435 37398 37433 36544 37569 37425 38274]	[23.69271216 17.63183434 10.71305243 12.71569554 11.51318982 14.3421906 16.74651908 14.2414132 16.89572672 17.29223622 13.9784278 13.31347638 15.39133311 16.59539391 15.42767837 16.01401407 16.03322585 14.71596591 16.3067966 ]
47	1006	[ 1 31 61 91 121 151 181 211 241 271 301 331 361 391 421 451 481 511 541 571]	[67675 87826 97055 58035 62600 69385 77022 74835 74509 79851 79204 81346 83467 80923 84120 88578 84389 83482 84660 85761]	[17.59620385 15.94517066 14.31489676 17.10561512 15.94836795 20.78572258 22.42018005 22.48542274 23.11857115 27.21275548 27.40314178 22.94900054 24.29624222 23.93522558 26.86984159 27.00654787 29.44466621 29.93888236 28.20411054 25.84642896]
47	1747	[ 1 31 61 91 121 151 181 211 241 271 301 331 361 391 421 451 481 511 541 571]	[47478 29599 43357 56686 48630 47248 40581 42219 40415 38124 38032 37463 35919 37401 36775 38142 37833 40672 39947 39709]	[ 8.81835067 10.52810821 13.21911644 15.33045031 13.87890691 14.11245542 17.00680971 16.8926888 17.6838368 18.08085113 17.75674346 17.49598613 16.83211008 17.46213615 17.05317923 21.03860616 21.03340408 22.15584723 19.44081574 19.32487708]
47	1599	[ 1 31 61 91 121 151 181 211 241 271 301 331 361 391 421 451 481 511 541 571]	[7176 4301 7542 8479 8548 6661 7773 9547 7437 6898 8239 6613 7801 7556 6943 7923 6855 6758 6982 6801]	[4.63012416 3.03409689 4.49149916 5.13615454 5.05538189 3.55453852 5.30285217 6.72422302 5.13706897 4.58252729 6.48676845 4.53045687 5.34433601 5.43574256 5.08287912 6.3104102 5.82978485 5.9888677 6.22674583 6.95168709]
48	1233	[ 1 31 61 91 121 151 181 211 241 271 301 331 361 391 421 451 481 511 541 571]	[25951 31203 36619 26829 20363 22988 22719 22145 21068 22322 21226 20694 19604 20905 18744 20576 19786 16986 18433 18966]	[10.66272276 11.60125589 10.8195894 9.96619614 11.85368132 12.65955598 12.52113293 12.09275227 13.1025288 12.82191367 11.03512255 10.89161475 10.76566187 12.60776052 11.72413313 13.04698374 11.93289403 10.57263692 10.77855255 12.53307214]
49	936	[ 1 31 61 91 121 151 181 211 241 271 301 331 361 391 421 451 481 511 541 571]	[65344 81732 91192 56994 56000 57101 59137 53260 52009 47978 51919 54036 54084 56669 58137 58630 54212 57729 58482 59864]	[15.63253589 16.02588235 14.93971166 17.88596514 17.48282853 17.67362327 19.93035088 16.05060688 16.77724493 16.12943162 17.17590255 15.85916283 17.50386418 19.38143263 19.75345171 20.47253513 19.84872576 20.23804992 19.66070741 22.10303729]
49	1454	[ 1 31 61 91 121 151 181 211 241 271 301 331 361 391 421 451 481 511 541 571]	[36069 41237 43306 50143 31338 37277 30997 33508 31871 31547 31098 33159 31828 34097 33984 34837 35303 35004 36864 37008]	[11.1996515 10.03387885 9.35377262 9.75858072 9.40889768 12.45671997 9.709574 11.18145155 11.91423043 10.51400401 10.19337774 11.11995702 11.28515353 12.11403981 11.77607499 11.2810673 12.25656828 12.60126934 13.27777139 13.02562199]
49	49	[ 1 31 61 91 121 151 181 211 241 271 301 331 361 391 421 451 481 511 541 571]	[71643 77891 22492 40095 43049 51773 46318 42562 36249 33542 43132 37582 39982 42159 42897 29164 31542 30293 28304 30850]	[17.68089832 18.56315539 13.1862955 19.82807552 18.0196073 25.43139847 17.16522763 18.35365593 15.58420236 19.10842582 22.03233268 19.66638262 20.44243902 19.89858744 20.71038781 14.22865001 15.55594233 14.54222414 12.56305174 11.5147454 ]
50	195	[ 1 31 61 91 121 151 181 211 241 271 301 331 361 391 421 451 481 511 541 571]	[27567 31306 20281 21975 24238 26278 24029 22419 22621 21988 21610 19911 22784 22693 22323 26161 23105 19903 23799 21697]	[19.43886137 19.4432535 12.98360374 18.22447648 21.68313672 17.47936804 16.21809927 18.6125939 17.34998631 15.08741192 14.76415325 13.26604426 19.13432326 16.31293966 18.06328202 19.89471277 19.00596796 17.91996151 21.25705187 20.19456752]
50	564	[ 1 31 61 91 121 151 181 211 241 271 301 331 361 391 421 451 481 511 541 571]	[52923 60519 25685 31452 39044 40218 47451 46841 40678 34747 34307 33739 35245 34951 32545 35436 36456 36142 35240 35432]	[18.72717622 16.02727754 12.64573613 15.48505715 16.28145854 17.04355527 17.6857467 18.48235941 15.06701554 15.80486481 14.64866539 14.26576196 13.35223614 14.70186752 13.88979153 15.01768485 14.94439679 12.82123345 13.76162294 14.384534 ]
50	489	[ 1 31 61 91 121 151 181 211 241 271 301 331 391 421 451 481 511 541 571]	[23257 21268 23624 19908 22176 21832 20444 22736 21304 19868 20883 21063 20535 19842 18604 21365 21884 21216 21121]	[21.10750097 19.63765279 24.20933057 20.66350417 19.33753443 18.41880738 20.28044184 21.24212341 17.12041977 19.70144732 20.30054646 20.5617794 20.3466685 19.09596589 18.91717886 19.88160821 22.14600239 20.35159704 23.70891864]
50	1081	[ 1 31 61 91 121 151 181 211 241 271 301 331 361 391 421 451 481 511 541 571]	[45113 55342 28671 31980 44075 48145 43803 42004 41817 41001 37755 36786 41274 40230 38160 40208 61324 31388 31062 31296]	[15.26150203 15.93033967 15.54998174 14.47832438 17.65085008 18.52356755 18.33521936 17.98319021 16.79978277 14.29396376 15.09532012 14.74278529 17.89027799 16.55982216 16.36154501 18.70224715 26.016833 13.91022866 13.93288467 13.42948882]
