# Supplementary material for: Synthesis and degradation of FtsZ quantitatively predict the first cell division in starved bacteria
Source: Mol Syst Biol. 2018 Nov 5;14(11):e8623. doi: 10.15252/msb.20188623 (PMC6217170; doi:10.15252/msb.20188623)
Supplement: Supplementary file 5 — Dataset EV3 [file MSB-14-e8623-s005.zip › Dataset_EV_3_pulsefeeding-analysis/13mothermachine/clpXplus.csv]

fov_id	chnl_id	lineage_times	fl_totals	fl_concs
1	737	[ 1 31 61 91 121 151 181 211 241 271 301 331 361 391 421 451 481]	[13914 18710 15275 15291 15443 14028 13486 13471 12102 12173 12984 11941 12543 11078 14234 13300 13156]	[6.68942308 3.84031199 5.78160484 5.65077605 6.27254265 6.48243993 6.31958763 6.0245975 4.76832151 4.97263072 4.93688213 5.20986038 5.47729258 4.85393785 6.24624414 5.80987697 5.23069609]
1	1252	[ 1 31 61 91 121 151 181 211 241 271 301 331 361 391 421 451 481]	[17649 7179 20986 10244 10609 7988 8693 7643 6734 6530 6696 5985 6223 6360 5521 6072 6400]	[6.09426796 4.18844807 6.56633292 8.47641371 8.02895087 5.66282962 6.36451009 5.92080204 5.51737779 4.69922747 5.2134609 4.2647939 5.16153578 4.87711228 3.97997071 4.96774984 4.62900276]
1	663	[ 1 31 61 91 151 181 211 241 271 301 331 361 391 421 451 481]	[17831 23098 19768 15980 6472 5168 5017 5260 4988 4686 4648 4474 4492 4724 4489 4904]	[6.25210379 3.58887508 5.87284611 4.83949122 4.45249627 3.33733122 3.64083374 3.33612657 3.2286932 3.48575028 3.30068794 3.28793076 3.11690021 3.83745869 3.35013985 3.43416919]
1	1105	[ 1 31 61 91 121 151 181 211 241 271 331 361 391 451 481]	[15140 7450 13523 18210 16394 16385 17360 13205 13392 13176 11330 12770 11111 13538 11444]	[7.59658806 3.83033419 5.64398998 7.04176334 7.15270506 6.95458404 6.73390225 5.96971067 5.84293194 6.34071222 5.12669683 5.108 4.60273405 5.9408215 4.15487704]
2	1324	[ 1 31 151 181 211 241 271 301 331 361 421 451 481]	[28008 22958 17371 18895 18285 16072 17202 15861 14925 15218 14089 14585 12719]	[6.19098143 8.04978962 7.46263923 7.56520478 7.67598904 7.29072679 7.3945241 6.84108183 5.99358997 6.52074632 5.51078696 5.85705258 4.98101966]
2	145	[ 1 91 121 151 181 211 241 271 301 331 361 391 421 451 481]	[12970 10509 11169 11210 11104 9544 10375 11126 10263 11706 10516 10834 11010 10422 11736]	[4.50013848 3.73637721 3.90023571 3.91568829 3.78546481 3.26519271 4.10799332 4.08037837 4.27423274 4.28659091 4.18002966 5.02337579 4.84195902 4.11932652 4.79019664]
2	884	[ 1 31 61 121 151 181 211 241 271 301 331 361 391 421 451 481]	[22219 29307 23843 10500 8888 8220 7391 6977 6223 5790 6003 5551 5459 5163 5326 4921]	[8.79612035 5.9373987 7.46493425 8.91267681 6.46817574 6.93689456 6.16068542 5.40487188 5.16153578 5.29798582 4.67389572 4.68451359 4.21397643 3.75733476 4.14678804 3.83145775]
3	1768	[ 1 31 61 91 121 151 181 211 241 271 301 331 361 391 421 451 481]	[49983 26977 49214 20294 21119 19395 18648 16129 14856 14229 13242 13054 12476 11910 11295 10894 10697]	[5.99604127 5.53715107 6.00756836 5.53350713 5.78342338 5.77567267 5.1999136 5.29148929 4.34275234 4.18094445 3.82520397 3.92229182 3.59180889 3.61584775 3.60170194 3.20838174 3.2640424 ]
3	1545	[ 1 31 61 91 121 151 181 211 241 271 301 331 361 391 421 451 481]	[26736 15478 16084 18896 18572 19183 19676 17908 16455 16995 16565 14262 13933 15281 14570 13368 13489]	[5.46078431 5.48087819 6.82663195 7.3760908 7.25069895 7.62898534 9.16872442 7.97947897 6.50947145 6.99242383 6.89932251 5.94846539 5.82036584 7.23573363 5.61106181 5.99622697 6.25903642]
3	1250	[ 1 31 61 91 121 151 181 211 241 271 301 331 361 391 421 451 481]	[18554 12754 25149 10446 9728 8177 7739 7941 6946 6761 6063 6036 6013 6179 6096 5852 6037]	[5.06386463 5.06111111 6.38299492 6.08129257 4.99637037 4.91068176 4.46251692 4.39868765 4.09619463 3.74506072 3.82600489 3.47271487 3.92035997 3.62870389 4.02774371 3.66617058 3.32516309]
3	587	[ 1 31 61 121 151 181 211 241 271 301 331 361 391 421 451 481]	[20752 38168 31855 19669 18827 18718 18896 17505 17005 18503 15816 14997 17684 16629 13956 17205]	[4.94095238 4.90843621 5.34121395 6.47294574 6.39484609 6.0466512 7.12374649 5.26833174 5.62839512 6.35442085 6.66398224 5.45564956 6.3829538 6.0471836 5.35060518 6.62764489]
4	1249	[ 1 31 61 91 121 151 181 211 241 271 301 331 361 391 421 451 481]	[22022 19543 32925 13647 13010 11261 11237 9971 10698 9542 8807 8016 9311 7911 7941 9022 8071]	[6.89048811 9.21839623 8.31439394 9.10534394 7.7276646 7.44053367 7.2466211 6.47948603 7.13025061 6.39434302 5.41846375 5.18994307 5.25384026 5.5958878 5.14768238 5.04332436 4.65775793]
4	1766	[ 1 31 61 91 121 151 181 211 241 271 301 331 361 391 421 451 481]	[20494 15596 25599 14211 12346 11202 10911 8504 8925 8374 7772 7933 7822 7807 6893 6880 7234]	[5.59639541 6.00770416 5.40976331 7.28839025 5.98694178 5.36170879 5.63700185 4.65985115 4.48067532 4.31478392 3.98602273 3.60155512 3.9159681 3.99551662 3.78774185 4.18460277 3.49469743]
4	1544	[ 1 31 61 91 121 151 181 211 241 271 301 331 361 391 421 451 481]	[25642 14756 23822 13654 14733 14756 13397 12012 12303 11405 12026 10613 10348 10354 9756 9225 9619]	[6.77642706 5.24378109 5.49907664 6.75124161 6.56678389 6.8296469 5.95954682 5.5377801 5.73559495 4.35514523 4.70128895 4.78099137 4.54788423 4.69687563 4.3357619 4.32928654 3.78142072]
4	1322	[ 1 31 61 91 121 151 181 211 241 271 301 331 361 391 421 451 481]	[26433 16514 17979 15514 15646 13801 14816 12489 12586 11151 11574 11348 10508 9945 9699 10649 9647]	[ 7.85294118 8.06741573 10.57976412 7.8362934 9.41027249 8.3233534 7.551064 7.0708078 6.76770521 6.75471863 5.89767086 5.52931968 5.84835172 5.08659215 5.3980932 4.97630082 5.2057393 ]
4	1617	[ 1 31 61 91 121 151 181 211 241 271 301 331 361 391 421 451 481]	[41210 31967 25067 8251 6717 5449 5183 4683 4566 4384 3823 3804 3553 3751 3667 3821 4001]	[6.13609291 7.57511848 6.35573022 5.59698748 6.14613728 4.8594536 4.06421463 3.15982393 3.29153166 3.16033175 2.7321885 2.78523785 2.19858618 2.49719303 2.65942802 2.36442381 2.35191726]
4	660	[ 1 31 61 91 121 151 181 211 241 271 301 331 361 391 421 451 481]	[29948 44496 15368 21546 20237 20333 18958 19133 17929 17200 15646 16696 15513 16041 15700 15572 14879]	[ 9.1752451 8.80760095 7.39316852 9.58456339 9.66388626 11.25599116 8.7331254 9.71254829 8.34802167 9.91057208 7.62352272 7.42188488 7.12061725 8.47466553 7.31016455 7.1817511 6.82960511]
4	1396	[ 1 31 61 91 121 151 181 211 241 271 301 331 361 391 421 451 481]	[29429 21220 27294 27182 28415 26232 24928 23063 22001 20420 21067 19580 18261 17732 17615 16582 16235]	[7.08790944 6.53727665 7.75361405 7.8337857 7.48702176 8.43727772 7.38896877 7.70424337 6.80587203 6.94906024 6.58228233 6.0946388 5.27623541 5.04164178 5.49496864 5.16935695 5.52269209]
5	587	[ 1 31 61 91 121 151 181 211 241 271 301 331 361 391 421]	[43361 27553 19896 22837 22808 21723 22075 19959 21433 18952 19348 18810 18969 17031 16000]	[8.33224443 6.5602381 6.49347258 8.433161 6.86574353 6.16430193 6.69751214 7.63542464 7.91469719 6.23831468 6.87073864 5.77348066 6.41711773 6.23846154 6.32911392]
5	735	[ 1 31 61 91 121 151 181 211 241 271 301 331 361 391 421 451 481]	[33161 18571 28687 12361 11168 11219 10007 11651 9425 11056 9681 9181 8957 8435 8351 8769 8299]	[8.57316443 6.79758419 6.81077873 8.01290793 7.41916541 7.27261662 7.46311922 8.24139663 6.63285679 6.75693735 6.78586015 5.88708627 6.60092476 5.73251336 6.12335511 6.53983136 5.39956692]
5	1766	[ 1 31 61 91 121 151 181 241 271 391]	[15480 23473 20547 25780 24480 22189 20223 14949 14123 11626]	[5.52857143 4.67589641 5.67596685 6.39384921 6.73267327 5.47066075 5.015625 3.70758929 3.46491658 3.19746975]
5	1471	[ 1 31 61 91 121 151 181 211 241 271 301 331 361 391 421 451 481]	[24887 16417 29032 13614 12684 11645 10604 9948 9619 9325 8806 7913 7423 7728 7270 7088 6806]	[7.33264585 6.1810994 6.59218892 6.9888269 6.78219209 6.88371845 6.36325629 6.10456329 5.55110563 5.38830271 4.84455632 4.8244404 4.53329794 4.11758176 4.3182261 4.03039625 3.94866255]
6	291	[ 1 31 61 91 121 151 181 211 241 271 301 331 361 391 421 451 481]	[40107 33415 21991 28633 30123 29298 29863 25948 24479 27308 26060 24061 22936 22218 21885 22099 20648]	[6.81628144 6.96145833 6.16884465 8.68610756 8.82524754 7.94429252 9.41744367 7.98817675 7.00371383 8.0005265 8.92618354 7.04924081 7.01452892 8.147669 6.66362165 6.52318897 7.1030798 ]
6	661	[ 1 31 61 91 121 151 181 211 241 271 301 331 361 391 421 451 481]	[32566 21364 13067 17242 18137 17775 16269 16834 15501 14287 14304 13666 14229 13629 12372 13138 12652]	[8.38033968 6.68460576 5.61221829 7.37619268 9.74763039 6.72793168 8.58637995 8.51878673 7.82972695 7.20233235 7.19765712 6.93187763 7.07701875 6.84191273 6.53875127 6.62058785 6.97290258]
7	144	[ 1 31 61 91 121 151 181 211 241 271 301 331 451 481]	[21791 35692 19475 24186 21565 18376 16196 14024 13374 12431 10975 10444 4343 4124]	[7.45756331 7.62649573 6.53085178 9.6744 8.61910472 7.3504 6.46805112 5.9222973 4.8989011 4.41755508 4.0498155 4.15764331 3.8719426 3.94585847]
7	1545	[ 1 31 61 91 121 151 181 211 241 271 301 331 361 391 421 451 481]	[26720 20549 16721 14876 13430 12727 13385 11070 12351 10414 9569 9430 8891 9082 9293 8773 8272]	[4.28205128 4.06749802 4.95461028 4.00468194 3.9848788 3.7600634 4.04059069 3.24164883 3.32395917 3.19769854 2.65712952 2.89689736 3.10610831 2.60101614 2.56850749 2.47867483 2.58155547]
7	1177	[ 1 31 91 121 151 181 211 241 271 301 331 361 391 421 451 481]	[26556 16055 14772 15289 12557 11931 10948 11119 11044 9704 9972 9001 9441 8357 8584 8333]	[7.65743945 5.65715292 7.01643687 8.24184027 6.97651292 6.65051798 6.71699022 5.84117048 5.99510081 5.49404427 5.6656104 4.4087228 4.94142011 4.56052672 4.21662355 4.5920575 ]
7	1103	[ 1 31 61 91 121 151 181 211 241 271 301 331 361 391 421 451 481]	[16998 30179 23603 26164 12928 8741 7408 6686 6499 6090 5737 5321 5176 5069 5119 4795 4654]	[ 9.16334232 9.47832915 9.31452249 9.59090909 11.21824984 7.01878442 6.192392 5.80176504 5.12106136 4.77401079 4.97827192 4.85332743 3.99258787 4.07026865 3.86237972 3.59783245 3.65579969]
8	880	[ 1 31 61 91 121 151 181 211 241 271 301 331 361 391 421 451 481]	[26385 18159 13674 17030 15206 16064 14700 14327 13579 13695 12523 11862 11448 11387 10339 10594 10190]	[6.13604651 6.39401408 4.7142295 8.81174984 7.70077018 7.30080741 6.01462582 6.96378862 6.77765459 6.11450725 5.61645997 5.29611428 4.54578085 5.28929871 4.87556432 4.74834627 4.94238775]
8	1692	[ 1 31 61 91 121 151 181 211 241 271 301 331 361 391 421 451 481]	[28201 25682 16264 22221 20960 19248 18647 16785 15737 16716 14826 13777 13090 13094 12655 13820 12573]	[5.77889344 7.31264237 5.36158395 7.83010705 7.65410201 7.06487715 6.86505389 6.95995125 5.77191347 7.33970585 5.07332615 5.51605326 5.05212647 5.26256269 4.38696855 5.14611905 4.85565739]
9	882	[ 1 31 61 91 121 151 181 211 241 271 301 331 361 391 421 451 481]	[36769 26821 55012 29372 25408 24099 21907 24846 20245 17825 16703 16377 16435 14654 16402 15175 15238]	[ 8.37944394 6.53533138 9.56397775 10.0168814 8.72911209 8.73107639 8.188207 10.20480959 7.56996819 6.2526547 6.86029681 6.1236537 5.62529624 5.19752706 5.84775706 5.33340596 5.91240353]
9	368	[ 1 31 61 121 151 181 211 241 271 301 331 361 391 421 451 481]	[30422 55840 43594 31765 24968 22495 21992 19701 18289 16901 15750 15706 15413 15016 11167 10764]	[ 7.64371859 8.05539527 8.72578062 10.53074059 9.57138682 8.41641834 9.56809893 8.44010392 8.31652787 6.34937385 6.19346772 5.98423236 6.38938495 6.76296039 5.24227868 5.02695599]
9	1842	[ 1 31 61 91 121 151 181 211 241 271 301 331 361 391 421 451 481]	[20676 9260 22244 24018 11566 9059 8076 7522 7084 6492 6623 5764 5357 5782 5119 5214 5104]	[5.40690377 3.54517611 5.10183486 5.14524422 8.00307958 5.75003753 5.2519516 4.8952375 4.84321318 4.02190528 4.88001476 3.76962966 3.47175149 3.91424036 3.22696082 3.49918392 3.46224992]
9	441	[ 1 31 61 91 121 151 181 211 241 271 301 331 361 391 421 451 481]	[14698 32616 17558 9063 7066 6734 5639 5554 5266 4847 4700 4286 3945 3730 3856 3571 3291]	[6.36828423 6.9277825 5.8409847 8.03994372 5.52303916 4.88685956 4.31616256 4.2922795 3.5967716 3.53595303 3.5154355 3.03980959 2.70543836 2.70787673 2.29306018 2.58789932 2.54347841]
9	1178	[ 1 31 61 91 121 151 181 211 241 271 301 331 361 391 421 451 481]	[18520 9611 22960 8818 8448 7202 6597 6006 5958 5599 4479 4819 4907 4133 4347 4303 4082]	[6.50280899 4.91359918 8. 7.39928815 6.6012469 5.5125027 5.99968663 5.01244113 4.60469291 4.32723659 4.04816289 3.82023819 3.52741352 3.2109407 3.63953019 3.56521203 3.35573067]
9	735	[ 1 31 61 91 121 151 181 211 241 271 301 331 361 391 421 451 481]	[40749 23928 16284 19034 20991 19151 17941 15661 15684 15525 14903 14998 13952 13392 13747 14432 13144]	[9.2527248 6.87981599 5.91828283 8.53124627 8.94384019 8.53447422 8.2984729 7.42067306 7.21573832 6.95165955 6.54922421 6.69605611 6.71043548 6.38235577 6.95963567 7.0499833 5.42047793]
10	1249	[ 1 31 61 91 121 151 181 211 241 271 301 331 361 391 421 451 481]	[37007 19525 14731 16514 17741 16619 14986 15637 15534 14730 13250 13819 11775 12314 12384 12478 11642]	[7.43709807 9.1068097 9.37804587 8.38451649 8.96574832 8.3020825 8.02113887 7.99650375 7.52246668 8.06649512 7.28939033 7.28974704 6.23061717 6.39329524 6.63190616 6.33535163 5.69257313]
10	515	[ 1 31 61 91 121 151 181 211 241 271 301 331 361 391 421 451 481]	[25927 17443 13144 18956 17283 16408 15080 13799 14765 13812 12429 11793 11463 11074 11264 11250 10625]	[6.00162037 5.6195232 5.39090435 8.80512395 7.36894918 6.9458149 6.43565296 7.25044236 6.81568434 6.3886354 5.10681597 5.24602042 4.90996181 5.13158669 4.81690312 5.00447128 5.1318234 ]
10	1030	[ 1 31 61 91 121 151 211 241 271 331 361 391 421 451 481]	[27083 26203 38192 42261 40574 40001 13991 12046 12251 10085 10212 9965 9601 9010 8744]	[ 8.22191864 10.29992138 8.79189687 8.01612291 7.76090283 8.01302083 7.06240339 6.04368426 5.69795779 5.31734481 5.55035713 4.56726879 4.33654116 4.94124551 4.3327753 ]
10	1323	[ 1 61 91 121 151 181 241 271 301 331 361 391 421 451 481]	[21018 26454 35938 34963 36419 32383 29147 28988 28451 30374 31264 20956 22381 21909 21852]	[6.59284818 6.14066852 7.92283951 7.92452403 8.28457689 7.702902 7.88952764 6.74540232 5.83956558 7.50175 6.65037785 5.06124073 5.1460163 4.26513293 4.01147271]
10	1102	[ 1 31 61 91 121 151 181 211 241 271 301 331 361 391 421 451 481]	[41381 27073 20136 26279 28281 25841 23800 25089 22724 21435 21766 21576 21814 20262 22904 18886 18220]	[ 8.39711851 7.94862008 8.50966847 9.78379942 11.00686271 10.42585703 9.88334666 10.71141929 8.63892497 9.19801549 8.33535503 9.39144329 9.34057516 8.6875458 8.66489576 7.72041279 7.86796373]
10	1397	[ 1 31 61 91 121 151 181 211 241 271 301 331 361 391 421 451 481]	[22544 14965 14372 18977 20505 17622 17284 13953 13933 17111 14759 13742 13773 13610 11241 12088 10559]	[6.69756387 5.23617915 5.28302577 6.95066438 7.91897358 7.90436204 7.56731454 6.88629645 6.07049859 6.87380859 6.46181412 5.36344015 5.36040168 5.82538105 4.85939535 4.82363774 5.17183692]
10	220	[ 1 31 151 181 211 241 271 301 331 361 391 421 451 481]	[25295 18380 17764 16926 15014 16916 15817 15075 14190 14204 12573 12702 12595 12999]	[6.3651233 5.2937788 7.95422095 7.29290114 8.259842 7.26040897 6.70900439 7.34530263 6.34922711 6.59792382 6.35076169 6.18905698 6.14403814 6.31655314]
11	1024	[ 1 31 61 121 151 181 211 241 271 301 331 361 391 421 451 481]	[13063 24840 19714 10688 7746 7416 6382 5213 5671 5129 5329 5019 4097 4559 4065 3522]	[8.88639456 7.84586229 7.96203554 7.53778331 6.84949176 7.46418399 6.62470006 4.70566858 4.73398327 4.83191137 4.51039214 3.99619689 3.4053277 3.57156229 3.4034254 3.04796876]
12	736	[ 1 31 61 91 121 151 181 211 241 271 301 331 361 391 421 451 481]	[17546 35635 26839 28809 11907 9539 8635 8103 7141 6648 6409 6398 6081 5816 5933 5467 5123]	[6.84855582 8.72978932 8.52573062 9.9 9.29506527 7.1894096 6.69550505 6.22229499 5.43407288 5.13796551 4.60595047 4.9447508 4.92851845 4.5096766 4.26495708 3.97676325 3.92471655]
12	1473	[ 1 31 61 91 121 151 181 211 241 271 301 331 361 391 421 451 481]	[35901 24904 21233 25007 23577 24044 20911 21772 21077 15473 14796 14630 16006 15650 16051 13763 12738]	[ 6.53696286 6.16130628 7.34232564 9.52050475 9.41165796 10.08470585 8.59711936 9.41186332 8.64018647 6.30743892 6.50291812 5.36333934 6.53019844 6.10680185 7.09676635 5.77449916 5.34737481]
12	292	[ 1 31 61 91 121 151 181 211 241 271 301 331 361 391 421 451 481]	[20570 18234 29713 29391 11034 9546 9434 9015 8852 7274 7615 7167 6469 6658 6156 6014 6032]	[6.99184228 8.05388693 8.80646117 7.56330417 6.07186874 6.37739101 6.01639963 5.8021917 6.83314148 4.80812282 5.53025702 4.70805808 4.31865483 4.47722963 4.40736114 4.04416626 4.06114661]
12	957	[ 1 31 61 91 121 151 181 211 241 271 301 331 361 391 421 451 481]	[38749 21433 17265 20744 19808 19090 16471 15230 15057 13922 13655 12379 12949 11279 12372 11249 10940]	[ 8.23745748 9.25431779 10.00642326 9.69433743 10.81058342 10.80821125 9.78342533 9.65355989 8.52471399 7.76730872 7.4985901 7.23578261 7.21039383 7.24661578 7.27625764 6.52550043 6.60108599]
12	1549	[ 1 31 61 121 211 241 271 301 331 361 391 421 451 481]	[35839 43656 26715 37611 13383 10827 9801 11211 9605 10200 9297 9394 10527 9720]	[9.69145484 6.33430064 5.50597692 7.48031026 8.24970459 5.73977972 4.79664856 5.15005064 5.8511517 4.25601362 4.13280209 4.78113837 4.29457443 4.68596043]
12	367	[ 1 31 61 91 121 151 181 211 271 301 331 361]	[16535. 27683. 53426. 61640. 63010. 51866. 16392. 18078. 14748. 16450. 14440. 15356.]	[ 7.03018707 8.19023669 10.45109546 22.67844003 23.84935655 22.8686067 19.22233991 20.24508441 19.07662873 17.0047755 19.18333598 15.64986631]
12	441	[ 1 31 61 91 121 151 181 211 241 271 301 331 361 391 421 451 481]	[19231 41483 25530 28088 10342 8501 9484 9106 8313 7677 7217 6852 7209 6539 6148 6047 5141]	[ 6.29698756 8.47283497 10.39495114 11.08445146 11.52869125 8.79660941 9.75859565 8.18297646 8.79892801 8.97109446 8.40817589 7.4171264 8.14697624 7.43455289 6.68070415 6.2546359 6.56224065]
12	1252	[ 1 31 61 91 121 151 181 211 241 271 301 331 361 391 421 451 481]	[15763 27090 20070 22994 20885 22338 9887 8305 6550 6748 6159 5695 6132 6196 5613 5574 5538]	[6.78270224 7.72675414 8.60634648 8.41038771 8.63730356 9.09527687 9.43816763 8.83554223 6.99112426 7.38954634 6.15398291 5.44375482 6.23255757 6.42071918 6.15162423 5.94978733 6.10787254]
12	217	[ 1 31 61 151 181 211 241 271 301 331 361 391 421 451 481]	[17093 8287 18226 8278 7874 8248 7373 6353 6116 5636 5383 5587 5069 5380 4457]	[5.30838509 3.87605239 5.27372685 5.75426316 5.3943471 5.35749014 5.06332428 4.08172268 3.827262 4.35293387 4.52318409 4.5964597 4.04225491 4.48087959 3.72856364]
12	1178	[ 1 31 61 91 121 151 181 211 241 271 301 331 361 391 421 451 481]	[32612 26051 14444 17376 17426 16281 13008 12966 13271 12483 11654 12628 11449 10979 11900 11375 10491]	[7.55607044 8.78320971 6.19601356 8.05416556 6.80633736 5.92470702 5.88911956 6.30784915 5.69283412 5.7083652 5.9901079 5.40387349 5.22078103 5.32404291 5.46309429 5.20888565 5.09181483]
13	1698	[ 1 31 61 421]	[17686 28263 28771 17440]	[6.38945087 6.28066667 8.71320412 5.06976744]
13	1255	[ 1 31 61 91 121 151 181 211 241 271 301 331 361 391 421 451 481]	[36730 30039 21835 27213 28741 29553 24313 21714 22477 21594 19235 19391 19116 18179 16516 17611 19203]	[ 7.58257638 7.38058968 8.11823935 10.13147733 10.98115585 9.81835522 9.56935958 7.95776324 7.95408568 7.60461791 6.49742919 6.27954442 6.39546642 6.91506896 6.0362373 5.99865705 6.82858528]
13	1033	[ 1 31 61 91 121 151 181 211 241 271 301 331 361 391 421 451 481]	[36645 29956 69945 33513 32660 30902 27615 29652 27804 27538 24946 24182 23485 22817 21148 21151 21302]	[ 8.10013263 9.06110103 10.44578853 11.70096683 9.78103864 10.51199452 9.08821732 10.23221727 8.6380319 8.7923322 7.69274999 8.76898865 8.47619664 8.41549426 6.77113057 7.21287816 6.83420095]
13	295	[ 1 31 61 91 121 151 181 211 241 271 301 331 361 391 421 451 481]	[17887 15364 25835 20952 7304 6676 6115 5135 5341 5085 5291 4619 5250 4903 4772 4845 4698]	[6.49491649 6.78621908 7.86693057 6.17688679 7.95113094 6.86929402 6.99595229 5.41606347 6.11745379 5.88583917 5.55960672 4.83434929 6.03633999 6.04795902 6.81132855 6.00581172 6.35499171]
13	1846	[ 1 31 61 91 121 151 181 211 241 271 301 331 361 391 421 451 481]	[37680 30015 17233 17349 18476 16363 15482 15921 15199 15255 12703 12969 15011 12954 12995 12627 12186]	[6.38644068 6.71777081 8.17325841 7.54184266 8.53714812 8.17515195 8.32035687 8.34568284 8.57621288 8.01173892 5.99628844 6.41818098 7.08575028 6.47197448 6.35763921 6.63430561 6.87609252]
13	959	[ 1 31 61 91 121 151 181 211 241 271 301 331 361 391 421 451 481]	[23150 15360 14185 28206 26963 24599 22970 17412 17943 15753 14855 13017 13942 12256 11343 13025 11566]	[ 7.92265572 6.3681592 5.85518254 12.30261321 11.70718694 11.16172669 11.00357949 7.45176471 8.59087289 6.74570764 6.96955316 5.85314924 5.99342145 5.77622249 5.13186345 5.61013006 5.59936919]
14	1474	[ 1 31 61 91 121 151 181 211 241 271 301 331 361 391 421 451 481]	[30989 25006 47813 52282 48571 21071 16849 16042 14704 14415 13054 12357 12216 11921 11578 11026 11178]	[6.46142619 5.57671722 6.93746373 9.10836237 8.31125941 8.31551958 6.46644108 6.62210084 5.39341922 5.41352508 4.98842245 4.49293963 4.66819126 4.4993878 3.72379661 4.2882211 4.14818308]
14	366	[ 1 31 61 451]	[19431 12726 28203 11312]	[7.86680162 5.82692308 8.15115607 6.98517881]
14	144	[ 1 31 61 91 121 151 181 211 241 271 301 451 481]	[31602 29310 21965 11015 7618 6361 6785 6127 6166 5687 5606 4442 4761]	[ 6.97308032 9.14223331 9.23675357 11.59806555 8.65213442 7.96305542 8.485095 7.06471274 6.37685903 6.56401884 5.91026236 4.31576562 4.79193365]
14	1844	[ 1 31 61 91 121 151 181 211 241 271 301 331 361 391 421 451 481]	[13775 7954 17053 5469 5618 4906 4614 4424 4099 3812 3648 3575 3408 3241 3189 2983 2910]	[5.18637048 4.6760729 4.92861272 4.87153748 4.48805645 4.60928227 4.06236138 3.66943117 3.44202203 3.53597243 2.89730228 2.95648759 2.69763997 2.41274645 2.87666649 2.49453759 2.55051738]
14	1326	[ 1 31 61 91 121 151 181 211 241 271 301 331 361 391 421 451 481]	[32308 25858 42696 12974 19068 13376 13608 12954 12251 11457 10838 8890 9963 9526 11202 9732 9597]	[ 8.19168357 8.61359094 9.13869863 8.12745347 10.58045344 7.11024529 6.88053765 6.95844687 6.00731536 6.06886759 6.64087688 5.28233384 5.98326066 5.79612047 5.72951285 5.15735619 4.86978598]
14	440	[ 1 31 61 91 121 151 181 211 241 271 301 331 361 391 421 451 481]	[18455 40350 26015 28079 28200 12417 9202 9165 8153 8025 6399 7348 6713 5786 6553 7151 5760]	[7.61344884 8.08293269 8.68904476 7.5238478 9.05587669 9.35885712 6.09726414 7.33266417 7.31600736 6.60324044 6.18352025 6.8236438 5.52368263 5.22290398 6.59557681 5.88997891 4.96843672]
14	1401	[ 1 31 61 91 121 151 181 211 241 271 301 331 361 391 421 451 481]	[27367 13029 30030 7585 8093 7537 6792 5372 5751 5110 5053 4469 4596 4554 3784 3753 3819]	[6.64247573 6.03753475 7.99095263 5.95757992 7.60121955 6.83593291 6.36015181 5.22989961 5.19278245 4.68894385 4.3990862 4.3924215 5.03119014 3.73458003 3.60869954 3.34683971 3.71681761]
15	514	[ 1 31 61 91 121 151 181 211 241 271 301 331 361 391 421 451 481]	[21044 33474 24128 27220 12342 10748 9396 8473 8564 7516 7770 6918 6736 6217 6379 6176 5912]	[7.11907984 6.83142857 6.19301848 6.68467583 5.59621152 5.14584518 4.71713448 4.63974488 4.34127635 3.39282126 4.00356712 3.69182641 2.8680766 3.26427621 3.40518081 2.97718972 3.01226988]
15	1252	[ 1 31 61 91 121 151 181 211 241 271 301 331 361 391 421 451 481]	[24522 23647 37481 13331 13294 11492 10894 9390 9090 8625 8793 8121 7911 8567 7504 7470 8454]	[5.82193732 8.15413793 8.14804348 7.86585131 7.20322578 6.4015075 5.87115612 6.64023023 5.64746311 5.64150768 5.64466886 5.18569019 5.45565859 5.81594455 4.86579967 5.01843607 4.81214031]
15	72	[ 1 31 61 91 121 151 181 211 241 271 301 331 361 391 421 451 481]	[41010 30814 49042 20282 14445 16631 15825 12910 14923 12519 12988 12596 13930 14066 12227 12687 12073]	[ 8.06648308 8.10468175 7.69165621 12.64723814 9.71366506 11.06193835 12.96591973 9.10063384 9.99346634 9.82437683 9.86758198 9.04403315 10.79306088 10.09950542 9.52156497 9.17741653 8.11859316]
15	1769	[ 1 31 61 91 121 151 181 211 241 271 301 331 361 391 451 481]	[59424 20483 22686 25877 28187 26350 25491 24985 23211 23778 22849 21971 20073 19409 18768 18124]	[5.83503535 4.88155386 5.60784424 7.02693065 7.44672244 7.15537437 6.375711 6.44949738 6.15966562 5.94153271 5.18173701 5.49000821 5.13758083 4.97536817 4.81958595 4.30212475]
15	1326	[ 1 31 61 91 121 151 181 211 241 271 301 331 361 391 421 451 481]	[41059 28511 57292 28617 29165 26700 23262 23729 21315 19343 19413 19010 20241 18527 19195 18143 17332]	[7.55872607 6.50936073 8.38583138 8.11140308 8.31493142 7.95771323 6.59354434 7.19010313 6.27929276 5.61093668 5.7011765 5.58282416 5.96565778 5.61108425 5.5025478 4.9547313 5.24916674]
15	1105	[ 1 31 61 91 121 151 181 211 241 271 301 331 361 391 421 451 481]	[29838 24187 16728 17926 18195 22008 15711 14910 14159 13424 12046 13332 11803 12523 10973 11540 13088]	[7.07061611 7.93016393 7.58830748 7.02747315 8.47187541 8.46687544 7.08763627 6.76360978 6.04288088 6.43478075 6.15145172 5.73058373 5.38355984 4.93542258 5.35204803 5.64310741 5.8859569 ]
15	1620	[ 1 31 91 121 151 181 211 241 271 301 331 361 391 421 451 481]	[28954 19797 16872 15536 14403 12615 11913 11637 10838 10375 9657 9826 9584 8569 8704 7365]	[6.16567291 6.80309278 6.11892523 7.48853933 7.64109737 6.36194037 6.60290629 5.92977327 5.98490869 5.32049364 4.64305923 5.02485424 4.21221731 4.35092253 3.66154637 4.07987665]
15	662	[ 1 31 61 91 121 151 181 211 241 271 301 331 361 391 421 451 481]	[13616 30027 24359 10213 9362 8280 7244 7776 7317 7256 7307 7304 7028 7129 6570 6246 6793]	[6.04618117 7.34156479 6.43736786 6.03134702 6.32877069 5.30912499 5.20204918 5.6053429 5.02654672 5.31242209 4.89920887 4.44954554 4.58568044 4.52155769 4.48874024 4.3861522 4.00284472]
15	1400	[ 1 31 61 91 121 151 181 211 241 271 301 331 361 391 421 451 481]	[56715 47296 66850 39332 41524 37548 34505 31610 30333 29304 28932 27149 26931 26548 26309 25399 26160]	[ 8.32574868 8.80416977 8.51809378 8.68377529 10.16636546 8.8295898 8.44510306 8.41350373 7.42400554 7.57382152 6.89195411 6.61684967 6.73947285 6.64362724 6.62304338 6.15811108 5.94277883]
16	1473	[ 1 31 61 91 121 151 181 211 241 271 301 331 361 391 421 451 481]	[43539 35653 22418 31164 31894 29342 30577 28255 29606 27806 25264 26428 23944 23606 20518 19301 18421]	[6.0103534 5.515625 4.55503821 6.0839209 6.32621308 5.97213439 6.62873365 5.48554462 5.25694592 5.03221881 5.35244525 4.79648609 4.67034252 4.26465059 4.33438401 3.68296414 3.60467722]
16	808	[ 1 31 61 91 121 151 181 211 241 271 301 331 361 391 421 451 481]	[33879 60524 19148 24096 24570 24111 21786 22055 20970 18499 17342 18387 17199 16602 16729 16115 15511]	[ 9.58658744 10.9407086 8.43228747 10.08551528 9.40915524 10.61786522 10.03732055 8.97313912 8.61952761 7.87770211 7.62189822 7.53746304 7.5522623 7.29011331 7.35248156 6.60467511 7.25994974]
16	1842	[ 1 31 61 91 121 151 181 211 241 271 301 331 361 391 421 451 481]	[18294 12537 21728 9332 8397 7903 6563 6043 6590 6169 5849 5584 5091 4588 4832 4740 4206]	[4.45760234 5.08806818 6.14827391 5.20230699 4.83662335 4.59089418 4.43661797 3.74258047 3.37267254 3.15235105 2.75540241 2.88136204 2.64452121 2.68953269 2.48620775 2.42416989 2.02599966]
16	1398	[ 1 31 61 91 121 151 181 211 241 271 301 331 361 391 421 451 481]	[28502 22553 17678 18736 20469 20838 20821 19748 19259 17176 16162 16944 14989 14206 15050 13146 14181]	[6.14797239 6.36730661 6.41123519 5.89751394 6.62864188 7.35098432 7.34498726 7.25343392 6.52707589 6.31037326 5.52661472 6.41339378 5.67341592 4.9961726 5.93541417 4.45427088 5.1942579 ]
16	735	[ 1 31 61 121 151 181 211 241 271 301 331 361 391 451 481]	[24366 28672 51200 39975 38078 35089 32780 32926 28395 25312 29083 25656 20648 19518 21711]	[ 7.60961899 10.54117647 12.2605364 18.39129937 14.43588379 12.85250092 13.39393758 12.58206066 11.20327029 10.80283925 10.98703757 10.5793491 8.49372248 8.12060217 10.04541994]
17	294	[ 1 31 61 91 121 151 181 211 241 271 301 331 361 391 421 451 481]	[17809 29844 22617 24869 26897 19529 24208 16377 18161 20653 15665 17593 16002 17239 15925 14147 15844]	[7.68955095 8.77764706 7.21205357 8.65912256 9.371777 7.97102041 8.19498984 8.47232281 6.82744361 8.670445 6.43062397 7.39823381 5.90479705 5.22077529 6.75360475 4.23542617 5.8468336 ]
17	1032	[ 1 31 61 91 121 151 181 211 241 271 301 331 361 391 421 451 481]	[14751 29990 25660 30749 12373 10123 10290 7973 7989 7728 8519 7162 7024 6578 7149 7229 6826]	[ 6.99099526 8.34910913 7.63236169 11.08471521 7.58917718 6.48997203 6.5802682 5.48512867 6.09647177 4.90478013 5.2267117 4.82193833 5.0809627 4.77985783 5.21675311 5.16635905 5.75581213]
17	1623	[ 1 31 61 91 121 151 181 211 241 271 301 331 361 391 421 451 481]	[21465 16246 15047 18884 19602 16016 18235 16070 15724 14800 13836 13099 13641 12565 12096 11351 11239]	[5.32366071 4.9081571 5.33786453 7.51998321 7.26763818 6.59264508 7.05609119 7.09767765 6.14156138 5.70258902 5.04604911 4.84293125 5.63964893 4.66653379 4.70771936 4.9986889 4.83587831]
17	1549	[ 1 31 61 271 301 331]	[53632 38859 71938 19269 17782 17515]	[7.15093333 5.87348851 7.32864711 5.3672569 5.67708461 5.37127407]
17	1327	[ 1 31 61 121 151 181 211 241 271 301 331 361 391 421 451 481]	[13254 29868 22277 7268 7225 7019 7319 6919 6449 7050 6147 6543 5648 5264 5770 5439]	[5.34004835 7.50829563 7.62388775 5.21431583 5.467614 5.02768807 5.19399028 5.38342021 4.32430795 5.76789137 6.15703354 5.73472 3.86929396 4.00573584 3.86986939 4.1668033 ]
17	1107	[ 1 31 61 91 121 151 181 211 241 271 301 331 361 391 421 451 481]	[14225 28609 16025 11907 7003 7845 6390 5225 5770 5546 5120 4653 5035 4750 4886 4829 4503]	[6.87862669 6.91706963 6.27938871 9.96914791 6.66651677 7.4888667 6.74190457 5.05218029 6.05929844 7.13828781 4.4584 4.49631501 4.44753872 5.57389985 5.03320846 4.49499864 4.52034579]
17	663	[ 1 31 61 91 121 151 181 211 241 271 301 331 361 391 421 451 481]	[39099 30305 20755 31304 30940 30379 27465 27184 25912 23756 23173 22033 20167 22912 19785 19246 18124]	[7.85751608 6.69871795 6.12029885 9.49345652 9.41202813 8.48146826 7.2677272 8.77850853 7.6569969 6.82039355 7.2963411 5.47945604 6.86629434 6.58022537 5.98897981 6.14645462 6.53023995]
17	1179	[ 1 31 61 391 421 481]	[16465 32736 26062 8940 8707 8216]	[5.37369452 6.92972058 7.88801453 5.65461369 5.48463408 4.65159395]
17	222	[ 1 31 61 91 121 151 181 211 241 271 301 331 361 391 421 451 481]	[34287 28372 14343 16243 17881 17267 16165 17431 14224 15369 13345 13538 12221 12813 12176 12799 11610]	[7.42142857 9.26583932 6.1651487 7.02267171 7.97169497 7.65325686 6.92397563 9.66131616 6.40192392 7.13028027 5.68336459 6.59639847 6.22735749 7.04579429 6.41880093 5.87486496 6.13105055]
17	1253	[ 1 31 91 121 151 181 211 241 271 301 331 361 391 421 451 481]	[17002 15477 10458 12429 10458 9784 9845 8389 9450 8316 8125 7984 7944 7297 7075 7146]	[6.65179969 6.3691358 6.1765465 6.53880129 6.51783509 6.73771976 7.04986346 5.49778504 6.0514979 5.19216729 5.21925669 5.1319976 4.44535759 4.80466297 5.04770555 4.80435209]
18	736	[ 1 31 61 91 151 181 211 241 271 301 331 361 391 421 451 481]	[39250 25756 47224 28176 9021 7472 7739 8025 6705 7258 6887 6147 6531 5095 5787 4947]	[ 8.73775601 9.46911765 9.9293524 10.16450216 7.52867656 6.76557497 6.65314244 6.34005982 5.59580715 6.75599505 5.56302045 5.40017848 5.39136204 4.53117372 5.20514046 4.27216937]
18	1474	[ 1 31 61 91 121 151 181 211 241 271 301 331 361 391 421 451 481]	[26003 46269 39219 17542 16348 14701 13336 12284 11033 11289 11704 9500 10958 10602 9842 9764 9672]	[6.03038033 7.49174223 8.21168342 8.52763555 7.1575132 7.51651942 6.42092323 6.74077571 5.36050713 5.50394176 6.07008393 4.65313483 5.5355235 5.08660937 5.11242934 5.04954903 4.65288243]
18	1031	[ 1 31 61 91 121 151 181 211 241 271 301 331 361 391 421 451 481]	[22741 20987 32287 13820 12063 11046 9845 9561 8937 8191 7748 7598 7547 7405 7201 7011 7225]	[7.06681168 8.60828548 7.44626384 6.94659946 5.94479093 5.27074411 5.11249449 5.50834015 4.95360654 4.27436707 4.11177004 3.99425303 4.18873925 4.16780392 3.99154006 3.6785067 3.80847584]
18	809	[ 1 31 61 91 121 151 181 211 241 271 301 331 361 391 421 451 481]	[23738 22978 15036 17480 16449 16661 14370 15414 12977 13375 11476 11952 11436 10697 10630 10551 10852]	[7.55025445 8.61244378 6.56432795 8.10737217 7.9620598 9.03009969 7.28897129 7.95940365 7.34594549 7.61519512 6.89888912 7.26633522 6.87817181 6.43279746 6.38294208 6.25984672 6.38587242]
18	1771	[ 1 31 61 91 121 151 181 211 241 271 301 331 361 391 421 451 481]	[12739 24254 21910 7955 6793 6116 5889 5212 6106 4872 4179 3982 3845 3634 3828 3447 3352]	[5.10376603 4.93770358 5.77795359 6.26659899 5.72403455 5.07312665 4.56283816 4.13018732 4.36573147 3.04691131 2.83246341 2.23558202 2.40463341 2.49215792 2.37562974 1.87718379 2.02171587]
18	590	[ 1 31 61 91 121 151 181 211 241 271 301 331 361 391 421 451 481]	[22323 9868 26156 12687 13888 9967 8949 7784 8141 7329 6423 7030 6273 6059 5398 6444 5563]	[7.54665314 4.73058485 7.65242832 8.21417262 7.98485232 7.81087167 5.83201066 5.68453414 6.30770342 5.81969925 5.02179338 4.11622405 4.61384613 4.67963561 4.63936874 4.82632684 3.79962788]
18	884	[ 1 31 61 91 121 151 181 211 241 271 301 331 361 391 421 451 481]	[21922 18115 30786 26515 15827 9080 9838 11260 8344 9071 8766 8101 7835 9520 6724 6497 6168]	[ 7.44127631 7.95913884 9.60861423 7.09716274 10.89749657 6.01074263 8.69768459 9.0449323 6.35303568 7.58563542 7.01637551 5.93108204 5.68799308 6.40950194 5.50918447 4.84539678 5.0536362 ]
18	661	[ 1 31 61 91 121 181 241 271 331]	[21052 36369 28996 33261 31694 28652 26692 25262 19678]	[7.01265823 6.86725831 8.61437908 9.85803201 9.36583924 8.7194157 7.91108477 6.94774477 5.47219132]
18	1846	[ 1 31 61 91 121 151 181 211 241 271 301 331 361 391 421 451 481]	[15199 10126 17529 8023 5840 5657 5012 5074 3868 4047 3609 3761 3034 3402 3400 3157 2882]	[5.58376194 5.49430277 6.19399293 6.49861167 5.96047902 5.98767422 5.05859876 5.04572692 3.95330726 4.19034813 3.64118354 3.47598695 2.88836792 3.27629495 3.23086705 3.15420753 2.74187626]
18	442	[ 1 31 61 91 121 151 181 211 241 271 301 331 361 391 421 451 481]	[18674 14635 27542 10669 9940 10522 9433 9764 9161 9470 9550 7920 7148 7337 8121 6625 6218]	[8.53473492 8.29648526 8.07209848 7.04921221 6.40973738 6.44501393 6.87806449 6.23205274 5.87961962 5.8299255 6.0954633 5.66272409 4.59310358 4.89013355 5.55665931 4.20732422 4.20339639]
19	1476	[ 1 31 61 91 121 151 181 211 241 271 301 331 361 391 421 451 481]	[16786 14070 10789 9649 11904 8741 7652 8126 8688 8211 8304 7733 7280 7666 7367 7683 7651]	[5.82442748 6.35501355 6.03525021 7.2803481 7.70893051 6.7552782 6.11160044 6.65488048 6.09908994 5.64886386 6.00322417 5.96934965 5.69030924 6.2052316 6.66009785 5.56595777 5.82216659]
19	1254	[ 1 31 61 91 121 151 181 211 241 271 301 331 361 391 421 451 481]	[17150 24683 23537 9583 10521 8867 6460 6629 6465 5009 5350 5564 4833 4760 5212 4378 4520]	[7.20588235 5.82146226 7.34612984 6.94990421 8.19383351 6.83082804 5.4405838 5.06176062 4.82601069 3.62209132 4.44978024 4.64891137 3.69866075 3.23751081 3.50060324 3.16447971 3.56409317]
19	588	[ 1 31 61 91 121 151 181 211 241 271 301 331 361 391 421 451 481]	[32234 27196 17424 19810 17919 18698 18401 16200 15217 14532 14187 14038 12850 12389 11963 11670 11211]	[7.6311553 7.98942421 6.10559404 7.00072474 7.18033429 8.271476 6.9537513 6.06314181 7.00088562 5.18287394 5.5341122 5.88503901 5.25096702 5.49117966 5.35669586 5.2216688 4.96905442]
19	1772	[ 1 31 61 91 121 181 211 241 271 301 331 361 391 421 451 481]	[10747 26523 15013 20003 18999 6941 5898 5760 4591 4604 4339 3986 4080 3916 4182 4365]	[5.88554217 5.55804694 4.93848684 6.56266404 5.97828823 7.70606197 5.29831895 6.00293542 5.53335506 4.75926969 3.78639248 5.2450522 4.05971179 4.53940704 5.49448613 4.97329214]
19	218	[ 1 31 61 91 121 151 181 211 241 271 301 331 361 391 421 451 481]	[25650 42455 24127 16861 12221 10214 10459 8371 8245 8494 7641 7128 7326 6797 7225 6210 6670]	[6.81818182 6.91900261 6.64289648 7.17498737 5.23656465 5.2241782 5.02923912 3.96376718 4.20133888 4.02582925 3.72308175 3.61533526 3.80313057 3.63994397 4.02115923 3.30103343 3.54919787]
20	962	[ 1 31 61 91 121 151 181 211 241 271 301 331 361 391 421 451]	[18272 35633 22135 24883 22529 21947 19264 20626 18933 19723 18174 15956 17361 15429 14400 16053]	[ 7.90995671 8.18772978 8.91821112 9.71233411 10.03966132 8.96527778 8.95167286 8.86758383 6.71859475 7.92088353 6.96321839 7.14234557 6.62128146 6.10807601 5.16870065 6.26092044]
20	292	[ 1 31 61 91 121 151 181 211 241 271 301 331 361 391 421 451 481]	[18382 13709 32429 14439 14142 10607 9102 11772 9857 9266 8530 7285 7986 6373 8099 6833 7131]	[ 5.02240437 7.34279593 9.12464828 9.16974406 10.48835628 6.63442872 6.46398801 6.99478447 6.10468571 7.24263811 5.98534423 4.78588219 6.25271748 4.5758672 5.81514961 4.31895588 5.18169143]
20	1701	[ 1 31 61 91 121 151 181 211 241 271 301 331 361 391 421 451 481]	[15433 10969 22438 7708 7662 7155 6184 5363 5484 5100 4979 4673 5723 5741 5316 4973 5193]	[5.19979784 4.38409273 5.37823586 4.65261584 4.45089602 3.94841293 3.85615426 3.25907067 3.19451216 3.12853218 2.97985651 2.6146978 2.90591137 2.87074266 2.74304147 2.73269117 3.21056781]
20	1478	[ 1 31 61 91 121 151 181 211 241 271 301 331 361 391 421 451 481]	[27087 18819 34533 17055 16209 15711 15117 10908 11325 10823 10015 9511 9385 8984 9494 8417 8282]	[6.47394837 5.69582324 6.99615073 7.67609761 7.90464868 8.21320811 7.16968301 5.31950816 4.9726112 4.78022186 4.46100326 4.72583334 4.19151095 3.7252429 4.44008677 3.51987636 3.97852833]
20	812	[ 1 31 61 91 121 151 181 211 241 271 301 331 361 391 421 451 481]	[57025 34436 29790 34054 33525 33286 26804 22421 24691 24472 23478 20530 21258 20014 19378 17798 17875]	[10.28589466 8.20686368 9.08231707 9.49108138 9.10016287 8.16633955 7.87426557 8.67014695 6.13898558 6.31372549 5.74877571 5.04174853 5.74851271 4.68054256 5.18405564 5.24832951 5.4234625 ]
20	367	[ 1 31 61 91 121 151 181 211 241 271 301 331 361 391 421 451 481]	[17628 14887 29691 13857 12323 15254 12955 10634 10782 9120 9473 8901 8883 9006 8953 8806 8738]	[6.09543568 6.12129934 7.93452699 7.84833876 8.5768098 8.78929457 7.40690163 6.28608519 5.25353585 5.14436941 4.85656332 4.21873159 5.04564268 5.43149922 5.36125683 4.50402519 4.87507137]
20	145	[ 1 31 61 91 121 151 181 211 241 271 301 331 361 391 421 451 481]	[41328 32480 49817 16401 15835 13606 12324 13144 11869 11807 10923 11299 10833 10495 10008 10098 9698]	[7.82727273 8.21862348 8.43783875 8.25203042 7.86622021 6.92619621 6.4154559 7.41656906 5.32095015 5.48058843 5.35393849 5.37077431 5.41937405 5.03106795 4.90544872 5.5452774 5.04273191]
20	1404	[ 1 31 61 91 121 151 181 211 241 271 301 331 361 391 421 451 481]	[34453 22706 14552 21054 21074 21478 21753 19486 18204 17681 15929 16070 15372 14525 14647 14472 13495]	[8.1487701 5.25115634 4.06324638 6.18596555 5.93622786 6.99076814 7.38933994 6.72925437 5.8821641 5.94406771 5.3550735 5.53181319 5.00034081 4.69626052 4.87778104 5.06734771 4.23525604]
20	442	[ 1 31 61 91 121 151 181 211 241 271 301 331 361 391 421 451 481]	[23688 19000 44275 15970 15963 14478 12811 13107 11305 10439 11571 10786 8981 9018 8973 9192 9002]	[ 6.68020305 7.07371556 9.24707602 10.8250955 9.94561332 8.98494445 7.53072033 8.17312643 6.98311962 7.15148011 7.21654696 6.69395271 6.01895414 5.91144722 5.2255771 5.63294822 5.95223211]
21	1477	[ 1 31 61 91 121 151 181 211 241 271 301 331 361 391 421 451 481]	[45652 22691 13380 17038 20692 15720 14794 14509 13808 13214 12269 11015 10990 10912 10672 10047 9445]	[9.92434783 8.05216466 5.34457249 7.12896204 8.26531345 6.33341848 6.0782679 6.16488018 5.71927339 5.32596622 5.19872856 4.63066999 4.19271751 4.3583406 5.15823643 4.60076256 4.03791574]
21	588	[ 1 31 61 91 121 151 181 211 241 271 301 331 361 391 421 451 481]	[25098 14357 35689 15716 15329 12097 11654 8466 10169 8848 8665 7378 7587 6497 8157 7506 7021]	[7.05793026 6.08347458 9.42657158 9.39627833 8.65603172 6.31125601 6.23144643 5.24096041 5.62751237 4.5704302 5.21477087 4.36343093 4.60809265 3.14896482 3.95172182 4.6060366 3.84561189]
21	369	[ 1 31 61 91 121 151 181 211 241 271 301 331 361 391 421 451 481]	[37368 24460 35791 13420 13449 13682 12780 12355 12834 11743 12569 12008 10626 9437 9612 9144 9211]	[10.23220153 8.60056259 8.26963956 8.2499563 7.90132865 7.69325274 6.94879433 6.46660793 6.68914863 6.37777505 6.99455899 6.65987394 5.51099725 5.74196818 5.17563507 5.25643245 6.09689604]
21	886	[ 1 31 61 91 121 151 181 211 241 271 301 331 361 391 421 451 481]	[33253 24384 14061 15981 16418 14798 15312 14571 12974 11465 11671 11338 10671 10820 10066 9625 8680]	[7.72606877 8.00525279 6.63562603 7.94146663 8.16299683 7.72177346 7.94539408 8.06357388 6.82471951 7.0975208 7.32703942 6.88636904 6.21227963 5.82608942 6.30260858 5.41204193 5.92859429]
21	739	[ 1 31 61 91 121 151 181 211 241 271 301 331 361 391 421 451 481]	[15170 10854 21494 22987 8787 7594 7549 5913 5564 5160 4815 5117 4863 4834 5383 4788 4314]	[6.29983389 6.32886297 6.75487115 8.08831809 8.06773948 7.25408821 6.25140345 5.89023744 5.54226416 4.82041768 4.62945153 5.43229552 4.74622824 4.3109926 4.9986033 4.31601829 4.17131211]
22	519	[ 1 31 61 91 121 151 181 211 241 271 301 331 361 391 421 451 481]	[15370 12211 14805 12397 13834 10119 11959 12770 12267 12003 11549 11505 10455 11494 11065 10383 10571]	[6.73531989 6.30082559 9.58557968 5.59242152 7.92194196 6.40753538 6.92121442 8.0270948 7.84834418 8.38556612 7.99759575 6.33583572 6.94926318 6.64650509 5.75882299 5.21238388 6.0187086 ]
22	296	[ 1 31 61 91 121 151 181 211 241 271 301 331 361 391 421 451 481]	[33715 29437 16715 20700 20250 19729 18769 18923 15696 15576 14430 14345 12660 13293 12892 13676 12160]	[8.38264545 8.63255132 6.76689052 8.8648246 8.14896224 8.87255835 9.59082516 9.81914134 7.71444424 7.70819016 7.70034391 7.70564462 6.23419971 7.12269101 7.47202729 6.21416837 7.48138063]
22	76	[ 1 31 61 91 121 151 181 211 241 271 301 331 361 391 421 451 481]	[18021 17718 11951 14059 15217 14457 12931 13653 15315 14697 11372 12009 11941 11301 11160 11108 11527]	[6.46377331 7.35186722 5.32986032 7.08351117 7.74570033 7.61545573 6.50677463 8.17572205 7.46224277 7.30265719 6.08995776 6.15843934 6.08468012 5.69803562 5.82240366 5.5141849 6.19191116]
22	591	[ 1 31 61 91 121 151 181 211 241 271 301 331 361 391 421 451 481]	[32145 26055 15921 23039 25174 24358 20794 19788 21247 19267 16991 18020 18815 17097 16417 16429 15975]	[ 9.00420168 8.18310302 6.90263074 10.02103937 10.06584942 11.45877782 8.94081457 9.9466221 9.49224718 9.38699163 8.28148128 8.59242557 9.10383721 8.70163112 7.32699594 7.04881121 7.37737624]
22	1553	[ 1 31 61 151 181 211 241 271 301 331 361 391 421 451 481]	[13142 16066 21794 10421 6862 6358 5885 5094 6213 4784 5359 5662 5208 4434 4814]	[6.73948718 9.62612343 7.22612732 8.63773102 6.66292597 5.74674436 4.87906859 4.72514259 5.62739024 4.56948694 4.0523275 4.15406882 3.766851 4.12829657 4.25849231]
22	148	[ 1 31 61 91 121 151 181 211 241 271 301 331 361 391 421 451 481]	[29272 60976 19505 20089 20287 19292 18366 17684 16114 16155 14577 14186 14457 14245 14873 13713 13143]	[7.69910573 8.95126248 7.66677613 8.97211119 8.60501814 8.11218186 7.52227526 8.77861414 6.83936504 6.16058012 5.9269814 5.40611923 6.02954948 5.48206209 6.03565421 6.19125648 5.27064968]
22	1333	[ 1 31 61 91 121 151 181 211 241 271 301 331 361 391 421 451 481]	[22745 48896 39608 21562 21261 19245 18007 16304 17352 15944 12360 13198 14306 11286 11158 12306 11615]	[6.27275234 6.61829995 6.36784566 8.98671892 9.49777326 9.18781114 8.81307879 7.55726952 8.33559811 7.57894608 5.7960489 6.77452752 7.21317561 5.44092072 5.26763678 5.55312228 5.18746933]
22	1852	[ 1 31 61 91 121 151 181 211 241 271 301 331 361 391 421 451 481]	[11468 7666 12287 6298 6236 6034 5302 4921 4359 4469 3964 3737 4164 4368 3518 3540 3770]	[6.5381984 6.21231767 4.39135096 6.16835589 4.24265644 4.71639093 3.83483948 3.81285554 3.32284275 3.30382099 3.0868965 2.68928224 3.39840439 3.24332949 2.5703096 2.6446372 2.58272632]
22	1629	[ 1 31 61 91 121 151 181 211 241 271 301 331 361 391 421 451 481]	[21387 10340 26107 13923 12323 8879 7694 7522 7938 6449 6700 5552 6204 5835 5770 5437 5770]	[7.51475755 5.49707602 8.36762821 9.04523557 8.07007127 6.15649517 4.45927718 4.97938392 4.36212498 4.03480539 3.96925546 3.41664282 3.58263398 3.64546976 3.67534453 3.39681561 3.70917375]
22	1406	[ 1 31 61 91 121 151 181 241 271 301 331 361 391 421 451 481]	[34968 14740 27914 27330 27629 24729 23252 19376 18812 16068 15718 15397 13967 14350 14493 14900]	[9.70255272 6.63366337 7.66026345 7.61705686 6.64797883 5.70318266 5.85397784 4.93616689 5.4470048 4.79478809 3.91171835 4.36079207 3.37901021 4.12013797 3.31994559 4.72310301]
23	1479	[ 1 31 61 91 121 151 181 211 241 271 301 331 361 391 421 451 481]	[35858 21580 47359 57660 23554 19414 17876 17681 14713 14724 14900 13575 13298 12576 12799 11948 11579]	[7.51424979 5.64330544 7.34931719 8.90364422 8.29421439 6.83307384 6.33595186 6.04015602 5.35463601 5.64336239 5.42269262 4.82104648 5.04752436 4.36320871 4.97228823 4.21002478 4.25797141]
23	74	[ 1 31 61 91 121 151 181 241 271 301 331 361 391 421 451 481]	[26762 21791 13733 18721 18298 19661 19111 5830 5656 5255 5297 4985 3836 4119 3983 4007]	[7.61582242 6.40911765 4.69343814 7.4884 6.21113374 6.84098817 7.7623883 6.09010206 5.54521328 5.35053927 5.15611924 4.88238395 3.73780737 3.82486476 3.45797975 3.91536569]
23	519	[ 1 31 61 91 121 151 181 211 241 271 301 331 361 391 421 451 481]	[61715 43999 29272 37956 32056 26260 22438 20106 21646 16110 15014 7169 7352 7535 7631 7772 8015]	[ 8.8315684 8.25187547 7.90358351 10.67851425 9.24058196 7.11643862 7.04887849 6.33194244 7.62749188 6.64363203 6.17913114 3.59891939 3.27647881 3.17248299 3.64659164 3.68135925 3.72120412]
23	593	[ 1 31 61 91 121 151 181 211 241 271 301 331 361 391 421 451 481]	[44079 44880 24451 26494 27161 24755 23982 23914 22630 20468 18409 18551 18965 17888 15845 15079 14897]	[7.71691176 8.59770115 6.44109039 6.14854032 7.19980541 5.99023916 6.20541907 6.99597366 5.44389794 6.04174993 4.98727363 4.7089708 5.28463016 4.37526462 3.9736985 3.6769596 4.16293775]
23	1556	[ 1 31 421 451 481]	[27954 15908 14395 15409 13254]	[7.86993243 7.00792952 3.84276562 3.83327747 4.14677334]
23	814	[ 1 31 61 91 121 151 181 211 241 271 301 331 361 391 421 451 481]	[31962 16365 34122 14669 13190 11842 10761 9694 9962 8673 8448 8224 7302 7790 7658 7077 7098]	[8.1702454 6.14301802 6.91849148 7.09015837 6.75046295 5.73921784 5.53685464 4.71604887 4.82707676 4.77942094 4.05071632 4.22710206 3.52754777 3.789769 3.94666381 3.67614941 3.19377817]
23	889	[ 1 31 91 121 151 181 211 241 271 301 331 361 391 421 451 481]	[31475 55222 29620 29489 26326 29218 22076 22399 25711 24273 24349 25003 26095 23206 21294 20485]	[ 7.93620777 9.07063075 9.56494549 11.14391458 10.32141652 10.05777957 9.25605705 9.4922322 8.94334993 8.2348563 9.15836539 8.75476055 8.41610398 9.15911407 8.29735718 8.4478462 ]
23	445	[ 1 31 61 91 121 151 181 211 241 271 301 331 361 391 421 451 481]	[19500 35279 30200 12680 14895 13282 11847 11334 10728 9118 8427 8582 8300 7735 7168 7266 7526]	[7.08061002 7.98890399 7.75950668 6.31388186 6.88248654 6.22090804 5.4983594 5.44806146 5.04027302 3.97059899 3.70370985 4.38869317 4.09652867 3.78863136 3.78137341 3.54457649 3.48846973]
24	1185	[ 1 31 61 91 121 151 181 211 241 271 301 331 361 391 421 451 481]	[41785 29806 24957 28754 29867 25903 23884 22982 23067 17609 16910 19453 17247 15057 16008 16747 15456]	[9.02873812 7.07644824 8.14289107 9.10480658 9.75580707 8.75832169 7.98865221 8.74207134 8.18147651 6.2314141 6.18087409 5.9098165 6.5957845 5.80860085 5.41581201 5.70733029 5.26736113]
24	667	[ 1 31 61 91 121 151 181 211 241 271 301 331 361 391 421 451 481]	[22528 17135 42459 18674 17146 18048 15842 15323 13637 14697 12162 12749 11618 11152 10397 10636 10390]	[ 6.77330126 6.4905303 8.43779809 10.73654466 8.14968333 8.39825472 8.96928667 8.07852477 7.87261434 7.32855177 6.11052726 6.56942514 6.07351867 6.13519102 5.69364221 6.25876696 5.62067987]
24	741	[ 1 31 61 91 121 151 181 211 241 271 301 331 361 391 421 451 481]	[22685 37218 36866 23261 25513 22702 18678 16152 17376 17267 18300 14181 14934 14863 14633 13321 12041]	[ 6.99722394 8.46633303 9.45282051 11.85292223 12.5468542 9.53815893 8.5733829 8.22424373 7.86551449 8.767345 8.2009762 6.81780556 7.42041794 6.17928218 7.31790003 6.73241314 5.65874064]
24	1480	[ 1 31 61 91 121 151 181 211 241 271 301 331 361 391 421 451 481]	[17222 35576 37547 45174 26071 21976 21225 15459 18749 15902 15504 15322 16028 14937 15277 13442 13885]	[ 4.86497175 5.76036269 6.61504581 8.87853774 10.80170875 10.36086755 9.19641551 7.01796951 7.5213269 6.57165223 5.73905158 6.61020361 6.92244738 6.42356667 6.12707983 6.36221706 6.42466904]
24	1258	[ 1 31 61 121 151 181 211 241 271 301 331 361 391 421 451 481]	[49219 40108 65680 24677 22700 20437 18048 17413 14912 15447 13513 13806 12872 12563 13903 13805]	[ 8.86509366 9.54043768 11.82997118 8.43304569 8.30041157 7.59632083 6.86204747 7.14179986 6.13539419 5.26675503 6.12219672 5.28755032 5.30933855 5.58854868 5.46554655 5.44315907]
24	75	[ 1 31 61 91 121 151 181 211 241 271 301 331 361 391 421 451 481]	[31517 22946 14997 19187 23316 20965 17394 14373 16509 14909 14986 13457 13391 12638 12392 12065 11328]	[ 8.31144515 7.48890339 6.15089718 8.0436133 10.17184163 8.84292843 8.14062285 7.55204059 6.4398857 6.22005879 6.18618646 5.12669421 5.38877795 5.4061158 4.91562792 4.83482478 5.11480653]
24	1038	[ 1 31 61 91 121 151 181 211 241 271 301 331 361 391 421 451 481]	[19599 16360 28803 9602 8866 8360 6385 6090 5059 5469 5173 5634 4719 4952 4936 5052 4456]	[6.66632653 7.40271493 7.64410828 5.82355984 5.1529352 5.57944201 4.49766887 4.93581275 4.08394637 4.03873209 3.50248121 3.67325928 3.16606657 3.45479325 3.24270618 3.61873203 3.06556295]
24	593	[ 1 31 61 91 121 151 181 211 241 271 301 331 361 391 421 451 481]	[34217 33818 19948 26020 24278 23970 20547 22234 19211 18048 17941 16893 17618 16196 16411 15566 15870]	[7.51031607 8.05190476 6.75278953 8.4970445 8.56046095 8.15583291 7.31802002 7.85223385 7.03000579 6.64452687 6.62343105 6.72712753 6.68726757 6.50927641 6.47268139 5.94372288 6.08272207]
24	372	[ 1 31 61 121 151 181 211 241 271 301 331 361 391 421 451 481]	[37040 34019 29913 9951 9156 8649 8459 9668 8815 7917 7535 7374 7089 7263 7007 7228]	[6.84911243 8.24903007 8.33695652 6.47437503 5.53124322 5.36296321 5.21802691 5.07700909 5.20542786 4.63627451 4.66486202 4.36353163 4.50636297 4.05799456 4.16994246 4.64402278]
24	1111	[ 1 31 61 91 121 151 181 211 241 271 301 331 361 391 421 451 481]	[23213 18327 12339 19354 18411 14734 16201 13586 14681 13770 13105 10117 10990 12273 10931 11044 11467]	[7.86881356 6.27207392 5.68855897 9.61523908 8.57016977 8.31673956 7.5231854 7.17765762 7.39814661 7.89272314 6.4797877 5.80982942 4.92367398 5.95863481 6.3082582 4.9836407 6.03528299]
24	1851	[ 1 31 61 91 121 151 181 211 241 271 301 331 361 391 421 451 481]	[14096 7212 17214 16820 4981 5359 4890 4024 3780 3725 3264 2802 2947 2764 2766 2272 2554]	[4.7018012 3.20248668 4.57575758 6.06782107 3.05471178 3.60387435 2.89309879 2.71839833 2.1839073 2.20993886 2.14428545 1.98638565 1.82359512 1.72860052 1.74109961 1.63787151 1.59014183]
25	1255	[ 1 31 61 91 121 151 181 211 241 271 301 331 361 391 421 451 481]	[38719 23804 15839 15463 13480 13748 13637 10449 11406 9985 10004 9410 8813 10336 9405 8713 8328]	[8.51341249 8.55643422 5.89325691 6.99956553 6.08819535 5.60891831 6.13599253 4.88850833 4.63427134 4.39596704 4.03876384 3.89985055 3.84591339 4.95548932 4.44075546 3.68595834 3.71397387]
25	590	[ 1 31 61 91 121 151 181 211 241 271 301 331 361 391 421 451 481]	[26523 23181 13661 24590 22617 26385 20157 15451 18625 15418 17047 12700 13109 15464 14171 14875 12229]	[ 6.99446203 8.60467706 5.62569798 10.88083251 7.79941849 9.68558203 8.31196401 6.50657581 7.12277418 6.58856384 5.89578429 5.40912728 5.08192016 6.93476976 5.94843467 5.05030269 4.58408103]
25	1551	[ 1 31 61 91 121 151 181 211 241 271 301 331 361 391 421 451 481]	[24825 18523 37680 48014 19293 19381 15047 14355 14315 13810 11000 11590 11575 10390 10459 10001 9631]	[7.35773563 6.73074128 7.46434231 9.12813688 8.92954578 9.31029432 8.33223497 7.30925079 7.00009382 5.79739724 6.00678595 5.90582385 6.60781478 4.57548918 5.36357041 5.50197681 5.08597311]
25	366	[ 1 31 61 91 121 151 181 211 241 271 301 331 361 391 421 451 481]	[10572 18470 22176 9483 9917 10898 7554 8378 7846 7326 7445 7029 7037 6422 7095 6220 6080]	[6.16443149 5.21456804 8.73758865 4.66138925 5.22886003 6.85212571 3.96702702 4.98564941 4.64086477 3.992181 3.91807969 4.16485507 4.22440133 3.90950674 3.70479786 3.46218913 3.65836747]
25	1403	[ 1 31 31 61 121 151 181 211 241 271 301 331 361 391 421 451 481]	[20679 38216 15081 25369 16735 16273 13311 11015 12538 9648 11742 11011 9427 9121 8654 8467 9520]	[5.64629852 6.63523038 5.64408683 5.27202826 9.70797809 8.08574134 7.64781536 6.03683146 6.16366264 4.82492309 6.02243888 5.86717925 4.74971618 4.93418875 4.70356351 4.51462791 4.38578903]
