# Supplementary material for: Synthesis and degradation of FtsZ quantitatively predict the first cell division in starved bacteria
Source: Mol Syst Biol. 2018 Nov 5;14(11):e8623. doi: 10.15252/msb.20188623 (PMC6217170; doi:10.15252/msb.20188623)
Supplement: Supplementary file 5 — Dataset EV3 [file MSB-14-e8623-s005.zip › Dataset_EV_3_pulsefeeding-analysis/common/normdist.m]

function [y] = normdist(b,x)
%Gompertz Summary of this function goes here
%   b(1) is the scaling factor, b(2) is the mu, b(3) is the std dev
    y = b(1) * exp( -(x-b(2)).^2/ (2*b(3)^2));
    
end
