# Supplementary material for: Synthesis and degradation of FtsZ quantitatively predict the first cell division in starved bacteria
Source: Mol Syst Biol. 2018 Nov 5;14(11):e8623. doi: 10.15252/msb.20188623 (PMC6217170; doi:10.15252/msb.20188623)
Supplement: Supplementary file 5 — Dataset EV3 [file MSB-14-e8623-s005.zip › Dataset_EV_3_pulsefeeding-analysis/common/thres_decay.m]

function [y] = thres_decay(b,x)
%THRESHOLD Summary of this function goes here
%   Detailed explanation goes here
    y(x > b(1)) = b(3)*exp(-b(2)*(x(x > b(1))-b(1)));
    y(x <= b(1)) = b(3);
    y(find(y == Inf))=5000; %prevents from exploding
    y = y';
end
