# Supplementary material for: Synthesis and degradation of FtsZ quantitatively predict the first cell division in starved bacteria
Source: Mol Syst Biol. 2018 Nov 5;14(11):e8623. doi: 10.15252/msb.20188623 (PMC6217170; doi:10.15252/msb.20188623)
Supplement: Supplementary file 5 — Dataset EV3 [file MSB-14-e8623-s005.zip › Dataset_EV_3_pulsefeeding-analysis/common/ztransform.m]

function [data] = ztransform(inputdata,baseline)
%ZTRANS Performs a z transform on the data based on the average/stdev of a
%baseline
%   User provides the time course data and defines the baseline to
%   transform to
    num_of_ions = length(inputdata(1,:));
    num_of_tp = length(inputdata(:,1));
    avg_vector = mean(inputdata(baseline,:));
    std_dev = std(inputdata(baseline,:));
    replicating = repmat(1:num_of_ions,num_of_tp,1);

    data = (inputdata-avg_vector(replicating))  ./std_dev(replicating);

end
