# Supplementary material for: Synthesis and degradation of FtsZ quantitatively predict the first cell division in starved bacteria
Source: Mol Syst Biol. 2018 Nov 5;14(11):e8623. doi: 10.15252/msb.20188623 (PMC6217170; doi:10.15252/msb.20188623)
Supplement: Supplementary file 6 — Movie EV1 [file MSB-14-e8623-s006.zip]

Archive with 3 entries (2 files):
- Movie_EV1/
- Movie_EV1/MovieEV1.avi
- Movie_EV1/README
