# Supplementary material for: Synthesis and degradation of FtsZ quantitatively predict the first cell division in starved bacteria
Source: Mol Syst Biol. 2018 Nov 5;14(11):e8623. doi: 10.15252/msb.20188623 (PMC6217170; doi:10.15252/msb.20188623)
Supplement: Supplementary file 7 — Movie EV2 [file MSB-14-e8623-s007.zip › Movie_EV2/README]

Example movie of mother machine experiment.

Two fields of view from different mother machine experiments where cells express ftsZ-mVenus with and without clpX. Movies are aligned such that shift down is at time zero.
